# Supplementary material for: Next-Generation Proteomics of Brain Extracellular Vesicles in Schizophrenia Provide New Clues on the Altered Molecular Connectome
Source: Biomedicines. 2024 Jan 8;12(1):129. doi: 10.3390/biomedicines12010129 (PMC10812948; doi:10.3390/biomedicines12010129)
Supplement: Supplementary file 1 [file biomedicines-12-00129-s001.zip]

Archive with 5 entries (5 files):
- Supplementary Dataset 1.xlsx
- Supplementary Dataset 2.xlsx
- Supplementary Dataset 3.xlsx
- Supplementary Dataset 4.xlsx
- Supplementary Materials.pdf
