# Supplementary material for: Next-Generation Proteomics of Brain Extracellular Vesicles in Schizophrenia Provide New Clues on the Altered Molecular Connectome
Source: Biomedicines. 2024 Jan 8;12(1):129. doi: 10.3390/biomedicines12010129 (PMC10812948; doi:10.3390/biomedicines12010129)
Supplement: Supplementary file 1 [file biomedicines-12-00129-s001.zip › Supplementary Dataset 1.xlsx]

## Sheet: PFC_C1
Next-generation proteomics of brain extracellular vesicles in schizophrenia provide new clues on the altered molecular connectome
Cristina Lorca 1,2#, María Fernández-Rhodes 1, 2#, Jose Antonio Sánchez Milán 1,2, María Mulet 1,2, Félix Elortza 3, Alfredo Ramos Miguel 4,5, Luis F. Callado 4,5, J. Javier Meana 4,5, Maria Mur 6, Iolanda Batalla 6, Elisabet Vilella 7,8*, Aida Serra 2*† and Xavier Gallart-Palau 1,9*†
1 Biomedical Research Institute of Lleida Dr. Pifarré Foundation (IRBLLEIDA) - +Pec Proteomics Research Group (+PPRG) - Neuroscience Area – University Hospital Arnau de Vilanova (HUAV), 80 Av. Rovira Roure, 25198, Lleida, Catalonia, Spain
2 Department of Medical Basic Sciences, University of Lleida (UdL) - Biomedical Research Institute of Lleida Dr. Pifarré Foundation (IRBLLEIDA), +Pec Proteomics Research Group (+PPRG), 25198, Lleida, Catalonia, Spain
3 Proteomics Platform, CIC bioGUNE, Basque Research and Technology Alliance (BRTA), CIBERehd, Science and Technology Park of Bizkaia, Derio, Bizkaia, Spain
4 Department of Pharmacology, University of the Basque Country UPV/EHU, 48940 Leioa, Bizkaia, Spain
5 Biocruces Bizkaia Health Research Institute, 48903 Barakaldo, Bizkaia, Spain
6 Psychiatry Department, Hospital Universitari Santa Maria, Lleida, Catalonia, Spain Spain; Medicine Department. Universitat de Lleida (UdL), Spain
7 Hospital Universitari Institut Pere Mata, Institut Investigació Sanitària Pere Virgili (IISPV)-CERCA –Universitat Rovira i Virgili – Reus, Catalonia, Spain
8 Centro de Investigación Biomédica en Red en Salud Mental CIBERSAM, Instituto de Salud Carlos III, Reus, Catalonia, Spain
9 Department of Psychology, University of Lleida (UdL), 25001, Lleida, Catalonia, Spain
# Cristina Lorca and María Fernández-Rhodes are co-first authors.
† Aida Serra and Xavier Gallart-Palau are joint senior authors.
Supplementary Dataset S1: List of identified proteins in bEVs of C brains in each brain region.
GS	Protein Description	Av. Mass	Spectral Count
MAP2	Microtubule-associated protein 2	199525	358
MAP1B	Microtubule-associated protein 1B	270632	243
TUBB4A	Tubulin beta-4A chain	49586	313
TUBA1A	Tubulin alpha-1A chain	50136	292
TUBA1B	Tubulin alpha-1B chain	50152	291
TUBB4B	Tubulin beta-4B chain	49831	308
TUBA1C	Tubulin alpha-1C chain	49895	240
TUBB2A	Tubulin beta-2A chain	49907	310
TUBA3C	Tubulin alpha-3C chain	49960	239
TUBA3D	Tubulin alpha-3D chain	49960	239
TUBB	Tubulin beta chain	49671	275
DPYSL2	Dihydropyrimidinase-related protein 2	73503	399
MAPT	Microtubule-associated protein	80968	239
TUBA4A	Tubulin alpha-4A chain	49924	217
MBP	Myelin basic protein	17119	519
SYN1	Synapsin-1	74111	165
KRT9	Keratin type I cytoskeletal 9	62064	82
KRT10	Keratin type I cytoskeletal 10	58827	100
TUBA8	Tubulin alpha-8 chain	50094	119
TUBB3	Tubulin beta-3 chain	50433	183
KRT2	Keratin type II cytoskeletal 2 epidermal	65433	76
TUBB6	Tubulin beta-6 chain	49857	158
SNAP91	Clathrin coat assembly protein AP180	91971	79
ACTB	Actin cytoplasmic 1	41737	155
KRT1	Keratin type II cytoskeletal 1	66039	96
NEFL	Neurofilament light polypeptide	61517	85
ACTG1	Actin cytoplasmic 2	41793	127
EPB41L3	Band 4.1-like protein 3	120677	75
MAP1A	Microtubule-associated protein 1A	331259	86
CKB	Creatine kinase B-type	42644	68
RTN4	Reticulon-4	129931	124
GFAP	Glial fibrillary acidic protein	49880	83
MAP4	Microtubule-associated protein	245442	94
TUBB8B	Tubulin beta 8B	49573	86
VGF	Neurosecretory protein VGF	67258	40
TPPP	Tubulin polymerization-promoting protein	23694	64
SPTAN1	Spectrin alpha chain non-erythrocytic 1	284538	49
VAMP2	Vesicle-associated membrane protein 2	12251	84
HBB	Hemoglobin subunit beta	15998	53
ALDOA	Fructose-bisphosphate aldolase A	39420	39
SNCA	Alpha-synuclein	11777	38
PCSK1N	ProSAAS	27372	46
ALDOC	Fructose-bisphosphate aldolase C	39456	28
ENO1	Alpha-enolase	47169	38
SCG2	Secretogranin-2	70941	38
SYNPO	Synaptopodin	99463	70
EPN1	Epsin-1	60293	33
ENO2	Gamma-enolase	47269	29
PALM	Paralemmin-1	42076	48
ACTA1	Actin alpha skeletal muscle	42051	63
ACTC1	Actin alpha cardiac muscle 1	42019	63
NEFM	Neurofilament medium polypeptide	98381	67
HSPA8	Heat shock cognate 71 kDa protein	70898	41
HBA1	Hemoglobin subunit alpha	15258	68
ATP5F1B	ATP synthase subunit beta mitochondrial	56560	36
YWHAZ	14-3-3 protein zeta/delta	27745	25
BSN	Protein bassoon	416475	43
DPYSL3	Dihydropyrimidinase-related protein 3	61963	58
ANK2	Ankyrin-2	437098	39
ATP1A1	Sodium/potassium-transporting ATPase subunit alpha-1	112896	24
MAP6	Microtubule-associated protein 6	86505	43
GAPDH	Glyceraldehyde-3-phosphate dehydrogenase	36053	35
SNAP25	Synaptosomal-associated protein 25	23315	43
ATP1A3	Sodium/potassium-transporting ATPase subunit alpha	108279	24
A0A2R8YEY8	Sodium/potassium-transporting ATPase subunit alpha	111196	24
PKM	Pyruvate kinase PKM	57937	28
MDH2	Malate dehydrogenase mitochondrial	35503	21
CFL1	Cofilin-1	18502	22
SCAMP1	Secretory carrier-associated membrane protein 1	37920	28
SNCB	Beta-synuclein	14288	28
KRT14	Keratin type I cytoskeletal 14	51562	23
ADD2	Beta-adducin	80854	29
AHCYL1	S-adenosylhomocysteine hydrolase-like protein 1	58952	81
SNCG	Gamma-synuclein	13331	30
RTN1	Reticulon-1	83618	24
CRMP1	Dihydropyrimidinase-related protein 1	62030	42
ATP1A2	Sodium/potassium-transporting ATPase subunit alpha	110863	20
CTTN	Src substrate cortactin	61586	17
DMTN	Dematin	45514	49
CHGB	Secretogranin-1	78276	20
INA	Alpha-internexin	55391	52
CNP	2' 3'-cyclic-nucleotide 3'-phosphodiesterase	47579	26
SYN2	Synapsin-2	62996	36
CALM3	Calmodulin-3	16838	31
CALM1	Calmodulin-1	16838	31
CALM2	Calmodulin-2	16838	31
HBD	Hemoglobin subunit delta	16055	26
ATP5F1A	ATP synthase subunit alpha mitochondrial	59751	21
EPB41L1	Band 4.1-like protein 1	98503	21
SPTBN1	Spectrin beta chain non-erythrocytic 1	274608	24
PPIA	Peptidyl-prolyl cis-trans isomerase A	18012	21
AQP4	Aquaporin-4	38178	29
ALB	Serum albumin	69367	31
CTNND2	Catenin delta-2	132656	23
SDCBP	Syndecan binding protein (Syntenin) isoform CRA_a	34819	26
AAK1	AP2-associated protein kinase 1	103885	16
PPP3CA	Serine/threonine-protein phosphatase 2B catalytic subunit alpha isoform	58688	27
TSC22D1	TSC22 domain family protein 1	109676	34
SYNGR3	Synaptogyrin-3	24555	52
NRGN	Neurogranin	7618	27
TNR	Tenascin-R	149561	15
TPI1	Triosephosphate isomerase	30791	20
VAMP3	Vesicle-associated membrane protein 3	11309	27
AMPH	Amphiphysin	76257	17
RTN3	Reticulon-3	112611	24
UBAP2L	Ubiquitin-associated protein 2-like	113628	19
PICALM	Phosphatidylinositol-binding clathrin assembly protein	70755	21
DNAJC5	DnaJ homolog subfamily C member 5	22149	34
BAIAP2	Brain-specific angiogenesis inhibitor 1-associated protein 2	60868	21
YWHAG	14-3-3 protein gamma	28303	20
STXBP1	Syntaxin-binding protein 1	65216	18
KRT31	Keratin type I cuticular Ha1	47237	12
UBQLN2	Ubiquilin-2	65696	16
YWHAE	14-3-3 protein epsilon	29174	17
SIRPA	Tyrosine-protein phosphatase non-receptor type substrate 1	54967	26
ATP6V1B2	V-type proton ATPase subunit B brain isoform	56501	20
KRT5	Keratin type II cytoskeletal 5	62378	22
PRSS1	Trypsin-1	26558	46
GPI	Glucose-6-phosphate isomerase	63147	9
SLC1A2	Amino acid transporter	53576	61
HEPACAM	Hepatocyte cell adhesion molecule	46027	16
DNAJC6	Putative tyrosine-protein phosphatase auxilin	99997	19
BASP1	Brain acid soluble protein 1	22693	18
CLTC	Clathrin heavy chain 1	191613	16
MDH1	Malate dehydrogenase cytoplasmic	36426	21
ATP2B2	Plasma membrane calcium-transporting ATPase 2	136876	19
OXR1	Oxidation resistance protein 1	97970	14
PRSS3	Trypsin-3	32529	69
SLC6A17	Sodium-dependent neutral amino acid transporter SLC6A17	81001	21
S100A9	Protein S100-A9	13242	36
HSP90AB1	Heat shock protein HSP 90-beta	83264	11
VCAN	Versican core protein	372821	8
WBP2	WW domain-binding protein 2	25807	21
SLC1A4	Neutral amino acid transporter A	55723	11
CNN3	Calponin-3	36414	16
GAP43	Neuromodulin	24803	21
GDI1	Rab GDP dissociation inhibitor alpha	50583	14
PEBP1	Phosphatidylethanolamine-binding protein 1	21057	18
NDRG2	Protein NDRG2	40798	20
EEF1A1	Elongation factor 1-alpha 1	50141	22
CAPNS1	Calpain small subunit 1	33786	14
AKAP12	A-kinase anchor protein 12	191480	22
HSP90AA1	Heat shock protein HSP 90-alpha	84660	15
YWHAB	14-3-3 protein beta/alpha	28082	16
DCTN2	Dynactin subunit 2	44231	13
SEPTIN7	Septin-7	48716	8
MATR3	Matrin-3	94623	14
DBN1	Drebrin	41448	19
BCAS1	Breast carcinoma-amplified sequence 1	61709	19
COX7C	Cytochrome c oxidase subunit 7C mitochondrial	7245	27
ACTBL2	Beta-actin-like protein 2	42003	17
CAPRIN1	Caprin-1	70353	23
UBQLN1	Ubiquilin-1	62519	15
KRT6B	Keratin type II cytoskeletal 6B	60067	22
SYNJ1	Synaptojanin-1	139914	27
ARPP19	cAMP-regulated phosphoprotein 19	14484	13
PACSIN1	Protein kinase C and casein kinase substrate in neurons protein 1	46146	8
UBA1	Ubiquitin-like modifier-activating enzyme 1	117849	17
CRYM	Ketimine reductase mu-crystallin	33776	12
LDHB	L-lactate dehydrogenase B chain	36639	10
RAB3A	Ras-related protein Rab-3A	24984	9
HNRNPA2B1	Heterogeneous nuclear ribonucleoproteins A2/B1	37430	8
SRGAP3	SLIT-ROBO Rho GTPase-activating protein 3	124504	7
DNM1	Dynamin-1	94017	10
KRT6C	Keratin type II cytoskeletal 6C	60025	19
KRT6A	Keratin type II cytoskeletal 6A	60045	19
HSPD1	60 kDa heat shock protein mitochondrial	61055	10
ATP8A1	Phospholipid-transporting ATPase IA	131369	18
STX1B	Syntaxin-1B	33245	12
KRT33A	Keratin type I cuticular Ha3-I	45940	10
UCHL1	Ubiquitin carboxyl-terminal hydrolase isozyme L1	24824	17
ADD1	Alpha-adducin	80955	28
KRT33B	Keratin type I cuticular Ha3-II	46214	10
BCL2L13	Bcl-2-like protein 13	48872	12
MARCKS	Myristoylated alanine-rich C-kinase substrate	31555	15
KRT34	Keratin type I cuticular Ha4	49431	10
PGK1	Phosphoglycerate kinase 1	44615	6
SRP14	Signal recognition particle 14 kDa protein	14570	7
CTNNB1	Catenin beta-1	78405	20
ATP6V1G2	V-type proton ATPase subunit G 2	13604	12
TCP1	T-complex protein 1 subunit alpha	60344	9
TAGLN3	Transgelin-3	22473	11
BIN1	Myc box-dependent-interacting protein 1	64699	11
ENSA	Alpha-endosulfine	13133	14
GNAO1	Guanine nucleotide-binding protein G(o) subunit alpha	40051	10
QKI	Protein quaking	37671	10
SHISA4	Protein shisa-4	21522	16
PLP1	Myelin proteolipid protein	30077	24
NPY	Pro-neuropeptide Y	10851	13
CCK	Cholecystokinin	12669	34
CRTC1	CREB-regulated transcription coactivator 1	67300	13
DTNA	Dystrobrevin alpha	18650	13
VIM	Vimentin	53652	15
SLC6A1	Transporter	17828	13
DPYSL4	Dihydropyrimidinase-related protein 4	61878	22
ATP2B1	Plasma membrane calcium-transporting ATPase 1	134685	12
ADCYAP1	Pituitary adenylate cyclase-activating polypeptide	18835	9
UBQLN4	Ubiquilin-4	63853	11
HCN1	Potassium/sodium hyperpolarization-activated cyclic nucleotide-gated channel 1	98796	15
ARFGAP1	ADP-ribosylation factor GTPase-activating protein 1	37109	10
PLIN3	Perilipin-3	47075	12
SYP	Synaptophysin	33845	14
TMSB4X	Thymosin beta-4	5053	15
CD99L2	CD99 antigen-like protein 2	27986	23
ACO2	Aconitate hydratase mitochondrial	85425	6
FSCN1	Fascin	54530	7
VSNL1	Visinin-like protein 1	22142	11
STMN1	Stathmin	17302	15
PSMF1	Proteasome inhibitor PI31 subunit	29817	7
ATP6V1A	V-type proton ATPase catalytic subunit A	68304	10
SLC25A5	ADP/ATP translocase 2	32852	13
PGAM1	Phosphoglycerate mutase 1	28804	6
PLEC	Plectin	531796	11
TPPP3	Tubulin polymerization-promoting protein family member 3	18985	16
HK1	Hexokinase-1	102486	7
YWHAH	14-3-3 protein eta	28219	12
TFG	Protein TFG	43448	9
VIP	VIP peptides	19169	5
MAP6D1	MAP6 domain-containing protein 1	21005	15
COX8A	Cytochrome c oxidase subunit 8A mitochondrial	7579	27
SLC25A6	ADP/ATP translocase 3	32866	11
PRRT2	Proline-rich transmembrane protein 2	29210	16
SHANK3	SH3 and multiple ankyrin repeat domains protein 3	184323	9
ADIRF	Adipogenesis regulatory factor	7855	9
HSPE1	10 kDa heat shock protein mitochondrial	10932	11
GLUD1	Glutamate dehydrogenase 1 mitochondrial	61398	6
MT-ATP8	ATP synthase protein 8	7992	26
ADD3	Gamma-adducin	79155	12
CFL2	Cofilin-2	18737	11
PPP3CB	Serine/threonine-protein phosphatase 2B catalytic subunit beta isoform	59024	8
LDHA	L-lactate dehydrogenase A chain	36689	10
H1-2	Histone H1.2	21365	15
COX6A1	Cytochrome c oxidase subunit 6A1 mitochondrial	12155	13
ATP5PO	ATP synthase subunit O mitochondrial	23277	8
GOT2	Aspartate aminotransferase mitochondrial	47518	13
CAMK2A	Calcium/calmodulin-dependent protein kinase type II subunit alpha	53040	7
JPT1	Jupiter microtubule associated homolog 1	16015	8
SYNGR1	Synaptogyrin-1	25456	13
TOLLIP	Toll-interacting protein	30282	6
SLC25A4	ADP/ATP translocase 1	22885	11
ATP5PD	ATP synthase subunit d mitochondrial	18491	7
UPF1	Regulator of nonsense transcripts 1	124345	6
PEA15	Astrocytic phosphoprotein PEA-15	15040	6
GNG2	Guanine nucleotide-binding protein subunit gamma	11232	13
PRKAR2A	cAMP-dependent protein kinase type II-alpha regulatory subunit	45518	4
SEPTIN8	Septin-8	55756	8
HSPA1B	Heat shock 70 kDa protein 1B	70052	5
HSPA1A	Heat shock 70 kDa protein 1A	70052	5
GOT1	Aspartate aminotransferase cytoplasmic	46248	10
PRR36	Proline-rich protein 36	132748	10
NECAP2	Adaptin ear-binding coat-associated protein 2	21524	9
LGALSL	Galectin-related protein	8117	14
ATP1B1	Sodium/potassium-transporting ATPase subunit beta-1	35061	9
HSPA5	Endoplasmic reticulum chaperone BiP	72333	7
KRT86	Keratin type II cuticular Hb6	53501	3
KRT83	Keratin type II cuticular Hb3	54195	3
KRT81	Keratin type II cuticular Hb1	53116	3
ABLIM1	Actin-binding LIM protein 1	81105	9
CSTA	Cystatin-A	11006	11
NSF	Vesicle-fusing ATPase	82092	7
TPD52	Tumor protein D52	24327	8
HIST1H2AH	Histone H2A type 1-H	13906	7
H2AC14	Histone H2A type 1-J	13936	7
HIST2H2AC	Histone H2A type 2-C	13988	7
H2AFJ	Histone H2A.J	14019	7
H2AC7	Histone H2A type 1-D	14107	7
H2AC11	Histone H2A type 1	14091	7
HIST3H2A	Histone H2A type 3	14121	7
HIST1H2AC	Histone H2A type 1-C	14105	7
HIST2H2AA3	Histone H2A type 2-A	14095	7
H2AC4	Histone H2A type 1-B/E	14135	7
hCG_2039566	Histone H2A	18482	7
IGSF8	Immunoglobulin superfamily member 8	65034	6
ALYREF	THO complex subunit 4	26888	8
HNRNPC	Heterogeneous nuclear ribonucleoproteins C1/C2	31972	8
SLC4A10	Anion exchange protein	124701	7
WASF1	Wiskott-Aldrich syndrome protein family member 1	61652	10
PPP1R9B	Neurabin-2	89334	5
ITSN1	Intersectin 1 short form variant 13	100705	7
HSPA6	Heat shock 70 kDa protein 6	71028	9
DPYSL5	Dihydropyrimidinase-related protein 5	61421	7
GLUL	Glutamine synthetase	42064	7
CDC42SE2	CDC42 small effector protein 2	5871	11
SEPTIN9	Septin-9	65402	8
CBR1	Carbonyl reductase [NADPH] 1	30375	5
PPP1R1B	Protein phosphatase 1 regulatory subunit 1B	22963	10
MAP7D2	MAP7 domain-containing protein 2	81965	4
ALDH2	Aldehyde dehydrogenase mitochondrial	56381	7
ATP2B3	Plasma membrane calcium-transporting ATPase 3	134197	5
H1-4	Histone H1.4	21865	8
DLD	Dihydrolipoyl dehydrogenase	51816	7
DDX6	DDX6 protein	20426	4
NEFH	Neurofilament heavy polypeptide	112479	10
NEBL	Nebulette	116453	8
KRT13	Keratin type I cytoskeletal 13	45261	17
GDA	Guanine deaminase	51003	5
PRDX2	Peroxiredoxin-2	21892	9
SPTBN2	Spectrin beta chain non-erythrocytic 2	271323	13
STIP1	Stress-induced-phosphoprotein 1	62639	8
KRT75	Keratin type II cytoskeletal 75	59560	12
PDHB	Pyruvate dehydrogenase E1 component subunit beta mitochondrial	39233	4
UBA52	Ubiquitin-60S ribosomal protein L40	14728	7
UBB	Polyubiquitin-B	17215	7
UBC	Polyubiquitin-C	25758	7
AGFG1	Arf-GAP domain and FG repeat-containing protein 1	58260	9
SYT1	Synaptotagmin I isoform CRA_b	47261	7
WIPF2	WAS/WASL-interacting protein family member 2	19969	6
VAMP1	Vesicle-associated membrane protein 1	12600	7
GNAI2	Guanine nucleotide-binding protein G(i) subunit alpha-2	40451	7
KRT8	Keratin type II cytoskeletal 8	53704	10
YWHAQ	14-3-3 protein theta	27764	8
KLC2	Kinesin light chain 2	68935	4
S100A1	Protein S100-A1	10546	2
PTGDS	Prostaglandin-H2 D-isomerase	21029	3
PRDX6	Peroxiredoxin-6	25035	5
TOMM22	Mitochondrial import receptor subunit TOM22 homolog	15522	6
OXCT1	Succinyl-CoA:3-ketoacid coenzyme A transferase 1 mitochondrial	56158	7
EIF4G3	Eukaryotic translation initiation factor 4 gamma 3	195272	8
PRRT3	Proline-rich transmembrane protein 3	102197	9
RAB3C	Ras-related protein Rab-3C	25952	6
PRDX1	Peroxiredoxin-1	22110	9
PCLO	Protein piccolo	560707	8
VDAC1	Voltage-dependent anion-selective channel protein 1	30773	7
PRDX5	Peroxiredoxin-5 mitochondrial	22086	9
CARTPT	Cocaine- and amphetamine-regulated transcript protein	12829	5
RAB1B	Ras-related protein Rab-1B	22171	8
RAB1A	Ras-related protein Rab-1A	22678	8
STX1A	Syntaxin-1A	33023	6
LAMTOR5	Ragulator complex protein LAMTOR5	9614	7
H4C1	Histone H4	11367	8
POLR2M	DNA-directed RNA polymerase II subunit GRINL1A isoforms 4/5	15131	6
PSIP1	PC4 and SFRS1-interacting protein	60103	5
GDI2	Rab GDP dissociation inhibitor beta	50663	4
HSPA9	Stress-70 protein mitochondrial	73681	5
EIF4G2	Eukaryotic translation initiation factor 4 gamma 2	102362	7
CLASP2	CLIP-associating protein 2	140907	4
SCAMP3	Secretory carrier-associated membrane protein 3	38287	9
YTHDF3	YTH domain family member 3 isoform CRA_a	58311	8
SYNCRIP	Heterogeneous nuclear ribonucleoprotein Q	69603	3
DCLK1	Serine/threonine-protein kinase DCLK1	82224	2
USP5	Ubiquitin carboxyl-terminal hydrolase 5	95786	6
CTSB	Cathepsin B	37822	9
SGIP1	SH3-containing GRB2-like protein 3-interacting protein 1	89109	7
SLC1A3	Amino acid transporter	54208	6
WNK2	Serine/threonine-protein kinase WNK2	234378	2
LGALS1	Galectin-1	14716	3
MTSS2	Protein MTSS 2	79798	7
GNG3	Guanine nucleotide-binding protein G(I)/G(S)/G(O) subunit gamma-3	8305	12
COX5B	Cytochrome c oxidase subunit 5B mitochondrial	13696	9
MTDH	Protein LYRIC	57521	7
TOM1L2	TOM1-like protein 2	55556	5
SLC9A1	Sodium/hydrogen exchanger 1	90763	5
WNK1	Serine/threonine-protein kinase WNK1	225501	4
QDPR	Dihydropteridine reductase	25790	7
KIAA1211L	Uncharacterized protein KIAA1211-like	102157	10
SEPTIN5	HCG2002594 isoform CRA_c	43845	8
REPS2	RalBP1-associated Eps domain-containing protein 2	71534	2
SCN2A	Sodium channel protein type 2 subunit alpha	227973	9
HSPB1	Heat shock protein beta-1	20406	11
CXADR	Coxsackievirus and adenovirus receptor	40030	4
ATP6V1E1	V-type proton ATPase subunit E 1	26145	11
CRYAB	Alpha-crystallin B chain	17926	6
TPP1	Tripeptidyl-peptidase 1	50890	6
FH	Fumarate hydratase mitochondrial	54637	5
PSD3	PH and SEC7 domain-containing protein 3	30495	5
PCDHGC5	Protocadherin gamma-C5	101921	5
ACOT7	Cytosolic acyl coenzyme A thioester hydrolase	41796	6
DYNLRB1	Dynein light chain roadblock-type 1	16253	6
IDH3A	Isocitrate dehydrogenase [NAD] subunit alpha mitochondrial	35786	7
RPL23A	60S ribosomal protein L23a	21916	6
CHCHD2	Coiled-coil-helix-coiled-coil-helix domain-containing protein 2	15513	9
CHCHD2P9	Putative coiled-coil-helix-coiled-coil-helix domain-containing protein CHCHD2P9 mitochondrial	15490	9
AKAP5	A-kinase anchor protein 5	47088	4
ANXA1	Annexin A1	38714	4
HNRNPD	Heterogeneous nuclear ribonucleoprotein D0	38434	6
ATP5ME	ATP synthase subunit e mitochondrial	7933	4
FAM171B	Protein FAM171B	92181	4
MOG	Myelin-oligodendrocyte glycoprotein	23869	7
BSCL2	HCG2020143 isoform CRA_b	51287	3
ATP6AP2	Renin receptor	22263	6
PSAP	Prosaposin	58113	4
PRDX3	Thioredoxin-dependent peroxide reductase mitochondrial	27693	12
HPRT1	Hypoxanthine-guanine phosphoribosyltransferase	24579	5
GNB1	Guanine nucleotide-binding protein G(I)/G(S)/G(T) subunit beta-1	37377	9
DDAH1	N(G) N(G)-dimethylarginine dimethylaminohydrolase 1	31122	8
EIF2S3	Eukaryotic translation initiation factor 2 subunit 3	51110	5
EIF2S3B	Eukaryotic translation initiation factor 2 subunit 3B	51229	5
ATP5MD	ATP synthase membrane subunit DAPIT mitochondrial	6458	3
PAK1	Non-specific serine/threonine protein kinase	58203	4
ICA1	Islet cell autoantigen 1	53242	4
NDUFA5	NADH dehydrogenase [ubiquinone] 1 alpha subcomplex subunit 5	8839	4
MPP2	MAGUK p55 subfamily member 2	61590	4
GABRB2	Gamma-aminobutyric acid receptor subunit beta-2	59151	3
SVIP	Small VCP/p97-interacting protein	8443	11
CDC42	Cell division control protein 42 homolog	21259	2
KRT4	Keratin type II cytoskeletal 4	57285	10
SYN3	Synapsin-3	63303	8
LIMCH1	LIM and calponin homology domains-containing protein 1	121867	4
SYAP1	Synapse-associated protein 1	39933	3
CYCS	Cytochrome c	11749	7
PPP3R1	Calcineurin subunit B type 1	18208	4
UBL7	Ubiquitin-like protein 7	40510	4
CBARP	Voltage-dependent calcium channel beta subunit-associated regulatory protein	73929	6
SEPTIN11	Septin 11 isoform CRA_b	49006	9
KRT71	Keratin type II cytoskeletal 71	57292	7
KRT73	Keratin type II cytoskeletal 73	58923	7
KRT74	Keratin type II cytoskeletal 74	57865	7
NCL	Nucleolin	76615	6
NDUFS1	NADH-ubiquinone oxidoreductase 75 kDa subunit mitochondrial	66922	3
HNRNPDL	Heterogeneous nuclear ribonucleoprotein D-like	46438	7
AVL9	Late secretory pathway protein AVL9 homolog	69801	6
MRTFB	Myocardin-related transcription factor B	118127	4
COX7A2	Cytochrome c oxidase subunit 7A2 mitochondrial	9396	4
DYNC1LI1	Dynein light intermediate chain	43194	4
SYNGAP1	Ras/Rap GTPase-activating protein SynGAP	148284	4
SRCIN1	SRC kinase signaling inhibitor 1	127105	4
TMSB10	Thymosin beta-10	5026	9
NDUFS4	NADH dehydrogenase [ubiquinone] iron-sulfur protein 4 mitochondrial	20108	6
CTSD	Cathepsin D	43687	8
ADCY9	Adenylate cyclase type 9	150700	4
CEND1	Cell cycle exit and neuronal differentiation protein 1	14954	3
CDC5L	Cell division cycle 5-like protein	92251	2
ADGRL1	Adhesion G protein-coupled receptor L1	162716	5
STX7	Syntaxin-7	29816	2
PFN1	Profilin-1	15054	5
LRRC47	Leucine-rich repeat-containing protein 47	63473	2
EIF4H	Eukaryotic translation initiation factor 4H	27385	5
APOA2	Apolipoprotein A-II	5877	5
SEPTIN6	Septin 6 isoform CRA_b	49303	6
DCTN1	Dynactin subunit 1	139094	3
STX16-NPEPL1	STX16-NPEPL1 readthrough (NMD candidate)	43229	3
STX16	Syntaxin-16	37031	3
HSPH1	Heat shock protein 105 kDa	96865	4
DLST	Dihydrolipoyllysine-residue succinyltransferase component of 2-oxoglutarate dehydrogenase complex mitochondrial	48755	2
DBI	Acyl-CoA-binding protein	10044	5
ATG3	Ubiquitin-like-conjugating enzyme ATG3	8312	2
EDF1	Endothelial differentiation-related factor 1	16369	6
PSMC4	26S proteasome regulatory subunit 6B	47366	5
PDIA3	Protein disulfide-isomerase A3	56782	2
GORASP2	Golgi reassembly-stacking protein 2	47145	5
ATP5F1D	ATP synthase subunit delta mitochondrial	17490	3
EZR	Ezrin	69413	6
ST13	Hsc70-interacting protein	41332	5
GNG10	Guanine nucleotide-binding protein G(I)/G(S)/G(O) subunit gamma-10	7205	7
RAP1GAP2	Rap1 GTPase-activating protein 2	80056	5
SRSF3	Serine/arginine-rich-splicing factor 3	10321	5
TKT	Transketolase	49910	6
SKP1	S-phase kinase-associated protein 1	18658	2
TACC1	Transforming acidic coiled-coil-containing protein 1	62407	5
CSNK1E	Casein kinase I isoform epsilon	47315	4
PYGB	Glycogen phosphorylase brain form	96696	4
GPRIN1	G protein-regulated inducer of neurite outgrowth 1	102399	6
HNRNPK	Heterogeneous nuclear ribonucleoprotein K	50976	5
PRRT1	Proline-rich transmembrane protein 1	31430	6
HCN2	Potassium/sodium hyperpolarization-activated cyclic nucleotide-gated channel 2	96950	2
MYL6	Myosin light polypeptide 6	16290	4
AMPD2	AMP deaminase 2	100688	6
ARHGAP32	Rho GTPase-activating protein 32	230527	4
SMAP1	Stromal membrane-associated protein 1	49219	6
GRIA2	Glutamate receptor 2	98821	3
CLU	Clusterin	52495	5
IER3IP1	Immediate early response 3-interacting protein 1	7608	3
ERVK3-1	Endogenous retrovirus group K3 member 1	11601	2
KRT24	Keratin type I cytoskeletal 24	55087	7
CDV3	Protein CDV3 homolog	17309	5
ATP6V1H	V-type proton ATPase subunit H	55883	3
AARS	Alanine--tRNA ligase cytoplasmic	106810	6
IST1	IST1 homolog	39751	2
RHBDD2	Rhomboid domain-containing protein 2	39202	6
HGS	Hepatocyte growth factor-regulated tyrosine kinase substrate	86192	5
BTF3	Transcription factor BTF3	22168	2
HNRNPA1	Heterogeneous nuclear ribonucleoprotein A1	33155	2
HNRNPA1L2	Heterogeneous nuclear ribonucleoprotein A1-like 2	34225	2
HNRNPR	Heterogeneous nuclear ribonucleoprotein R	70943	4
PCMT1	Protein-L-isoaspartate(D-aspartate) O-methyltransferase	24636	3
ZDHHC5	Palmitoyltransferase ZDHHC5	77545	2
ABI1	Abl interactor 1	43295	4
ARHGAP1	Rho GTPase-activating protein 1	50436	4
ACTR1A	Alpha-centractin	37434	3
DAD1	Dolichyl-diphosphooligosaccharide--protein glycosyltransferase subunit DAD1	9554	4
NUDCD2	NudC domain-containing protein 2	17676	5
NAP1L4	Nucleosome assembly protein 1-like 4	42823	7
YIPF5	Protein YIPF5	27989	4
CKMT1A	Creatine kinase U-type mitochondrial	47037	5
HDAC4	Histone deacetylase 4	119040	5
SRRM2	Serine/arginine repetitive matrix protein 2	299616	6
ANK3	Ankyrin-3	480416	2
CRH	Corticoliberin	21422	2
PHACTR1	Phosphatase and actin regulator 1	18550	4
NECAP1	Adaptin ear-binding coat-associated protein 1	19007	4
GSN	Gelsolin	82526	3
SCG5	Neuroendocrine protein 7B2	21386	7
S100B	Protein S100-B	10713	6
NUMBL	Numb-like protein	60813	5
GNG7	Guanine nucleotide-binding protein G(I)/G(S)/G(O) subunit gamma-7	7522	4
CDH8	Cadherin-8	82790	5
MIF	Macrophage migration inhibitory factor	12476	10
VDAC2	Voltage-dependent anion-selective channel protein 2	31567	4
SH3GL2	Endophilin-A1	39962	3
ATP5PF	ATP synthase-coupling factor 6 mitochondrial	12588	5
GRIA3	Glutamate receptor 3	101157	1
S100A8	Protein S100-A8	10835	8
GNG12	Guanine nucleotide-binding protein G(I)/G(S)/G(O) subunit gamma-12	8006	3
PABPC1	Polyadenylate-binding protein	58536	2
PABPC3	Polyadenylate-binding protein 3	70031	2
ACTN1	Alpha-actinin-1	94826	5
ACTN4	Alpha-actinin-4	104854	5
APOA1	Apolipoprotein A-I	27909	2
ARF1	ADP-ribosylation factor 1	20697	6
ARF3	ADP-ribosylation factor 3	20601	6
FAM241B	Protein FAM241B	13238	8
PARK7	Protein/nucleic acid deglycase DJ-1	19891	6
NCAM1	Neural cell adhesion molecule 1	80283	2
SLC17A7	Vesicular glutamate transporter 1	61613	4
SOD2	Superoxide dismutase [Mn] mitochondrial	24750	1
CAPZA2	F-actin-capping protein subunit alpha	16699	4
ALDH5A1	Succinate-semialdehyde dehydrogenase	53868	3
RPL31	60S ribosomal protein L31	13955	3
PCBP1	Poly(rC)-binding protein 1	37498	6
IRS2	Insulin receptor substrate 2	137334	1
EEF1B2	Elongation factor 1-beta	7559	1
SDHD	Succinate dehydrogenase [ubiquinone] cytochrome b small subunit mitochondrial	17043	2
PLEKHO2	Pleckstrin homology domain-containing family O member 2	53350	4
MYL12A	Myosin regulatory light chain 12A	19794	4
MYL12B	Myosin regulatory light chain 12B	19779	4
AJM1	Apical junction component 1 homolog	106650	1
SH3GLB2	Endophilin-B2	43974	3
PTPRN	Receptor-type tyrosine-protein phosphatase-like N	105847	2
SNPH	Syntaphilin	56836	2
CAVIN2	Caveolae-associated protein 2	47173	4
TAF15	TATA-binding protein-associated factor 2N	48840	2
FUS	RNA-binding protein FUS	53426	2
PCSK1	Neuroendocrine convertase 1	84152	2
TMEM145	Transmembrane protein 145	62754	4
HBG1	Hemoglobin subunit gamma-1	16140	4
HBG2	Hemoglobin subunit gamma-2	16126	4
A0A2R8Y7X9	GLOBIN domain-containing protein	18420	4
CNTN1	Contactin-1	113320	6
AP3D1	AP-3 complex subunit delta-1	130158	3
KCNQ2	Potassium voltage-gated channel subfamily KQT member 2	95848	4
CSNK1D	Casein kinase I isoform delta	47330	3
CLINT1	Clathrin interactor 1	68259	2
SNX4	Sorting nexin-4	51909	2
ABLIM2	Actin-binding LIM protein 2	67812	5
GABRB1	Gamma-aminobutyric acid receptor subunit beta-1	54235	2
MTPN	Myotrophin	12895	2
CAMK2G	Calcium/calmodulin-dependent protein kinase (CaM kinase) II gamma isoform CRA_n	57797	4
GJA1	Gap junction alpha-1 protein	43008	8
FLG2	Filaggrin-2	248072	3
SNRNP70	U1 small nuclear ribonucleoprotein 70 kDa	51557	3
FAM177A1	Protein FAM177A1	23757	2
PUM1	Pumilio homolog 1	9956	1
NES	Nestin	177438	5
DNM1L	Dynamin-1-like protein	81877	3
WDR13	WD repeat-containing protein 13	53696	4
AMER2	APC membrane recruitment protein 2	69507	2
AP3S1	AP-3 complex subunit sigma-1	21732	7
STAM2	Signal transducing adapter molecule 2	58164	5
ARHGAP23	Rho GTPase-activating protein 23	162191	3
SGTB	Small glutamine-rich tetratricopeptide repeat-containing protein beta	33429	6
SGTA	Small glutamine-rich tetratricopeptide repeat-containing protein alpha	34063	6
ARSA	Arylsulfatase A	53588	2
IDH2	Isocitrate dehydrogenase [NADP] mitochondrial	50909	4
HEXA	Beta-hexosaminidase subunit alpha	10156	6
KRT84	Keratin type II cuticular Hb4	64842	4
FGA	Fibrinogen alpha chain	94973	4
ATP6V1D	V-type proton ATPase subunit D	21921	1
RPLP1	60S acidic ribosomal protein P1	11514	1
SYT7	Synaptotagmin-7	13770	1
NDUFS5	NADH dehydrogenase [ubiquinone] iron-sulfur protein 5	12517	3
CHGA	Chromogranin A (Parathyroid secretory protein 1) isoform CRA_b	34269	4
LSM14B	Protein LSM14 homolog B	42071	3
SIPA1L1	Signal-induced proliferation-associated 1-like protein 1	200028	2
NDUFA4	Cytochrome c oxidase subunit NDUFA4	9370	2
SOD1	Superoxide dismutase [Cu-Zn]	15936	2
SYNE1	Nesprin-1	964863	5
SNX2	Sorting nexin-2	58471	2
PCSK2	Neuroendocrine convertase 2	70565	4
CRAT	Carnitine O-acetyltransferase	18233	1
SQSTM1	Sequestosome-1	47687	1
FABP3	Fatty acid-binding protein heart	14858	3
SCRN1	Secernin-1	46382	1
PPP2CB	Serine/threonine-protein phosphatase 2A catalytic subunit beta isoform	35575	3
PPP2CA	Serine/threonine-protein phosphatase 2A catalytic subunit alpha isoform	35594	3
MRPL49	39S ribosomal protein L49 mitochondrial	11348	2
SLC2A13	Proton myo-inositol cotransporter	38093	2
KIAA1217	Sickle tail protein homolog	214114	3
GABBR2	Gamma-aminobutyric acid type B receptor subunit 2	105821	5
ELFN1	Protein ELFN1	90477	3
ESYT2	Extended synaptotagmin-2	93978	2
ATP5MF-PTCD1	ATP5MF-PTCD1 readthrough	84110	2
ATP5MF	ATP synthase subunit f mitochondrial	10918	2
RAPH1	Ras-associated and pleckstrin homology domains-containing protein 1	135256	3
FAM126B	Protein FAM126B	58647	4
VDAC3	Voltage-dependent anion-selective channel protein 3	30659	3
SSBP1	Single-stranded DNA-binding protein mitochondrial	17260	2
RBMXL1	RNA binding motif protein X-linked-like-1	42142	5
RBMX	RNA-binding motif protein X chromosome	42332	5
TMEM163	Transmembrane protein 163	31469	8
AHNAK	Neuroblast differentiation-associated protein AHNAK	629114	3
LRRTM4	Leucine-rich repeat transmembrane neuronal protein 4	67217	2
KIAA1549L	UPF0606 protein KIAA1549L	198997	2
EP400	E1A-binding protein p400	343487	1
ATP6V0D1	V-type proton ATPase subunit d 1	31676	3
HCFC1	Host cell factor 1	208730	3
CACNA1B	Voltage-dependent N-type calcium channel subunit alpha	251711	1
IMMT	MICOS complex subunit MIC60	83678	2
WIPF3	WAS/WASL-interacting protein family member 3	49348	2
STK39	STE20/SPS1-related proline-alanine-rich protein kinase	59474	3
ATP5F1C	ATP synthase subunit gamma mitochondrial	32996	3
TRIM2	Tripartite motif-containing protein 2	81530	3
INF2	Inverted formin-2	135624	3
UNC5C	Netrin receptor UNC5C	99062	2
RPLP2	60S acidic ribosomal protein P2	11665	2
RAB7A	Ras-related protein Rab-7a	18027	3
HEXB	Beta-hexosaminidase subunit beta	63111	2
PTK2B	Protein-tyrosine kinase 2-beta	115875	2
COX5A	Cytochrome c oxidase subunit 5A mitochondrial	16762	3
PFN2	Profilin	9798	2
NFASC	Neurofascin	150026	4
SAMD14	Sterile alpha motif domain-containing protein 14	45056	2
FLOT1	Flotillin-1	47355	2
CASKIN1	Caskin-1	149813	2
GABRA1	Gamma-aminobutyric acid receptor subunit alpha-1	51802	4
PTPRZ1	Receptor-type tyrosine-protein phosphatase zeta	166717	3
CTNNA2	Catenin alpha-2	105313	2
NEDD8	NEDD8	9072	1
NEDD8-MDP1	NEDD8-MDP1 readthrough	7745	1
AP3S2	AP-3 complex subunit sigma-2	22017	3
C15orf38-AP3S2	Protein C15orf38-AP3S2	43882	3
C1QBP	Complement component 1 Q subcomponent-binding protein mitochondrial	20134	2
ARHGAP21	Rho GTPase-activating protein 21	156199	3
NDUFA2	NADH dehydrogenase [ubiquinone] 1 alpha subcomplex subunit 2	10922	3
BCAN	Brevican core protein	99118	3
LANCL1	Glutathione S-transferase LANCL1	9283	3
CHMP4B	Charged multivesicular body protein 4b	24950	1
SLC25A46	Solute carrier family 25 member 46	46174	3
MAG	Myelin-associated glycoprotein	69069	2
CRIP2	Cysteine-rich protein 2	22493	3
GNAS	Guanine nucleotide-binding protein G(s) subunit alpha isoforms short	45665	4
GNAL	Guanine nucleotide-binding protein G(olf) subunit alpha	44309	4
CEP170	Centrosomal protein of 170 kDa	175292	3
SH3BGRL	SH3 domain-binding glutamic acid-rich-like protein	12774	3
NCAN	Neurocan core protein	143093	1
TNKS1BP1	182 kDa tankyrase-1-binding protein	181795	2
DKK3	Dickkopf-related protein 3	38390	2
SARNP	SAP domain-containing ribonucleoprotein	23671	2
NMT1	Glycylpeptide N-tetradecanoyltransferase 1	15161	2
NDUFV2	NADH dehydrogenase [ubiquinone] flavoprotein 2 mitochondrial	27392	4
RRBP1	Ribosome-binding protein 1	152456	3
LONP1	Lon protease homolog mitochondrial	106489	1
SMIM20	Small integral membrane protein 20	7702	2
MT-CO2	Cytochrome c oxidase subunit 2	25565	2
PFDN4	Prefoldin subunit 4	15314	1
APP	Amyloid-beta precursor protein	80833	4
SEPTIN4	Septin-4	55098	1
PPT1	Palmitoyl-protein thioesterase 1	10016	1
DAGLA	Sn1-specific diacylglycerol lipase alpha	114952	3
GRID1	Glutamate receptor ionotropic delta-1	112131	3
CLIP2	CAP-Gly domain-containing linker protein 2	115837	2
FABP4	Fatty acid-binding protein adipocyte	4577	1
PMP2	Myelin P2 protein	6993	1
CD9	Tetraspanin	17680	1
CACNB1	Voltage-dependent L-type calcium channel subunit beta-1	65714	3
PTPN1	Tyrosine-protein phosphatase non-receptor type	41260	1
DYNC1I1	Cytoplasmic dynein 1 intermediate chain 1	72955	3
MLC1	Membrane protein MLC1	41141	4
CCAR1	Cell division cycle and apoptosis regulator protein 1	132821	2
GOLGA5	Golgin subfamily A member 5	83024	3
KRT20	Keratin type I cytoskeletal 20	48487	3
PDHA1	Pyruvate dehydrogenase E1 component subunit alpha somatic form mitochondrial	43296	2
SORBS1	Sorbin and SH3 domain-containing protein 1	142513	1
TPM1	Tropomyosin alpha-1 chain	28525	1
PTPRN2	Receptor-type tyrosine-protein phosphatase N2	111271	1
UQCRC2	Cytochrome b-c1 complex subunit 2 mitochondrial	44635	1
PIH1D1	PIH1 domain-containing protein 1	32363	1
CAND2	Cullin-associated NEDD8-dissociated protein 2	135256	1
CAND1	Cullin-associated NEDD8-dissociated protein 1	136375	1
COX4I1	Cytochrome c oxidase subunit 4 isoform 1 mitochondrial	19577	3
PPP2R5D	Serine/threonine-protein phosphatase 2A 56 kDa regulatory subunit	69117	2
HIST1H2BD	Histone H2B type 1-D	13936	6
HIST1H2BO	Histone H2B type 1-O	13906	6
H2BC11	Histone H2B type 1-J	13904	6
HIST3H2BB	Histone H2B type 3-B	13908	6
HIST1H2BB	Histone H2B type 1-B	13950	6
HIST2H2BE	Histone H2B type 2-E	13920	6
H2BFS	Histone H2B type F-S	13944	6
HIST2H2BF	Histone H2B type 2-F	13920	6
H2BC4	Histone H2B type 1-C/E/F/G/I	13906	6
H2BC12	Histone H2B type 1-K	13890	6
H2BC15	Histone H2B type 1-N	13922	6
H2BC13	Histone H2B type 1-L	13952	6
HIST1H2BH	Histone H2B type 1-H	13892	6
H2BC14	Histone H2B type 1-M	13989	6
TLN2	Talin-2	271611	2
GTF2A1	Transcription initiation factor IIA subunit 1	41514	2
GSTP1	Glutathione S-transferase P	19480	1
SNX17	Sorting nexin-17	52901	3
TAC1	Protachykinin-1	15003	4
THY1	Thy-1 membrane glycoprotein	17935	4
MTHFD1	C-1-tetrahydrofolate synthase cytoplasmic	92570	1
NECTIN1	Nectin-1	57158	3
KAZN	Kazrin	86351	1
WASH6P	WAS protein family homolog 6	47990	1
WASH3P	Putative WAS protein family homolog 3	49995	1
WASHC1	WASH complex subunit 1	50328	1
WASH2P	WAS protein family homolog 2	50312	1
WASH4P	Putative WAS protein family homolog 4	51595	1
CD44	CD44 antigen	22683	2
NDRG4	Protein NDRG4	3868	4
ARFGAP2	ADP-ribosylation factor GTPase-activating protein 2	42153	1
SNX3	Sorting nexin-3	18762	2
SLC32A1	Vesicular inhibitory amino acid transporter	57415	3
RPL29	60S ribosomal protein L29	18512	1
FKBP1A	Peptidyl-prolyl cis-trans isomerase FKBP1A	11951	2
FTL	Ferritin light chain	20020	1
CBL	E3 ubiquitin-protein ligase CBL	99633	3
TMPO	Lamina-associated polypeptide 2 isoform alpha	75492	1
PALM2AKAP2	PALM2 and AKAP2 fusion	41925	1
PALM2	Paralemmin-2	42185	1
NAPB	Beta-soluble NSF attachment protein	33557	1
UQCRFS1	Cytochrome b-c1 complex subunit Rieske mitochondrial	29668	4
UQCRFS1P1	Putative cytochrome b-c1 complex subunit Rieske-like protein 1	30815	4
MCTP1	Multiple C2 and transmembrane domain-containing protein 1	111624	1
NFX1	Transcriptional repressor NF-X1	124395	1
SERPINE2	Glia-derived nexin	44002	1
PENK	Proenkephalin-A	30787	2
TNS3	Tensin-3	155265	1
KTN1	Kinectin	156275	1
NME2	HCG2001850 isoform CRA_c	9583	1
NME1	Nucleoside diphosphate kinase A	9371	1
NME1-NME2	NME1-NME2 readthrough	22422	1
C5orf24	UPF0461 protein C5orf24	20132	2
ERMN	Ermin	32783	3
IGHA1	Immunoglobulin heavy constant alpha 1	37655	1
VPS26B	Vacuolar protein sorting-associated protein 26B	39155	2
MYO1C	Unconventional myosin-Ic	118994	3
SRSF5	Serine/arginine-rich splicing factor 5	31264	2
NDUFA12	NADH dehydrogenase [ubiquinone] 1 alpha subcomplex subunit 12	17114	1
TXN	Thioredoxin	11737	1
CARMIL2	Capping protein Arp2/3 and myosin-I linker protein 2	154688	3
PSMC1	26S proteasome regulatory subunit 4	49185	2
DIP2B	Disco-interacting protein 2 homolog B	171491	3
TMED8	Protein TMED8	35740	2
PDCD10	Programmed cell death protein 10	6748	4
TIMM8A	Mitochondrial import inner membrane translocase subunit Tim8 A	10998	2
KBTBD11	Kelch repeat and BTB domain-containing protein 11	65720	2
SORBS2	Sorbin and SH3 domain-containing protein 2	124107	3
RPS8	40S ribosomal protein S8	21880	2
AP2A2	AP-2 complex subunit alpha-2	103960	3
AP2A1	AP-2 complex subunit alpha-1	107546	3
AHNAK2	Protein AHNAK2	616641	1
WASL	Neural Wiskott-Aldrich syndrome protein	54827	2
SLC6A11	Sodium- and chloride-dependent GABA transporter 3	70606	1
CIAPIN1	Fe-S cluster assembly protein DRE2	26446	2
TMEM126B	Complex I assembly factor TMEM126B mitochondrial	4408	2
FAM171A2	Protein FAM171A2	87435	1
RPL6	60S ribosomal protein L6	32728	3
OPA1	Dynamin-like 120 kDa protein mitochondrial	24253	2
SET	Protein SET	31124	1
SETSIP	Protein SETSIP	33645	1
TBC1D5	TBC1 domain family member 5	89004	1
RBM14	RNA-binding protein 14	69492	1
EIF2S2	Eukaryotic translation initiation factor 2 subunit 2	38388	2
FAM131B	Protein FAM131B	6760	1
ARPC1A	Actin-related protein 2/3 complex subunit 1A	41569	3
CS	Citrate synthase	50432	2
TNS1	Tensin-1	143524	3
FOXK2	Forkhead box protein K2	69062	1
NLGN3	Neuroligin-3	93895	2
GABRB3	Gamma-aminobutyric acid receptor subunit beta-3	50784	2
LYSMD1	LysM and putative peptidoglycan-binding domain-containing protein 1	25003	2
COX7A2L	Cytochrome c oxidase subunit 7A-related protein mitochondrial	8840	2
SUGT1	Protein SGT1 homolog	41024	1
LMNA	Prelamin-A/C	74140	1
PCDH1	Protocadherin-1	114743	1
PPIB	Peptidyl-prolyl cis-trans isomerase B	23743	1
MRPS36	28S ribosomal protein S36 mitochondrial	4465	1
CDC42EP4	Cdc42 effector protein 4	37980	1
PHLPP1	PH domain leucine-rich repeat-containing protein phosphatase 1	184671	2
STUM	Protein stum homolog	15007	3
C12orf57	Protein C10	9639	1
NPTN	Neuroplastin	44387	3
SPAG9	C-Jun-amino-terminal kinase-interacting protein 4	146205	1
NRAS	GTPase NRas	21229	2
ADGRL2	Adhesion G protein-coupled receptor L2	155548	2
SPATA2	Spermatogenesis-associated protein 2	58427	1
AHCYL2	Adenosylhomocysteinase 3	66721	2
ASTN1	Astrotactin-1	136486	1
PAFAH1B1	Platelet-activating factor acetylhydrolase IB subunit alpha	46638	1
C11orf58	Chromosome 11 open reading frame 58	9628	1
SMAP	Small acidic protein	20333	1
PTPN23	Tyrosine-protein phosphatase non-receptor type 23	178972	1
ETFA	Electron transfer flavoprotein subunit alpha mitochondrial	24160	1
POLDIP3	Polymerase delta-interacting protein 3	48104	1
FAM120C	Constitutive coactivator of PPAR-gamma-like protein 2	99352	2
BOD1L1	Biorientation of chromosomes in cell division protein 1-like 1	330467	1
BOD1	Biorientation of chromosomes in cell division protein 1	19196	1
EPS15	Epidermal growth factor receptor substrate 15	83655	1
SF3B2	Splicing factor 3B subunit 2	98170	5
JUND	Transcription factor jun-D	35174	2
NDUFV3	NADH dehydrogenase [ubiquinone] flavoprotein 3 mitochondrial	11941	2
ASAP2	Arf-GAP with SH3 domain ANK repeat and PH domain-containing protein 2	111650	1
RAC2	Ras-related C3 botulinum toxin substrate 2	16775	2
RAC1	Ras-related C3 botulinum toxin substrate 1	21450	2
RAC3	Ras-related C3 botulinum toxin substrate 3	21379	2
PRAF2	PRA1 family protein	17188	2
ACAA2	3-ketoacyl-CoA thiolase mitochondrial	41602	2
MAP7	Ensconsin	84052	2
FUBP3	Far upstream element-binding protein 3	61640	1
VMA21	Vacuolar ATPase assembly integral membrane protein VMA21	11354	1
SYT12	Synaptotagmin-12	46537	2
PHF24	PHD finger protein 24	45192	1
LZTS3	Leucine zipper putative tumor suppressor 3	71791	1
STXBP6	Syntaxin-binding protein 6	7245	3
PURA	Transcriptional activator protein Pur-alpha	34911	2
TXN2	Thioredoxin mitochondrial	16094	1
MAPK1	Mitogen-activated protein kinase 1	41390	2
HSPA4	Heat shock 70 kDa protein 4	52600	1
PCBP2	Poly(rC)-binding protein 2	38580	2
RAPGEF2	Rap guanine nucleotide exchange factor 2	188309	3
CPLX2	Complexin-2	15394	2
SEC24B	Protein transport protein Sec24B	137417	1
ATXN2L	Ataxin-2-like protein	113374	1
SNRPC	U1 small nuclear ribonucleoprotein C	17394	1
EIF5	Eukaryotic translation initiation factor 5	49223	1
SPP1	Osteopontin	35423	1
PHB	Prohibitin	29804	1
CAST	Calpastatin	76573	1
ANXA6	Annexin	36963	1
CADM2	Cell adhesion molecule 2	47554	1
GSTO1	Glutathione S-transferase omega-1	27566	1
TIMM13	Mitochondrial import inner membrane translocase subunit Tim13	10500	1
MXRA7	Matrix-remodeling-associated protein 7	21466	2
INPP5J	Phosphatidylinositol 4 5-bisphosphate 5-phosphatase A	63409	2
EWSR1	RNA-binding protein EWS	61415	1
PCNP	PEST proteolytic signal-containing nuclear protein	18925	1
SUB1	Activated RNA polymerase II transcriptional coactivator p15	14395	2
PSMA4	Proteasome subunit alpha type	13948	1
ADGRB1	Adhesion G protein-coupled receptor B1	173215	1
TMOD2	Tropomodulin-2	39595	2
UQCRC1	Cytochrome b-c1 complex subunit 1 mitochondrial	52646	1
PFKL	ATP-dependent 6-phosphofructokinase liver type	85018	1
FKBP3	Peptidyl-prolyl cis-trans isomerase FKBP3	7225	2
NAPG	Gamma-soluble NSF attachment protein	34746	1
PSPC1	Paraspeckle component 1	58744	1
TPR	Nucleoprotein TPR	267290	1
SYT3	Synaptotagmin-3	63304	1
CTBP1	C-terminal-binding protein 1	47535	1
CTBP2	C-terminal-binding protein 2	48945	1
ASAP1	Arf-GAP with SH3 domain ANK repeat and PH domain-containing protein 1	124772	1
RAN	GTP-binding nuclear protein Ran	24423	1
RABEP1	Rab GTPase-binding effector protein 1	99290	2
GPM6B	Neuronal membrane glycoprotein M6-b	19942	1
ANXA5	Annexin	18224	1
SORT1	Sortilin	92068	1
MEF2D	Myocyte-specific enhancer factor 2D	55938	1
RPS6	40S ribosomal protein S6	24968	1
SERPINB3	Serpin B3	44565	2
SERPINB4	Serpin B4	44854	2
SH2B1	SH2B adapter protein 1	36098	1
SEC16A	Protein transport protein sec16	228868	1
PAICS	Multifunctional protein ADE2	47079	1
ABAT	4-aminobutyrate aminotransferase mitochondrial	58141	1
USP32	Ubiquitin carboxyl-terminal hydrolase 32	181655	1
CYBRD1	Cytochrome b reductase 1	31641	1
HAPLN2	Hyaluronan and proteoglycan link protein 2	37775	2
AK1	Adenylate kinase isoenzyme 1	21635	1
PPA1	Inorganic pyrophosphatase	19982	1
AKAP13	A-kinase anchor protein 13	307550	7
DENR	Density-regulated protein	17770	4
CPNE4	Copine-4	62395	1
CPNE8	Copine-8	62234	1
CPNE3	Copine-3	60131	1
CPNE6	Copine-6	61991	1
PLPP3	Phospholipid phosphatase 3	35116	2
SEPTIN3	Neuronal-specific septin-3	92368	2
SCAF1	Splicing factor arginine/serine-rich 19	139269	1
GIT1	ARF GTPase-activating protein GIT1	76806	1
DYNC1LI2	Cytoplasmic dynein 1 light intermediate chain 2	54099	1
XP32	Skin-specific protein 32	26238	1
PPP6R2	Serine/threonine-protein phosphatase 6 regulatory subunit 2	104942	1
TBC1D15	TBC1 domain family member 15	79491	1
RPS5	40S ribosomal protein S5	22876	1
APLP1	Amyloid-like protein 1	68491	1
EIF4G1	Eukaryotic translation initiation factor 4 gamma 1	175490	1
H3-3B	Histone H3	10334	1
H3-3A	Histone H3	13655	1
H3F3C	Histone H3.3C	15214	1
HIST3H3	Histone H3.1t	15508	1
H3-2	Histone H3	15430	1
HIST2H3A	Histone H3.2	15388	1
H3C1	Histone H3.1	15404	1
FAM50A	Protein FAM50A	40242	2
FAM50B	Protein FAM50B	38709	2
EFHD2	EF-hand domain-containing protein D2	26697	1
CAPZB	F-actin-capping protein subunit beta	29295	1
SIRT2	NAD-dependent protein deacetylase sirtuin-2	4579	2
GNG13	Guanine nucleotide-binding protein G(I)/G(S)/G(O) subunit gamma-13	7949	1
APOL2	Apolipoprotein L2	48915	2
HARS2	Probable histidine--tRNA ligase mitochondrial	53236	1
HARS	Histidine--tRNA ligase cytoplasmic	57411	1
NEDD4L	E3 ubiquitin-protein ligase NEDD4-like	140818	1
CPLX1	Complexin-1	12525	1
TECPR2	Tectonin beta-propeller repeat-containing protein 2	153848	1
SON	Protein SON	50252	2
EDC4	Enhancer of mRNA-decapping protein 4	151661	1
PDLIM2	PDZ and LIM domain protein 2	37459	1
SRSF1	Serine/arginine-rich splicing factor 1	27745	1
SLC25A3	Phosphate carrier protein mitochondrial	36161	2
MTMR1	Myotubularin-related protein 1	74678	1
SORCS2	VPS10 domain-containing receptor SorCS2	128151	1
TLN1	Talin-1	269765	2
PHGDH	D-3-phosphoglycerate dehydrogenase	45529	1
MAN2B2	Alpha-mannosidase	108147	1
DOC2A	Double C2-like domain-containing protein alpha	43959	2
DOC2B	Double C2-like domain-containing protein beta	45922	2
NUFIP2	Nuclear fragile X mental retardation-interacting protein 2	76121	1
EIF1AY	Eukaryotic translation initiation factor 1A Y-chromosomal	14455	1
EIF1AX	Eukaryotic translation initiation factor 1A X-chromosomal	16460	1
GPHN	Molybdopterin molybdenumtransferase	84734	1
DLGAP3	Disks large-associated protein 3	106040	1
HPCAL1	Hippocalcin-like protein 1	22313	1
NCALD	Neurocalcin-delta	22245	1
HPCA	Neuron-specific calcium-binding protein hippocalcin	22427	1
MYO6	Unconventional myosin-VI	145015	1
ATP5MPL	ATP synthase subunit ATP5MPL mitochondrial	6662	1
RBSN	Rabenosyn-5	88870	1
MAP7D1	MAP7 domain-containing protein 1	92820	1
PLCB1	1-phosphatidylinositol 4 5-bisphosphate phosphodiesterase	129640	2
CAMKK1	Calcium/calmodulin-dependent protein kinase kinase 1	55736	1
CLVS2	Clavesin-2	38000	1
HBS1L	HBS1-like protein	56962	2
GLI3	Transcriptional activator GLI3	163350	2
SMG1	Serine/threonine-protein kinase SMG1	410501	1
RABGAP1	Rab GTPase-activating protein 1	121737	1
MAGI1	Membrane-associated guanylate kinase WW and PDZ domain-containing protein 1	128068	1
HNRNPA0	Heterogeneous nuclear ribonucleoprotein A0	30841	1
SHISA7	Protein shisa-7	56214	1
HNRNPAB	Heterogeneous nuclear ribonucleoprotein A/B	30474	1
HELZ	Probable helicase with zinc finger domain	218968	1
ACYP2	Acylphosphatase	10296	1
HINT1	Histidine triad nucleotide-binding protein 1	7324	1
CAPN1	Calpain-1 catalytic subunit	22488	1
IQSEC1	Epididymis secretory sperm binding protein	91999	1
DHX9	ATP-dependent RNA helicase A	140958	1
TXNDC9	Thioredoxin domain-containing protein 9	7594	1
DCD	Dermcidin	11284	1
MMP23B	Matrix metalloproteinase-23	25782	2
PKIA	cAMP-dependent protein kinase inhibitor alpha	7989	1
FER1L5	Fer-1-like protein 5	237933	1
STAT6	Signal transducer and activator of transcription 6	94135	1
ARHGEF7	Rho guanine nucleotide exchange factor 7	79832	1
IMPDH2	Inosine-5'-monophosphate dehydrogenase 2	55805	1
ACE2	Angiotensin-converting enzyme 2	92463	2
FKBPL	FK506-binding protein-like	38176	1
AHSA1	Activator of 90 kDa heat shock protein ATPase homolog 1	11620	1
GABRA3	Gamma-aminobutyric acid receptor subunit alpha-3	55165	1
VIRMA	Protein virilizer homolog	202023	1
SLK	STE20-like serine/threonine-protein kinase	142695	1
GCLC	Glutamate--cysteine ligase catalytic subunit	66464	1
SRI	Sorcin	17605	1
PIEZO1	Piezo-type mechanosensitive ion channel component 1	286787	1
DSTN	Destrin	15397	1
RASSF5	Ras association domain-containing protein 5	39071	1
CEP170B	Centrosomal protein of 170 kDa protein B	171687	1
HIRIP3	HIRA-interacting protein 3	61957	1
CLCC1	Chloride channel CLIC-like protein 1	62023	1

## Sheet: PFC_C2
GS	Protein Description	Av. Mass	Spectral Count
MAP1B	Microtubule-associated protein 1B	270632	274
MAP2	Microtubule-associated protein 2	199525	451
TUBA1A	Tubulin alpha-1A chain	50136	385
TUBA1B	Tubulin alpha-1B chain	50152	386
MAPT	Microtubule-associated protein tau	78928	305
TUBB4A	Tubulin beta-4A chain	49586	360
TUBA1C	Tubulin alpha-1C chain	49895	325
DPYSL2	Dihydropyrimidinase-related protein 2	73503	531
TUBA3C	Tubulin alpha-3C chain	49960	300
TUBA3D	Tubulin alpha-3D chain	49960	300
MBP	Myelin basic protein	33117	1313
TUBB4B	Tubulin beta-4B chain	49831	370
TUBB2A	Tubulin beta-2A chain	49907	374
TUBB	Tubulin beta chain	49671	340
TUBA4A	Tubulin alpha-4A chain	49924	277
KRT9	Keratin type I cytoskeletal 9	62064	126
SYN1	Synapsin-1	74111	172
KRT10	Keratin type I cytoskeletal 10	58827	150
TUBB3	Tubulin beta-3 chain	50433	228
KRT1	Keratin type II cytoskeletal 1	66039	202
MAP1A	Microtubule-associated protein 1A	331259	163
TUBA8	Tubulin alpha-8 chain	50094	154
TUBB6	Tubulin beta-6 chain	49857	223
ACTB	Actin cytoplasmic 1	41737	205
KRT2	Keratin type II cytoskeletal 2 epidermal	65433	98
ACTG1	Actin cytoplasmic 2	41793	171
NEFL	Neurofilament light polypeptide	61517	118
HBB	Hemoglobin subunit beta	15998	88
CKB	Creatine kinase B-type	42644	120
RTN4	Reticulon-4	129931	156
SNCA	Alpha-synuclein	14460	61
SNAP91	Clathrin coat assembly protein AP180	91971	98
GFAP	Glial fibrillary acidic protein	49880	115
EPB41L3	Band 4.1-like protein 3	120677	74
MAP6	Microtubule-associated protein 6	86505	78
MAP4	Microtubule-associated protein 4	121005	97
TPPP	Tubulin polymerization-promoting protein	23694	104
TUBB8B	Tubulin beta 8B	49573	115
PCSK1N	ProSAAS	27372	63
NEFM	Neurofilament medium polypeptide	98381	89
HBA1	Hemoglobin subunit alpha	15258	80
ENO2	Gamma-enolase	47269	41
VAMP2	Vesicle-associated membrane protein 2	12251	102
SPTAN1	Spectrin alpha chain non-erythrocytic 1	282835	57
ENO1	Alpha-enolase	47169	37
POTEE	POTE ankyrin domain family member E	121363	64
HSPA8	Heat shock cognate 71 kDa protein	70898	60
SYNPO	Synaptopodin	99463	69
ACTC1	Actin alpha cardiac muscle 1	42019	91
VGF	Neurosecretory protein VGF	67258	48
ATP5F1B	ATP synthase subunit beta mitochondrial	56560	50
CFL1	Cofilin-1	18502	38
GAPDH	Glyceraldehyde-3-phosphate dehydrogenase	36053	45
ANK2	Ankyrin-2	418442	55
INA	Alpha-internexin	55391	68
POTEF	POTE ankyrin domain family member F	121444	59
AHCYL1	S-adenosylhomocysteine hydrolase-like protein 1	58952	86
SNCG	Gamma-synuclein	13331	41
HBD	Hemoglobin subunit delta	16055	41
SNCB	Beta-synuclein	14288	51
SYNGR3	Synaptogyrin-3	24555	45
NRGN	Neurogranin	7618	80
ALDOA	Fructose-bisphosphate aldolase A	39420	36
ALDOC	Fructose-bisphosphate aldolase C	39456	25
SNAP25	Synaptosomal-associated protein 25	23315	43
ATP5F1A	ATP synthase subunit alpha mitochondrial	59751	29
DMTN	Dematin	45514	49
SCG2	Secretogranin-2	70941	32
SYN2	Synapsin-2	62996	67
KRT14	Keratin type I cytoskeletal 14	51562	34
YWHAZ	14-3-3 protein zeta/delta	27745	21
PKM	Pyruvate kinase PKM	57937	29
CNP	2' 3'-cyclic-nucleotide 3'-phosphodiesterase	47579	34
CALM3	Calmodulin-3	16838	34
CALM1	Calmodulin-1	16838	34
CALM2	Calmodulin-2	16838	34
PPIA	Peptidyl-prolyl cis-trans isomerase A	18012	36
WBP2	WW domain-binding protein 2	25807	40
RTN1	Reticulon-1	83618	38
MDH2	Malate dehydrogenase mitochondrial	35503	23
SCAMP1	Secretory carrier-associated membrane protein 1	37920	31
BSN	Protein bassoon	416475	40
ADD2	Beta-adducin	80854	42
PEBP1	Phosphatidylethanolamine-binding protein 1	21057	23
EPN1	Epsin-1	60293	43
RTN3	Reticulon-3	112611	31
SPTBN1	Spectrin beta chain non-erythrocytic 1	274608	19
TPI1	Triosephosphate isomerase	30791	28
SIRPA	Tyrosine-protein phosphatase non-receptor type substrate 1	54967	39
CRYM	Ketimine reductase mu-crystallin	33776	32
PALM	Paralemmin-1	42076	33
CRMP1	Dihydropyrimidinase-related protein 1	62030	43
ALB	Serum albumin	69367	36
ATP1A1	Sodium/potassium-transporting ATPase subunit alpha-1	112896	14
AMPH	Amphiphysin	76257	22
EPB41L1	Band 4.1-like protein 1	175041	23
VAMP3	Vesicle-associated membrane protein 3	11309	34
EEF1A1	Elongation factor 1-alpha 1	50141	35
HSPA2	Heat shock-related 70 kDa protein 2	70021	32
AQP4	Aquaporin-4	38178	34
GPI	Glucose-6-phosphate isomerase	67286	14
KRT5	Keratin type II cytoskeletal 5	62378	40
ATP1A3	Sodium/potassium-transporting ATPase subunit alpha-3	133317	13
A0A2R8YEY8	Sodium/potassium-transporting ATPase subunit alpha	111196	13
AKAP12	A-kinase anchor protein 12	191480	28
GOT1	Aspartate aminotransferase cytoplasmic	46248	13
DPYSL3	Dihydropyrimidinase-related protein 3	61963	57
ADIRF	Adipogenesis regulatory factor	7855	16
UCHL1	Ubiquitin carboxyl-terminal hydrolase isozyme L1	24824	29
UBAP2L	Ubiquitin-associated protein 2-like	113628	17
DCTN2	Dynactin subunit 2	44231	15
CTTN	Src substrate cortactin	61586	16
AHNAK	Neuroblast differentiation-associated protein AHNAK	629114	12
CAPNS1	Calpain small subunit 1	28316	15
ADD1	Alpha-adducin	70056	37
BIN1	Myc box-dependent-interacting protein 1	64699	23
YWHAE	14-3-3 protein epsilon	29174	21
VIM	Vimentin	53652	25
VCAN	Versican core protein	372821	13
KRT6A	Keratin type II cytoskeletal 6A	60045	26
KRT6C	Keratin type II cytoskeletal 6C	60025	26
KRT6B	Keratin type II cytoskeletal 6B	60067	34
LDHB	L-lactate dehydrogenase B chain	36639	18
HSPD1	60 kDa heat shock protein mitochondrial	61055	20
CNN3	Calponin-3	36414	21
OXR1	Oxidation resistance protein 1	97970	18
ATP6V1B2	V-type proton ATPase subunit B brain isoform	56501	25
DNAJC6	Putative tyrosine-protein phosphatase auxilin	99997	17
CHGB	Secretogranin-1	78276	19
SYNJ1	Synaptojanin-1	139914	40
CYCS	Cytochrome c	11749	15
PRSS3	Trypsin-3	32529	77
ACTBL2	Beta-actin-like protein 2	42003	22
MDH1	Malate dehydrogenase cytoplasmic	36426	19
TPPP3	Tubulin polymerization-promoting protein family member 3	18985	28
ATP2B2	Plasma membrane calcium-transporting ATPase 2	136876	15
TSC22D1	TSC22 domain family protein 1	109676	21
HEPACAM	Hepatocyte cell adhesion molecule	46027	18
BCAS1	Breast carcinoma-amplified sequence 1	61709	25
ATP8A1	Phospholipid-transporting ATPase IA	131369	17
TCP1	T-complex protein 1 subunit alpha	60344	20
PPP3CA	Serine/threonine-protein phosphatase 2B catalytic subunit alpha isoform	58688	23
PACSIN1	Protein kinase C and casein kinase substrate in neurons protein 1	46146	16
BCL2L13	Bcl-2-like protein 13	48872	17
EEF1A2	Elongation factor 1-alpha 2	50470	30
STXBP1	Syntaxin-binding protein 1	65216	25
TMSB4X	Thymosin beta-4	5053	25
ARPP19	cAMP-regulated phosphoprotein 19	14484	16
COX7C	Cytochrome c oxidase subunit 7C mitochondrial	7245	27
SDCBP	Syndecan binding protein (Syntenin) isoform CRA_a	34819	20
BASP1	Brain acid soluble protein 1	22693	19
SLC1A4	Neutral amino acid transporter A	55723	12
AAK1	AP2-associated protein kinase 1	103885	18
DPYSL5	Dihydropyrimidinase-related protein 5	61421	7
PICALM	Phosphatidylinositol-binding clathrin assembly protein	70755	17
PRSS1	Trypsin-1	26558	41
ATP6V1G2	V-type proton ATPase subunit G 2	13604	20
PRSS2	Protease serine 2 preproprotein	26670	41
SLC6A17	Sodium-dependent neutral amino acid transporter SLC6A17	81001	13
MAP6D1	MAP6 domain-containing protein 1	21005	16
GOT2	Aspartate aminotransferase mitochondrial	47518	12
HNRNPDL	Heterogeneous nuclear ribonucleoprotein D-like	46438	10
UBA1	Ubiquitin-like modifier-activating enzyme 1	117849	16
SRGAP3	SLIT-ROBO Rho GTPase-activating protein 3	124504	9
PGK1	Phosphoglycerate kinase 1	44615	14
UBQLN1	Ubiquilin-1	62519	10
STMN1	Stathmin	17302	18
DNM1	Dynamin-1	94017	17
DBN1	Drebrin	71429	26
WASF1	Wiskott-Aldrich syndrome protein family member 1	61652	14
KRT16	Keratin type I cytoskeletal 16	51268	22
BAIAP2	Brain-specific angiogenesis inhibitor 1-associated protein 2	60868	13
CTNND2	Catenin delta-2	132656	21
CAPRIN1	Caprin-1	78366	21
TNR	Tenascin-R	149561	16
SLC1A2	Amino acid transporter	53576	64
PRDX2	Peroxiredoxin-2	21892	13
PLIN3	Perilipin-3	47075	9
YWHAG	14-3-3 protein gamma	28303	15
GJA1	Gap junction alpha-1 protein	43008	27
EPB41L2	Band 4.1-like protein 2	104360	27
RAB3A	Ras-related protein Rab-3A	24984	7
SGIP1	SH3-containing GRB2-like protein 3-interacting protein 1	89109	9
HSPB1	Heat shock protein beta-1	22783	17
CRIP2	Cysteine-rich protein 2	22493	11
GAP43	Neuromodulin	24803	11
IGSF8	Immunoglobulin superfamily member 8	65034	9
TUBB1	Tubulin beta-1 chain	50327	26
SRP14	Signal recognition particle 14 kDa protein	14570	7
HSPA1B	Heat shock 70 kDa protein 1B	70052	11
HSPA1A	Heat shock 70 kDa protein 1A	70052	11
ST13	Hsc70-interacting protein	41332	20
STX1B	Syntaxin-1B	33245	8
NDRG2	Protein NDRG2	40798	16
CCK	Cholecystokinin	12669	41
KRT77	Keratin type II cytoskeletal 1b	61901	22
MAP7D2	MAP7 domain-containing protein 2	81965	9
UBQLN2	Ubiquilin-2	65696	9
PLEC	Plectin	388036	10
SYNGR1	Synaptogyrin-1	25456	15
ATP6V1A	V-type proton ATPase catalytic subunit A	68304	9
ENO3	Beta-enolase	46987	10
DNAJC5	DnaJ homolog subfamily C member 5	22149	26
SEPTIN7	Septin-7	48716	13
WNK2	Serine/threonine-protein kinase WNK2	234378	6
YWHAB	14-3-3 protein beta/alpha	28082	16
TAGLN3	Transgelin-3	22473	13
CLASP2	CLIP-associating protein 2	140907	6
KRT79	Keratin type II cytoskeletal 79	57836	13
QKI	Protein quaking	37671	15
NPY	Pro-neuropeptide Y	10851	13
DTNA	Dystrobrevin alpha	40887	11
ENSA	Alpha-endosulfine	13133	10
ABLIM1	Actin-binding LIM protein 1	87688	11
ADD3	Gamma-adducin	79155	17
HSPA1L	Heat shock 70 kDa protein 1-like	70375	10
GNAO1	Guanine nucleotide-binding protein G(o) subunit alpha	40051	6
TPD52	Tumor protein D52	24327	14
KRT76	Keratin type II cytoskeletal 2 oral	65841	15
HSPA6	Heat shock 70 kDa protein 6	71028	16
PLP1	Myelin proteolipid protein	30077	26
PRRT2	Proline-rich transmembrane protein 2	29210	14
TUBAL3	Tubulin alpha chain-like 3	49909	15
DPYSL4	Dihydropyrimidinase-related protein 4	61878	17
TMSB10	Thymosin beta-10	5026	19
PRDX5	Peroxiredoxin-5 mitochondrial	22086	12
CIRBP	Cold-inducible RNA-binding protein	18648	3
PGAM1	Phosphoglycerate mutase 1	28804	12
NEFH	Neurofilament heavy polypeptide	112479	9
SLC6A1	Transporter	17828	13
SCAMP3	Secretory carrier-associated membrane protein 3	38287	10
GSN	Gelsolin	82526	6
FKBP3	Peptidyl-prolyl cis-trans isomerase FKBP3	25177	6
MAG	Myelin-associated glycoprotein	69069	12
H1-4	Histone H1.4	21865	12
BCAN	Brevican core protein	99118	9
HSPA5	Endoplasmic reticulum chaperone BiP	72333	6
GNG2	Guanine nucleotide-binding protein subunit gamma	11232	15
DCLK1	Serine/threonine-protein kinase DCLK1	82224	6
DCD	Dermcidin	11284	12
JPT1	Jupiter microtubule-associated homolog 1	11012	8
CFL2	Cofilin-2	18737	7
BSCL2	HCG2020143 isoform CRA_b	51287	13
PSMF1	Proteasome inhibitor PI31 subunit	29817	7
HCN1	Potassium/sodium hyperpolarization-activated cyclic nucleotide-gated channel 1	98796	13
GLUL	Glutamine synthetase	57174	8
HSPE1	10 kDa heat shock protein mitochondrial	10932	7
COX6A1	Cytochrome c oxidase subunit 6A1 mitochondrial	12155	13
PSD3	PH and SEC7 domain-containing protein 3	30473	4
ADCYAP1	Pituitary adenylate cyclase-activating polypeptide	18835	10
NSF	Vesicle-fusing ATPase	82092	10
SEPTIN5	HCG2002594 isoform CRA_c	43845	12
VCP	Transitional endoplasmic reticulum ATPase	89322	5
PABPC1	Polyadenylate-binding protein	65748	6
DYNLRB1	Dynein light chain roadblock-type 1	16253	6
PRKAR2A	cAMP-dependent protein kinase type II-alpha regulatory subunit	45518	6
SHISA4	Protein shisa-4	21522	10
DDX6	Probable ATP-dependent RNA helicase DDX6	54417	5
COX8A	Cytochrome c oxidase subunit 8A mitochondrial	7579	17
STIP1	Stress-induced-phosphoprotein 1	62639	10
DDAH1	N(G) N(G)-dimethylarginine dimethylaminohydrolase 1	31122	7
CCT2	T-complex protein 1 subunit beta	56807	5
H1-2	Histone H1.2	21365	14
GNG3	Guanine nucleotide-binding protein G(I)/G(S)/G(O) subunit gamma-3	8305	21
PPP1R9B	Neurabin-2	89334	5
PRRT3	Proline-rich transmembrane protein 3	102197	8
GNG7	Guanine nucleotide-binding protein G(I)/G(S)/G(O) subunit gamma-7	7522	14
MATR3	Matrin-3	88359	5
FSCN1	Fascin	54530	6
DNM1L	Dynamin-1-like protein	81877	9
CDC42SE2	CDC42 small effector protein 2	5871	14
MARCKS	Myristoylated alanine-rich C-kinase substrate	31555	12
LGALS1	Galectin-1	14716	9
TIMM13	Mitochondrial import inner membrane translocase subunit Tim13	10500	4
YWHAH	14-3-3 protein eta	28219	11
MTSS2	Protein MTSS 2	79798	15
ATP5PD	ATP synthase subunit d mitochondrial	18491	9
ATP2B1	Calcium-transporting ATPase	106856	6
KRT74	Keratin type II cytoskeletal 74	57865	12
KRT73	Keratin type II cytoskeletal 73	58923	12
LDHA	L-lactate dehydrogenase A chain	36689	10
DCTN1	Dynactin subunit 1	139094	8
HNRNPA2B1	Heterogeneous nuclear ribonucleoproteins A2/B1	37430	6
CD99L2	CD99 antigen-like protein 2	27986	17
CRTC1	CREB-regulated transcription coactivator 1	62686	17
PSAP	Prosaposin	58113	4
HSP90AA1	Heat shock protein HSP 90-alpha	84660	7
PRDX1	Peroxiredoxin-1	22110	9
OXCT1	Succinyl-CoA:3-ketoacid coenzyme A transferase 1 mitochondrial	56158	6
SEPTIN2	Septin-2	41487	5
KRT13	Keratin type I cytoskeletal 13	45261	27
TFG	Protein TFG	43448	7
VSNL1	Visinin-like protein 1	22142	3
NEBL	Nebulette	116453	6
UBQLN4	Ubiquilin-4	63853	5
SRI	Sorcin	21676	5
SEPTIN8	Septin-8	55756	7
RPLP2	60S acidic ribosomal protein P2	11665	5
EDF1	Endothelial differentiation-related factor 1	16369	15
KIAA1211L	Uncharacterized protein KIAA1211-like	102157	5
S100A9	Protein S100-A9	13242	6
QDPR	Dihydropteridine reductase	25790	5
ATP5PO	ATP synthase subunit O mitochondrial	16890	4
PEA15	Astrocytic phosphoprotein PEA-15	12530	5
CLU	Clusterin	52495	6
ATP5PF	ATP synthase-coupling factor 6 mitochondrial	12588	5
S100A1	Protein S100-A1	10546	2
UPF1	Regulator of nonsense transcripts 1	124345	3
PRDX3	Thioredoxin-dependent peroxide reductase mitochondrial	27693	5
SLC25A5	ADP/ATP translocase 2	32852	9
SHANK3	SH3 and multiple ankyrin repeat domains protein 3	184666	4
RAB3C	Ras-related protein Rab-3C	25952	7
APOA2	Apolipoprotein A-II	14914	10
LRRC47	Leucine-rich repeat-containing protein 47	63473	5
NCL	Nucleolin	76615	5
MYL12A	Myosin regulatory light chain 12A	19794	9
MYL12B	Myosin regulatory light chain 12B	19779	9
ACO2	Aconitate hydratase mitochondrial	85425	5
CLTC	Clathrin heavy chain 1	191613	9
HNRNPC	Heterogeneous nuclear ribonucleoproteins C1/C2	31972	10
CA2	Carbonic anhydrase 2	29246	2
TOMM70	Mitochondrial import receptor subunit TOM70	67455	4
PPP3CB	Serine/threonine-protein phosphatase 2B catalytic subunit beta isoform	59024	7
CTSL	Cathepsin L1	37564	11
VIP	VIP peptides	19169	7
YWHAQ	14-3-3 protein theta	27764	7
SEPTIN9	Septin-9	65402	6
NDUFS4	NADH dehydrogenase [ubiquinone] iron-sulfur protein 4 mitochondrial	20108	7
COX5B	Cytochrome c oxidase subunit 5B mitochondrial	13696	6
EIF4G2	Eukaryotic translation initiation factor 4 gamma 2	102362	4
ANXA1	Annexin A1	38714	4
S100A7	Protein S100-A7	11471	10
DLD	Dihydrolipoyl dehydrogenase	51816	7
GDI1	Rab GDP dissociation inhibitor alpha	50583	12
NDRG4	Protein NDRG4	7306	4
PPP1R1B	Protein phosphatase 1 regulatory subunit 1B	19341	13
CASKIN1	Caskin-1	149813	8
H4C1	Histone H4	11367	8
CTSB	Cathepsin B	37822	9
EIF2S3	Eukaryotic translation initiation factor 2 subunit 3	51110	7
EIF2S3B	Eukaryotic translation initiation factor 2 subunit 3B	51229	7
SYNGAP1	Ras/Rap GTPase-activating protein SynGAP	137258	5
ATP2B3	Plasma membrane calcium-transporting ATPase 3	134197	7
DBI	Acyl-CoA-binding protein	10044	4
SH3GL2	Endophilin-A1	39962	3
CTNNB1	Catenin beta-1	78405	6
MT-ATP8	ATP synthase protein 8	7992	6
ATP6V1E1	V-type proton ATPase subunit E 1	26145	11
PCBP1	Poly(rC)-binding protein 1	37498	9
HSP90AB1	Heat shock protein HSP 90-beta	83264	5
DYNC1LI1	Cytoplasmic dynein 1 light intermediate chain 1	56579	5
PFN1	Profilin-1	15054	5
TOMM22	Mitochondrial import receptor subunit TOM22 homolog	15522	4
RPL23A	60S ribosomal protein L23a	21916	5
CKMT1A	Creatine kinase U-type mitochondrial	47037	5
RAP1GAP2	Rap1 GTPase-activating protein 2	80056	4
SRRM2	Serine/arginine repetitive matrix protein 2	299616	7
TOM1L2	TOM1-like protein 2	42728	7
TOM1	Target of Myb protein 1	53818	3
C12orf57	Protein C10	13178	4
CHCHD2	Coiled-coil-helix-coiled-coil-helix domain-containing protein 2	15513	11
ABLIM2	Actin-binding LIM protein 2	67812	7
ACAT2	Acetyl-CoA acetyltransferase cytosolic	41351	5
PRRT1	Proline-rich transmembrane protein 1	31430	4
PAK1	Non-specific serine/threonine protein kinase	58203	9
NAP1L4	Nucleosome assembly protein 1-like 4	42823	9
PTGDS	Prostaglandin-H2 D-isomerase	21029	5
TKT	Transketolase	49910	4
VAMP1	Vesicle-associated membrane protein 1	12600	11
SLC25A6	ADP/ATP translocase 3	32866	9
SLC6A11	Sodium- and chloride-dependent GABA transporter 3	70606	2
SPTBN2	Spectrin beta chain non-erythrocytic 2	271323	12
ATP6V1H	V-type proton ATPase subunit H	55883	4
REPS2	RalBP1-associated Eps domain-containing protein 2	71534	2
DSG1	Desmoglein-1	113748	3
WNK1	Serine/threonine-protein kinase WNK1	225501	4
PFN2	Profilin	9798	4
AGFG1	Arf-GAP domain and FG repeat-containing protein 1	58260	6
UBA52	Ubiquitin-60S ribosomal protein L40	14728	6
UBB	Polyubiquitin-B	17215	6
UBC	Polyubiquitin-C	25758	6
RASA1	Ras GTPase-activating protein 1	116403	5
MIF	Macrophage migration inhibitory factor	12476	8
NDRG1	Protein NDRG1	42835	3
GDA	Guanine deaminase	51003	4
CBR1	Carbonyl reductase [NADPH] 1	30375	4
SCG5	Neuroendocrine protein 7B2	21386	7
CNDP2	Cytosolic non-specific dipeptidase	52879	3
SYP	Synaptophysin	33845	11
PRR36	Proline-rich protein 36	132748	2
PAICS	Multifunctional protein ADE2	47079	8
CTSD	Cathepsin D	43687	7
A0A1B0GU92	Peptidase A1 domain-containing protein	59860	7
GDI2	Rab GDP dissociation inhibitor beta	50663	5
GRM3	Metabotropic glutamate receptor 3	98879	8
EZR	Ezrin	69413	7
AMPD2	AMP deaminase 2	100688	5
LMO7	LIM domain only protein 7	192694	3
PPP2R1A	Serine/threonine-protein phosphatase 2A 65 kDa regulatory subunit A alpha isoform	65309	5
KLC2	Kinesin light chain 2	68935	5
GNAI2	Guanine nucleotide-binding protein G(i) subunit alpha-2	40451	4
FAM241B	Protein FAM241B	13238	8
FGA	Fibrinogen alpha chain	94973	4
UBXN7	UBX domain-containing protein 7	54862	2
GNB1	Guanine nucleotide-binding protein G(I)/G(S)/G(T) subunit beta-1	37377	6
HSPA9	Stress-70 protein mitochondrial	73681	4
CST3	Cystatin-C	15799	6
CSNK1E	Casein kinase I isoform epsilon	47315	6
SOD2	Superoxide dismutase [Mn] mitochondrial	24750	3
ATP4A	Potassium-transporting ATPase alpha chain 1	114119	4
H1-0	Histone H1.0	20863	5
IDH3A	Isocitrate dehydrogenase [NAD] subunit alpha mitochondrial	35786	7
PPP1R21	Protein phosphatase 1 regulatory subunit 21	88314	2
FH	Fumarate hydratase mitochondrial	54637	3
CDV3	Protein CDV3 homolog	27335	7
PARK7	Protein/nucleic acid deglycase DJ-1	19891	5
GPRC5B	G-protein coupled receptor family C group 5 member B	44795	3
ZDHHC5	Palmitoyltransferase ZDHHC5	77545	3
PDHB	Pyruvate dehydrogenase E1 component subunit beta mitochondrial	39233	4
THY1	Thy-1 membrane glycoprotein	16150	3
SLC25A4	ADP/ATP translocase 1	22885	7
TOLLIP	Toll-interacting protein	23280	6
HGS	Hepatocyte growth factor-regulated tyrosine kinase substrate	86192	5
PPP2CB	Serine/threonine-protein phosphatase 2A catalytic subunit beta isoform	35575	5
PPP2CA	Serine/threonine-protein phosphatase 2A catalytic subunit alpha isoform	35594	5
PTPRZ1	Receptor-type tyrosine-protein phosphatase zeta	166717	5
CAV1	Caveolin-1	20472	6
PPIB	Peptidyl-prolyl cis-trans isomerase B	23743	4
PITHD1	PITH domain-containing protein 1	11390	4
UBL7	Ubiquitin-like protein 7	40510	5
PIP4K2A	Phosphatidylinositol 5-phosphate 4-kinase type-2 alpha	46225	6
CRAT	Carnitine O-acetyltransferase	18233	3
DYNC1I1	Cytoplasmic dynein 1 intermediate chain 1	60823	5
NDUFA5	NADH dehydrogenase [ubiquinone] 1 alpha subcomplex subunit 5	11965	4
POLDIP3	Polymerase delta-interacting protein 3	20701	4
EEF1B2	Elongation factor 1-beta	24764	3
RAB1A	Ras-related protein Rab-1A	22678	4
RAB1B	Ras-related protein Rab-1B	22171	4
RAB1C	Putative Ras-related protein Rab-1C	22017	4
CARMIL2	Capping protein Arp2/3 and myosin-I linker protein 2	154688	6
GPRIN1	G protein-regulated inducer of neurite outgrowth 1	102399	4
GORASP2	Golgi reassembly-stacking protein 2	47145	6
CCT8	T-complex protein 1 subunit theta	59621	5
NRCAM	Neuronal cell adhesion molecule	133813	4
SEPTIN11	Septin 11 isoform CRA_b	49006	11
HIST1H2AH	Histone H2A type 1-H	13906	5
H2AC14	Histone H2A type 1-J	13936	5
HIST2H2AC	Histone H2A type 2-C	13988	5
H2AFJ	Histone H2A.J	14019	5
H2AC7	Histone H2A type 1-D	14107	5
H2AC11	Histone H2A type 1	14091	5
HIST2H2AA3	Histone H2A type 2-A	14095	5
hCG_2039566	Histone H2A	18482	5
CRYAB	Alpha-crystallin B chain	17926	8
PSIP1	PC4 and SFRS1-interacting protein	60103	7
IST1	IST1 homolog	39751	4
JUND	Transcription factor jun-D	35174	3
SYNCRIP	Heterogeneous nuclear ribonucleoprotein Q	69603	1
KRT4	Keratin type II cytoskeletal 4	57285	9
HAPLN2	Hyaluronan and proteoglycan link protein 2	37775	5
FARSA	Phenylalanine--tRNA ligase alpha subunit	26037	5
SKP1	S-phase kinase-associated protein 1	18658	5
RPS17	40S ribosomal protein S17	15550	3
ADCY9	Adenylate cyclase type 9	150700	2
MTPN	Myotrophin	5704	2
SEPTIN6	Septin 6 isoform CRA_b	49303	9
ALDH2	Aldehyde dehydrogenase mitochondrial	56381	3
MTDH	Protein LYRIC	57521	8
FKBP1A	Peptidyl-prolyl cis-trans isomerase FKBP1A	11951	2
SRSF3	Serine/arginine-rich splicing factor 3	19330	5
GNB2	Guanine nucleotide-binding protein G(I)/G(S)/G(T) subunit beta-2	37331	5
PIN1	Peptidyl-prolyl cis-trans isomerase NIMA-interacting 1	18243	1
LASP1	LIM and SH3 domain protein 1	29717	6
FABP4	Fatty acid-binding protein adipocyte	14719	2
PMP2	Myelin P2 protein	6993	2
MAP7D1	MAP7 domain-containing protein 1	92820	3
APOA1	Apolipoprotein A-I	27909	4
SERBP1	Plasminogen activator inhibitor 1 RNA-binding protein	44965	3
CAPZA1	F-actin-capping protein subunit alpha-1	32923	4
SORBS2	Sorbin and SH3 domain-containing protein 2	124107	4
PIH1D1	PIH1 domain-containing protein 1	32363	2
GABBR2	Gamma-aminobutyric acid type B receptor subunit 2	105821	4
ATP1B1	Sodium/potassium-transporting ATPase subunit beta-1	35061	3
ERMN	Ermin	32783	2
SYT1	Synaptotagmin I isoform CRA_b	47261	2
ALYREF	THO complex subunit 4	26888	6
RBMX	RNA-binding motif protein X chromosome	42332	4
YTHDF3	YTH domain family member 3 isoform CRA_a	58311	6
FTL	Ferritin light chain	20020	2
CXADR	Coxsackievirus and adenovirus receptor	40030	3
ATP6AP2	Renin receptor	30334	2
SLC4A10	Sodium-driven chloride bicarbonate exchanger	53005	2
AARS	Alanine--tRNA ligase cytoplasmic	106810	4
WIPF2	WAS/WASL-interacting protein family member 2	46289	5
TPM1	Tropomyosin alpha-1 chain	28525	4
SYAP1	Synapse-associated protein 1	39933	6
FAM171B	Protein FAM171B	92181	2
PRDX6	Peroxiredoxin-6	25035	5
PSMC4	26S proteasome regulatory subunit 6B	47366	6
GLUD1	Glutamate dehydrogenase 1 mitochondrial	61398	4
NUMBL	Numb-like protein	60813	6
TLN2	Talin-2	271611	5
SVIP	Small VCP/p97-interacting protein	8443	3
TPM3	Tropomyosin alpha-3 chain	11017	4
TJP2	Tight junction protein ZO-2	133958	2
HNRNPD	Heterogeneous nuclear ribonucleoprotein D0	38434	4
CBARP	Voltage-dependent calcium channel beta subunit-associated regulatory protein	73929	4
SARNP	SAP domain-containing ribonucleoprotein	23671	4
DIP2B	Disco-interacting protein 2 homolog B	171491	2
SYN3	Synapsin-3	63303	3
SLC1A3	Amino acid transporter	54208	8
HCFC1	Host cell factor 1	208730	4
EIF4G3	Eukaryotic translation initiation factor 4 gamma 3	195272	5
SNPH	Syntaphilin	53537	3
NACA	Nascent polypeptide-associated complex subunit alpha muscle-specific form	205419	3
PCLO	Protein piccolo	560707	3
ATG3	Ubiquitin-like-conjugating enzyme ATG3	8312	2
HPRT1	Hypoxanthine-guanine phosphoribosyltransferase	24579	3
SLC17A7	Vesicular glutamate transporter 1	61613	4
MYL6	Myosin light polypeptide 6	16290	4
HSPB6	Heat shock protein beta-6	14664	4
TMEM145	Transmembrane protein 145	62754	2
BTF3	Transcription factor BTF3	22168	1
NDUFS1	NADH-ubiquinone oxidoreductase 75 kDa subunit mitochondrial	66922	3
ALDH5A1	Succinate-semialdehyde dehydrogenase	53868	2
PLCB1	1-phosphatidylinositol 4 5-bisphosphate phosphodiesterase	129640	3
HIST3H2A	Histone H2A type 3	14121	5
HIST1H2AC	Histone H2A type 1-C	14105	5
H2AC4	Histone H2A type 1-B/E	14135	5
PTPRN	Receptor-type tyrosine-protein phosphatase-like N	105847	2
SQSTM1	Sequestosome-1	47687	2
SNRNP70	U1 small nuclear ribonucleoprotein 70 kDa	51557	3
KAZN	Kazrin	86351	1
SCRN1	Secernin-1	46382	3
DLST	Dihydrolipoyllysine-residue succinyltransferase component of 2-oxoglutarate dehydrogenase complex mitochondrial	48755	2
ARHGAP32	Rho GTPase-activating protein 32	230527	8
MAP7	Ensconsin	84052	5
TPP1	Tripeptidyl-peptidase 1	50890	4
MICOS13	MICOS complex subunit MIC13	9700	4
NFASC	Neurofascin	150026	3
S100B	Protein S100-B	10713	6
PPP1CC	Serine/threonine-protein phosphatase	16214	4
AP3S1	AP-3 complex subunit sigma-1	21732	4
PRNP	Major prion protein	27661	3
CADPS	Calcium-dependent secretion activator 1	152786	2
DAD1	Dolichyl-diphosphooligosaccharide--protein glycosyltransferase subunit DAD1	7288	3
HIST1H2BO	Histone H2B type 1-O	13906	5
H2BC11	Histone H2B type 1-J	13904	5
HIST3H2BB	Histone H2B type 3-B	13908	5
HIST1H2BB	Histone H2B type 1-B	13950	5
HIST2H2BE	Histone H2B type 2-E	13920	5
H2BFS	Histone H2B type F-S	13944	5
HIST2H2BF	Histone H2B type 2-F	13920	5
HIST1H2BD	Histone H2B type 1-D	13936	5
H2BC4	Histone H2B type 1-C/E/F/G/I	13906	5
H2BC12	Histone H2B type 1-K	13890	5
H2BC15	Histone H2B type 1-N	13922	5
H2BC13	Histone H2B type 1-L	13952	5
HIST1H2BH	Histone H2B type 1-H	13892	5
H2BC14	Histone H2B type 1-M	13989	5
STX7	Syntaxin-7	29816	2
SH3BGRL	SH3 domain-binding glutamic acid-rich-like protein	12774	4
CDH2	Cadherin-2	99809	1
SLC9A1	Sodium/hydrogen exchanger 1	90763	2
AHCYL2	Adenosylhomocysteinase 3	66721	3
TRIM2	Tripartite motif-containing protein 2	58455	5
LANCL1	Glutathione S-transferase LANCL1	45283	3
NDUFA2	NADH dehydrogenase [ubiquinone] 1 alpha subcomplex subunit 2	10922	3
EIF4H	Eukaryotic translation initiation factor 4H	27385	2
CAMK2A	Calcium/calmodulin-dependent protein kinase type II subunit alpha	53040	1
CAPZA2	F-actin-capping protein subunit alpha-2	32949	4
PPP6R2	Serine/threonine-protein phosphatase 6 regulatory subunit 2	104942	3
SEPTIN4	Septin-4	112439	5
SMAP1	Stromal membrane-associated protein 1	49219	4
CRH	Corticoliberin	21422	3
FAM114A2	Protein FAM114A2	47957	1
MLC1	Membrane protein MLC1	41141	2
TF	Serotransferrin	77064	3
COX4I1	Cytochrome c oxidase subunit 4 isoform 1 mitochondrial	19577	2
NMT1	Glycylpeptide N-tetradecanoyltransferase 1	56806	3
SCN2A	Sodium channel protein type 2 subunit alpha	82406	2
TXN	Thioredoxin	11737	2
MYL6B	Myosin light chain 6B	22764	2
NDUFA4	Cytochrome c oxidase subunit NDUFA4	9370	5
STX16-NPEPL1	STX16-NPEPL1 readthrough (NMD candidate)	43229	3
STX16	Syntaxin-16	37031	3
TIMM8A	Mitochondrial import inner membrane translocase subunit Tim8 A	10998	2
VAPB	Vesicle-associated membrane protein-associated protein B/C	27228	3
SMIM20	Small integral membrane protein 20	7702	3
CAMK2D	Calcium/calmodulin-dependent protein kinase type II subunit delta	57763	1
CBL	E3 ubiquitin-protein ligase CBL	99633	3
AP3S2	AP-3 complex subunit sigma-2	22017	3
C15orf38-AP3S2	Protein C15orf38-AP3S2	43882	3
EP400	E1A-binding protein p400	343487	1
KTN1	Kinectin	156275	2
PPP1CB	Serine/threonine-protein phosphatase PP1-beta catalytic subunit	37187	3
MINK1	Misshapen-like kinase 1	149821	3
HSPH1	Heat shock protein 105 kDa	96865	3
BRAF	Serine/threonine-protein kinase B-raf	89188	2
STAM	Signal transducing adapter molecule 1	59180	2
TMED8	Protein TMED8	35740	1
CPLX2	Complexin-2	15394	4
GRIA3	Glutamate receptor 3	101157	2
RDX	Radixin	62931	4
TBC1D5	TBC1 domain family member 5	89004	3
ATP5F1D	ATP synthase subunit delta mitochondrial	17490	2
IER3IP1	Immediate early response 3-interacting protein 1	7608	1
RAD23A	UV excision repair protein RAD23 homolog A	39609	3
SYNE1	Nesprin-1	1005204	4
NCAN	Neurocan core protein	143093	4
STX1A	Syntaxin-1A	33023	2
CDC5L	Cell division cycle 5-like protein	92251	1
RAB7A	Ras-related protein Rab-7a	18027	4
NDUFS5	NADH dehydrogenase [ubiquinone] iron-sulfur protein 5	12517	5
CAST	Calpastatin	21873	2
SDHD	Succinate dehydrogenase [ubiquinone] cytochrome b small subunit mitochondrial	17043	2
HDAC4	Histone deacetylase 4	119040	3
SRGAP2	SLIT-ROBO Rho GTPase-activating protein 2	120742	2
NDUFV2	NADH dehydrogenase [ubiquinone] flavoprotein 2 mitochondrial	27392	3
GOLGA5	Golgin subfamily A member 5	83024	1
LAMTOR1	Ragulator complex protein LAMTOR1	11076	3
ATP5ME	ATP synthase subunit e mitochondrial	7933	2
COX7A2	Cytochrome c oxidase subunit 7A2 mitochondrial	9396	3
HNRNPK	Heterogeneous nuclear ribonucleoprotein K	50976	2
LSM14B	Protein LSM14 homolog B	42071	4
NUP107	Nuclear pore complex protein Nup107	106374	4
RRBP1	Ribosome-binding protein 1	152456	4
SLC9A6	Sodium/hydrogen exchanger 6	18936	2
CD9	Tetraspanin	17680	1
HNRNPR	Heterogeneous nuclear ribonucleoprotein R	70943	1
SRCIN1	SRC kinase-signaling inhibitor 1	108025	2
SF3B2	Splicing factor 3B subunit 2	98170	3
TMOD2	Tropomodulin-2	39595	3
PEX5L	PEX5-related protein	69697	3
H2AZ2	Histone H2A	13163	4
H2AZ1	Histone H2A	13496	4
H2AFV	Histone H2A.V	13509	4
CAMKV	CaM kinase-like vesicle-associated protein	46669	3
FUS	RNA-binding protein FUS	53426	3
TAF15	TATA-binding protein-associated factor 2N	48840	3
LIMCH1	LIM and calponin homology domains-containing protein 1	101799	3
SLC9A3R1	Na(+)/H(+) exchange regulatory cofactor NHE-RF1	38868	2
HNRNPA1	Heterogeneous nuclear ribonucleoprotein A1	33155	1
HNRNPA1L2	Heterogeneous nuclear ribonucleoprotein A1-like 2	34225	1
DNM3	Dynamin-3	72890	3
EFNB1	Ephrin-B1	38007	1
TAC1	Protachykinin-1	15003	2
ATP5F1C	ATP synthase subunit gamma mitochondrial	32996	1
SOD1	Superoxide dismutase [Cu-Zn]	15936	1
CNTN1	Contactin-1	113320	5
TACC1	Transforming acidic coiled-coil-containing protein 1	62407	5
PHGDH	D-3-phosphoglycerate dehydrogenase	55939	2
ICA1	Islet cell autoantigen 1	53242	1
SIRT2	NAD-dependent protein deacetylase	43301	1
PCBP2	Poly(rC)-binding protein 2	38580	4
HSPA4	Heat shock 70 kDa protein 4	52600	2
APP	Amyloid-beta precursor protein	75110	2
MCRIP1	HCG1818442 isoform CRA_a	12951	1
TMPO	Lamina-associated polypeptide 2 isoform alpha	75492	1
GNG12	Guanine nucleotide-binding protein G(I)/G(S)/G(O) subunit gamma-12	8006	2
ACOT13	Acyl-coenzyme A thioesterase 13	14960	1
GNG10	Guanine nucleotide-binding protein G(I)/G(S)/G(O) subunit gamma-10	7205	3
PPT1	Palmitoyl-protein thioesterase 1	34136	1
STK39	STE20/SPS1-related proline-alanine-rich protein kinase	59474	1
CHGA	Chromogranin A (Parathyroid secretory protein 1) isoform CRA_b	34269	3
P4HB	Protein disulfide-isomerase	57116	2
DENND1A	DENN domain-containing protein 1A	110577	2
CACNB1	Voltage-dependent L-type calcium channel subunit beta-1	65714	5
ANK3	Ankyrin-3	480416	2
NUDCD2	NudC domain-containing protein 2	17676	6
ARHGAP23	Rho GTPase-activating protein 23	162191	1
PSMC1	26S proteasome regulatory subunit 4	49185	2
NME1	Nucleoside diphosphate kinase A	9371	3
NME2	HCG2001850 isoform CRA_c	9583	3
NME1-NME2	NME1-NME2 readthrough	22422	3
LONP1	Lon protease homolog mitochondrial	106489	1
CSNK2A1	Casein kinase II subunit alpha	40718	1
WASL	Neural Wiskott-Aldrich syndrome protein	54827	3
LAMTOR5	Hepatitis B virus x interacting protein	18159	1
EDC4	Enhancer of mRNA-decapping protein 4	151661	1
GRIA2	Glutamate receptor 2	98821	1
CNOT3	CCR4-NOT transcription complex subunit 3	58867	1
FECH	Ferrochelatase mitochondrial	47862	1
CRKL	Crk-like protein	33777	3
DKK3	Dickkopf-related protein 3	38390	1
RBM14	RNA-binding protein 14	69492	1
PTPRN2	Receptor-type tyrosine-protein phosphatase N2	49456	3
FLOT1	Flotillin-1	47355	1
IMMT	MICOS complex subunit MIC60	83678	1
NAPG	Gamma-soluble NSF attachment protein	34746	2
PALM2AKAP2	PALM2 and AKAP2 fusion	41925	2
PALM2	Paralemmin-2	42185	2
DDI2	Protein DDI1 homolog 2	44523	1
NDUFAB1	Acyl carrier protein mitochondrial	17417	2
ACBD3	Golgi resident protein GCP60	60593	1
CDC37L1	Hsp90 co-chaperone Cdc37-like 1	35580	1
SGTB	Small glutamine-rich tetratricopeptide repeat-containing protein beta	33429	2
SGTA	Small glutamine-rich tetratricopeptide repeat-containing protein alpha	34063	2
PRAF2	PRA1 family protein	17188	2
CALR	Calreticulin	48142	1
PSPC1	Paraspeckle component 1	58744	5
KIAA1549L	UPF0606 protein KIAA1549L	198997	3
PLEKHO2	Pleckstrin homology domain-containing family O member 2	53350	1
TNS1	Tensin-1	143524	2
DDX3Y	ATP-dependent RNA helicase DDX3Y	73154	2
PENK	Proenkephalin-A	30787	2
GMFB	Glia maturation factor beta	16713	3
YTHDF2	YTH domain-containing family protein 2	62334	1
NEDD8-MDP1	NEDD8-MDP1 readthrough	9672	2
UQCRC2	Cytochrome b-c1 complex subunit 2 mitochondrial	48443	1
SH3GLB2	Endophilin-B2	41668	3
BAP18	Chromatin complexes subunit BAP18	17900	1
CDH10	Cadherin-10	49318	1
CSPG5	Chondroitin sulfate proteoglycan 5	60016	2
SF3B4	Splicing factor 3B subunit 4	44386	1
RBSN	Rabenosyn-5	88870	2
FMN2	Formin-2	180105	3
GPHN	Gephyrin	41356	2
ACAA2	3-ketoacyl-CoA thiolase mitochondrial	41602	1
SLC2A13	Proton myo-inositol cotransporter	38093	3
UNC5C	Netrin receptor UNC5C	99062	1
ACBD7	Acyl-CoA-binding domain-containing protein 7	9790	1
CIAPIN1	Fe-S cluster assembly protein DRE2	26446	2
PYGB	Glycogen phosphorylase brain form	96696	2
ACOT7	Cytosolic acyl coenzyme A thioester hydrolase	41796	1
NAPB	Beta-soluble NSF attachment protein	33557	3
LMNA	Prelamin-A/C	74140	1
PRUNE2	Protein prune homolog 2	299774	2
DBNL	Drebrin-like protein	45746	1
STRN	Striatin	86132	2
CNTNAP1	Contactin-associated protein 1	156266	1
NAP1L1	Nucleosome assembly protein 1-like 1	38029	1
TPR	Nucleoprotein TPR	267290	1
NACAD	NAC-alpha domain-containing protein 1	161100	2
PHLPP1	PH domain leucine-rich repeat-containing protein phosphatase 1	184671	2
ARPC3	Actin-related protein 2/3 complex subunit 3	20547	1
NCAM1	Neural cell adhesion molecule 1	93330	2
OLA1	Obg-like ATPase 1	44744	1
STAM2	Signal transducing adapter molecule 2	58164	1
ESYT2	Extended synaptotagmin-2	93978	1
AMER2	APC membrane recruitment protein 2	69507	2
SEC24C	Protein transport protein Sec24C	118325	2
PAFAH1B1	Platelet-activating factor acetylhydrolase IB subunit alpha	46638	1
KBTBD11	Kelch repeat and BTB domain-containing protein 11	65720	2
RPL6	60S ribosomal protein L6	32728	3
CSNK1D	Casein kinase I isoform delta	47330	2
KATNB1	Katanin p80 WD40 repeat-containing subunit B1	72334	2
ACAT1	Acetyl-CoA acetyltransferase mitochondrial	11349	1
MACO1	Macoilin	76178	1
DIP2C	Disco-interacting protein 2 homolog C	178086	3
RHBDD2	Rhomboid domain-containing protein 2	39202	8
PIPSL	Putative PIP5K1A and PSMD4-like protein	95048	1
MT-CO2	Cytochrome c oxidase subunit 2	25565	1
LYRM7	Complex III assembly factor LYRM7	11955	1
SUB1	Activated RNA polymerase II transcriptional coactivator p15	14395	1
NEDD4L	E3 ubiquitin-protein ligase NEDD4-like	140818	1
TXN2	Thioredoxin mitochondrial	16094	1
MCTP1	Multiple C2 and transmembrane domain-containing protein 1	111624	3
SERPINA1	Alpha-1-antitrypsin	40235	2
RAB11FIP5	Rab11 family-interacting protein 5	70415	2
LARP1	La-related protein 1	123510	2
CDH8	Cadherin-8	82790	3
RELCH	RAB11-binding protein RELCH	112714	1
ARFIP2	Arfaptin-2	37856	1
SPAG9	C-Jun-amino-terminal kinase-interacting protein 4	145169	1
FLG2	Filaggrin-2	248072	3
MTHFD1	C-1-tetrahydrofolate synthase cytoplasmic	99720	1
WASH6P	WAS protein family homolog 6	47990	1
WASH3P	Putative WAS protein family homolog 3	49995	1
WASHC1	WASH complex subunit 1	50328	1
WASH2P	WAS protein family homolog 2	50312	1
WASH4P	Putative WAS protein family homolog 4	51595	1
PSAT1	Phosphoserine aminotransferase	40423	3
TECPR2	Tectonin beta-propeller repeat-containing protein 2	153848	2
NUP153	Nuclear pore complex protein Nup153	153938	1
CHMP2B	Charged multivesicular body protein 2b	20772	1
CPLX1	Complexin-1	12525	2
COX7A2L	Cytochrome c oxidase subunit 7A-related protein mitochondrial	8840	1
UFC1	Ubiquitin-fold modifier-conjugating enzyme 1	19458	3
CCT6A	T-complex protein 1 subunit zeta	58024	1
ADGRL2	Adhesion G protein-coupled receptor L2	155548	1
PDHA1	Pyruvate dehydrogenase E1 component subunit alpha somatic form mitochondrial	43296	3
CHCHD10	Coiled-coil-helix-coiled-coil-helix domain-containing protein 10 mitochondrial	14149	3
DAGLA	Sn1-specific diacylglycerol lipase alpha	114952	1
PCDHGB3	Protocadherin gamma-B3	101204	2
PCDHGB1	Protocadherin gamma-B1	100359	2
PCDHGA8	Protocadherin gamma-A8	101480	2
PCDHGB5	Protocadherin gamma-B5	99875	2
PCDHGB4	Protocadherin gamma-B4	99927	2
PCDHGA9	Protocadherin gamma-A9	101687	2
PCDHGC3	Protocadherin gamma-C3	101077	2
PCDHGA11	Protocadherin gamma-A11	101543	2
PCDHGA4	Protocadherin gamma-A4	103968	2
RPL22	60S ribosomal protein L22	11169	1
SNX17	Sorting nexin-17	52901	2
SLC25A46	Solute carrier family 25 member 46	46174	1
IDH2	Isocitrate dehydrogenase [NADP] mitochondrial	35330	1
STXBP6	Syntaxin-binding protein 6	7245	1
MARCKSL1	MARCKS-related protein	19529	1
HINT1	Histidine triad nucleotide-binding protein 1	11547	2
ITSN1	Intersectin-1	195420	1
KIAA1217	Sickle tail protein homolog	214114	1
SFPQ	Splicing factor proline- and glutamine-rich	76150	2
CA1	Carbonic anhydrase 1	28870	1
CHMP4B	Charged multivesicular body protein 4b	24950	1
CDIP1	Cell death-inducing p53-target protein 1	21892	1
FABP3	Fatty acid-binding protein heart	14858	2
NECAP1	Adaptin ear-binding coat-associated protein 1	27083	1
CAPN1	Calpain-1 catalytic subunit	81890	2
PACS1	Phosphofurin acidic cluster sorting protein 1	54461	1
NUDCD3	NudC domain-containing protein 3	40822	1
SMG1	Serine/threonine-protein kinase SMG1	410501	3
PDCD10	Programmed cell death protein 10	6748	3
PHACTR1	Phosphatase and actin regulator 1	18550	1
VPS26B	Vacuolar protein sorting-associated protein 26B	39155	1
RABEP1	Rab GTPase-binding effector protein 1	99290	2
ARFGAP1	ADP-ribosylation factor GTPase-activating protein 1	37109	1
RMDN3	Regulator of microtubule dynamics protein 3	52118	1
PIP5K1C	Phosphatidylinositol 4-phosphate 5-kinase type-1 gamma	73260	1
LGALSL	Galectin-related protein	8117	2
C11orf58	Chromosome 11 open reading frame 58	9628	1
SMAP	Small acidic protein	20333	1
NLGN3	Neuroligin-3	93895	1
CLIP2	CAP-Gly domain-containing linker protein 2	115837	1
SRSF1	Serine/arginine-rich splicing factor 1	27745	1
DENR	Density-regulated protein	17770	2
CRYBG2	Beta/gamma crystallin domain-containing protein 2	177912	2
LYSMD1	LysM and putative peptidoglycan-binding domain-containing protein 1	25003	1
NES	Nestin	177438	3
RPAP1	RNA polymerase II-associated protein 1	123068	1
SEC16A	Protein transport protein sec16	228868	1
USP32	Ubiquitin carboxyl-terminal hydrolase 32	143937	2
VTA1	Vacuolar protein sorting-associated protein VTA1 homolog	27331	1
UCHL3	Ubiquitin carboxyl-terminal hydrolase isozyme L3	26183	1
FAM171A2	Protein FAM171A2	87435	1
ISCU	Iron-sulfur cluster assembly enzyme ISCU mitochondrial	16880	1
EPDR1	Mammalian ependymin-related protein 1	25437	1
CACNA1B	Voltage-dependent N-type calcium channel subunit alpha	251711	1
LPP	LIM domain containing preferred translocation partner in lipoma isoform CRA_e	45346	1
DLGAP3	Disks large-associated protein 3	106040	1
RPH3A	Rabphilin-3A	76872	2
TCOF1	Treacle protein	152303	1
SLC30A3	Zinc transporter 3	41945	1
PPP1R3F	Protein phosphatase 1 regulatory subunit 3F	82798	3
SYT3	Synaptotagmin-3	63304	1
DSTN	Destrin	15397	1
EWSR1	RNA-binding protein EWS	61415	1
NDUFA7	NADH dehydrogenase [ubiquinone] 1 alpha subcomplex subunit 7	12551	1
FAM126B	Protein FAM126B	58647	1
SNAP29	Synaptosomal-associated protein 29	28970	1
PURA	Transcriptional activator protein Pur-alpha	34911	2
HMGCS1	Hydroxymethylglutaryl-CoA synthase cytoplasmic	57294	1
FAM120C	Constitutive coactivator of PPAR-gamma-like protein 2	99352	1
COPS7A	COP9 signalosome complex subunit 7a	6540	1
SHANK2	SH3 and multiple ankyrin repeat domains protein 2	158821	2
CACNA1E	Voltage-dependent R-type calcium channel subunit alpha	259216	1
PSMA8	Proteasome endopeptidase complex	25041	1
PSMA7	Proteasome subunit alpha type-7	27887	1
KIAA0513	Uncharacterized protein KIAA0513	46639	1
SP9	Transcription factor Sp9	48915	2
AKAP13	A-kinase anchor protein 13	161184	24
C19orf12	Protein C19orf12	16286	3
CDC42EP1	Cdc42 effector protein 1	40295	2
CEP170	Centrosomal protein of 170 kDa	175292	1
RAN	GTP-binding nuclear protein Ran	24423	1
FABP5	Fatty acid-binding protein 5	15164	1
ASRGL1	Isoaspartyl peptidase/L-asparaginase	32055	1
PRRC2C	Protein PRRC2C	308776	1
MYH7	Myosin-7	223095	2
AMPD3	AMP deaminase 3	23509	1
PDXK	Pyridoxal kinase	35102	1
AJM1	Apical junction component 1 homolog	106650	1
SCRG1	Scrapie-responsive protein 1	11081	1
ACYP2	Acylphosphatase	10298	1
SCOC	Short coiled-coil protein	9355	1
SDHB	Succinate dehydrogenase [ubiquinone] iron-sulfur subunit mitochondrial	31630	1
KIF3A	Kinesin-like protein KIF3A	80041	1
LARP1B	La-related protein 1B	105322	1
CCDC124	Coiled-coil domain-containing protein 124	25835	1
PTMS	Parathymosin	11530	1
PLEKHA4	Pleckstrin homology domain-containing family A member 4	85401	1
SHROOM3	Protein Shroom3	208048	2
PLPP3	Phospholipid phosphatase 3	35116	1
SRSF7	Serine/arginine-rich-splicing factor 7	15763	1
AIMP1	Aminoacyl tRNA synthase complex-interacting multifunctional protein 1	34353	1
LAP3	Cytosol aminopeptidase	56166	1
NUTF2	Nuclear transport factor 2	14478	2
ELFN1	Protein ELFN1	90477	1
SEPTIN3	Neuronal-specific septin-3	92368	2
CCT4	T-complex protein 1 subunit delta	57924	2
ABAT	4-aminobutyrate aminotransferase mitochondrial	13128	1
SARS	Serine--tRNA ligase cytoplasmic	58777	1
SARS1	Seryl-tRNA synthetase 1	61313	1
CTNNA2	Catenin alpha-2	52997	1
SHISA7	Protein shisa-7	56214	1
AK1	Adenylate kinase isoenzyme 1	23411	1
AK5	Adenylate kinase isoenzyme 5	63333	1
MAPK1	Mitogen-activated protein kinase 1	41390	1
TUT4	Terminal uridylyltransferase 4	185164	1
ALDH6A1	Methylmalonate-semialdehyde dehydrogenase [acylating] mitochondrial	57840	1
CNK3/IPCEF1	CNK3/IPCEF1 fusion protein	100365	1
ADGRB1	Adhesion G protein-coupled receptor B1	173215	1
LSM14A	Protein LSM14 homolog A	50530	1
SON	Protein SON	50252	1
AHSA1	Activator of 90 kDa heat shock protein ATPase homolog 1	11620	1
ACTN4	Alpha-actinin-4	59564	1
ACTN1	Alpha-actinin-1	94826	1
SORBS1	Sorbin and SH3 domain-containing protein 1	142513	1
DPP6	Dipeptidyl aminopeptidase-like protein 6	86327	1
SLC8A2	Sodium/calcium exchanger 2	74399	2
PRKCA	Protein kinase C alpha type	76750	1
SAFB2	Scaffold attachment factor B2	107474	1
MYO6	Unconventional myosin-VI	149691	1
PCSK2	Neuroendocrine convertase 2	70565	1
ACTR1A	Alpha-centractin	37434	1
ADGRG4	Adhesion G-protein coupled receptor G4	333367	1
CDKL5	Cyclin-dependent kinase-like 5	98880	1
WASF3	Wiskott-Aldrich syndrome protein family member 3	55293	1
NDUFAF4	NADH dehydrogenase [ubiquinone] 1 alpha subcomplex assembly factor 4	20266	1
PCNP	PEST proteolytic signal-containing nuclear protein	18925	1
CXXC1	CXXC-type zinc finger protein 1	75712	1
MAP1LC3B	Microtubule-associated protein 1 light chain 3 beta isoform CRA_f	9012	1
MAP1LC3A	Microtubule-associated proteins 1A/1B light chain 3A	14272	1
MAP1LC3B2	Microtubule-associated proteins 1A/1B light chain 3 beta 2	14628	1
LRP1	Prolow-density lipoprotein receptor-related protein 1	504610	1
RPL31	60S ribosomal protein L31	13955	1
ARFGAP2	ADP-ribosylation factor GTPase-activating protein 2	42153	1
UBXN1	UBX domain-containing protein 1	32914	1
SHANK1	SH3 and multiple ankyrin repeat domains protein 1	224956	1
WDR6	WD repeat-containing protein 6	121724	2
SH3GL3	Endophilin-A3	39285	1
SPATA31C1	Putative spermatogenesis-associated protein 31C1	130522	1
ALDH9A1	4-trimethylaminobutyraldehyde dehydrogenase	53802	1
CAPZB	F-actin-capping protein subunit beta	33781	1
PPP1R12A	Protein phosphatase 1 regulatory subunit 12A	115281	1
SLC24A1	Sodium/potassium/calcium exchanger 1	111643	1
PROB1	Proline-rich basic protein 1	106917	1
TIMM17B	Mitochondrial import inner membrane translocase subunit Tim17-B	20438	1

## Sheet: PFC_C3
GS	Protein Description	Av. Mass	Spectral Count
MAP1B	Microtubule-associated protein 1B	270632	335
MAP2	Microtubule-associated protein 2	199525	622
KRT10	Keratin type I cytoskeletal 10	58827	286
KRT2	Keratin type II cytoskeletal 2 epidermal	65433	248
MAPT	Microtubule-associated protein	80968	316
TUBB4A	Tubulin beta-4A chain	49586	303
TUBB4B	Tubulin beta-4B chain	49831	309
DPYSL2	Dihydropyrimidinase-related protein 2	73503	554
TUBB2A	Tubulin beta-2A chain	49907	323
TUBA1A	Tubulin alpha-1A chain	50136	344
TUBB2B	Tubulin beta-2B chain	49953	314
TUBA1B	Tubulin alpha-1B chain	50152	346
TUBB	Tubulin beta chain	49671	284
SYN1	Synapsin-1	74111	243
TUBA1C	Tubulin alpha-1C chain	49895	289
TUBA3C	Tubulin alpha-3C chain	49960	252
TUBA3D	Tubulin alpha-3D chain	49960	252
KRT1	Keratin type II cytoskeletal 1	66039	210
TUBA4A	Tubulin alpha-4A chain	49924	211
TUBB3	Tubulin beta-3 chain	50433	196
MAP1A	Microtubule-associated protein 1A	331259	157
RTN4	Reticulon-4	129931	182
CKB	Creatine kinase B-type	42644	148
MBP	Myelin basic protein	17119	601
EPB41L3	Band 4.1-like protein 3	102288	115
ACTG1	Actin cytoplasmic 2	41793	151
ACTB	Actin cytoplasmic 1	41737	189
TUBA8	Tubulin alpha-8 chain	50094	116
TUBB6	Tubulin beta-6 chain	49857	149
SNAP91	Clathrin coat assembly protein AP180	91971	126
KRT9	Keratin type I cytoskeletal 9	62064	65
SPTAN1	Spectrin alpha chain non-erythrocytic 1	282835	96
ANK2	Ankyrin-2	418442	110
MAP6	Microtubule-associated protein 6	86505	87
VAMP2	Vesicle-associated membrane protein 2	12663	181
MAP4	Microtubule-associated protein 4	121005	116
SNCA	Alpha-synuclein	14460	56
HBB	Hemoglobin subunit beta	15998	91
NEFL	Neurofilament light polypeptide	61517	82
DSP	Desmoplakin	331774	67
ENO2	Gamma-enolase	47269	52
TPPP	Tubulin polymerization-promoting protein	23694	101
VGF	Neurosecretory protein VGF	67258	61
ENO1	Alpha-enolase	47169	40
SYNPO	Synaptopodin	99463	88
ATP5F1B	ATP synthase subunit beta mitochondrial	56560	52
SNAP25	Synaptosomal-associated protein 25	23315	59
SNCB	Beta-synuclein	14288	43
ALDOC	Fructose-bisphosphate aldolase C	39456	35
AHNAK	Neuroblast differentiation-associated protein AHNAK	629114	44
ACTC1	Actin alpha cardiac muscle 1	42019	85
ACTA1	Actin alpha skeletal muscle	42051	85
PCSK1N	ProSAAS	27372	63
CALM3	Calmodulin-3	16838	68
CALM1	Calmodulin-1	16838	68
CALM2	Calmodulin-2	16838	68
ADIRF	Adipogenesis regulatory factor	7855	36
TUBB8B	Tubulin beta 8B	49573	61
KRT14	Keratin type I cytoskeletal 14	51562	56
SNCG	Gamma-synuclein	13331	49
ATP5F1A	ATP synthase subunit alpha mitochondrial	59751	29
NEFM	Neurofilament medium polypeptide	98381	58
YWHAZ	14-3-3 protein zeta/delta	27745	31
PACSIN1	Protein kinase C and casein kinase substrate in neurons protein 1	46146	31
KRT5	Keratin type II cytoskeletal 5	62378	68
RTN3	Reticulon-3	112611	35
HBA1	Hemoglobin subunit alpha	15258	89
NRGN	Neurogranin	7618	62
SYN2	Synapsin-2	62996	91
SPTBN1	Spectrin beta chain non-erythrocytic 1	274608	50
POTEE	POTE ankyrin domain family member E	121363	66
BSN	Protein bassoon	416475	57
GAPDH	Glyceraldehyde-3-phosphate dehydrogenase	36053	58
AKAP12	A-kinase anchor protein 12	191480	44
HSPA8	Heat shock cognate 71 kDa protein	70898	57
EPN1	Epsin-1	60293	47
CFL1	Cofilin-1	18502	44
RTN1	Reticulon-1	83618	50
GFAP	Glial fibrillary acidic protein	49880	36
SCG2	Secretogranin-2	70941	42
OXR1	Oxidation resistance protein 1	97970	28
INA	Alpha-internexin	55391	69
HBD	Hemoglobin subunit delta	16055	49
SLC1A4	Neutral amino acid transporter A	55723	29
PALM	Paralemmin-1	42076	49
VAMP3	Vesicle-associated membrane protein 3	11309	44
MDH2	Malate dehydrogenase mitochondrial	35503	28
POTEF	POTE ankyrin domain family member F	121444	61
SCAMP1	Secretory carrier-associated membrane protein 1	37920	26
SYNGR3	Synaptogyrin-3	24555	32
PKM	Pyruvate kinase PKM	57937	39
ALDOA	Fructose-bisphosphate aldolase A	39420	36
AMPH	Amphiphysin	76257	27
DMTN	Dematin	45514	54
TPI1	Triosephosphate isomerase	30791	37
AHCYL1	S-adenosylhomocysteine hydrolase-like protein 1	58952	68
ATP1A1	Sodium/potassium-transporting ATPase subunit alpha-1	112896	32
ADD2	Beta-adducin	80854	38
MARCKS	Myristoylated alanine-rich C-kinase substrate	31555	36
PPP3CA	Serine/threonine-protein phosphatase 2B catalytic subunit alpha isoform	58688	26
CTTN	Src substrate cortactin	61586	24
AQP4	Aquaporin-4	38178	53
KRT16	Keratin type I cytoskeletal 16	51268	48
BASP1	Brain acid soluble protein 1	22693	39
ATP2B2	Plasma membrane calcium-transporting ATPase 2	136876	31
AAK1	AP2-associated protein kinase 1	103885	29
ALB	Serum albumin	69227	38
PICALM	Phosphatidylinositol-binding clathrin assembly protein	70755	30
EPB41L1	Band 4.1-like protein 1	175041	28
DCTN2	Dynactin subunit 2	44231	17
KRT6C	Keratin type II cytoskeletal 6C	60025	45
PPIA	Peptidyl-prolyl cis-trans isomerase A	18012	28
KRT6B	Keratin type II cytoskeletal 6B	60067	48
PEBP1	Phosphatidylethanolamine-binding protein 1	21057	32
ATP1A3	Sodium/potassium-transporting ATPase subunit alpha	108279	25
A0A2R8YEY8	Sodium/potassium-transporting ATPase subunit alpha	111196	25
UBAP2L	Ubiquitin-associated protein 2-like	113628	21
YWHAB	14-3-3 protein beta/alpha	28082	23
HSPB1	Heat shock protein beta-1	22783	27
NDRG2	Protein NDRG2	40798	23
KRT6A	Keratin type II cytoskeletal 6A	60045	46
CHGB	Secretogranin-1	78276	30
EEF1A1	Elongation factor 1-alpha 1	47883	31
ARPP19	cAMP-regulated phosphoprotein 19	14484	28
LDHB	L-lactate dehydrogenase B chain	36639	19
YWHAG	14-3-3 protein gamma	28303	16
TFG	Protein TFG	43448	13
DPYSL3	Dihydropyrimidinase-related protein 3	61963	55
DBN1	Drebrin	71429	35
CAPNS1	Calpain small subunit 1	28316	18
GJA1	Gap junction alpha-1 protein	43008	50
SYNJ1	Synaptojanin-1	149305	45
SIRPA	Tyrosine-protein phosphatase non-receptor type substrate 1	54967	26
SRGAP3	SLIT-ROBO Rho GTPase-activating protein 3	124504	13
ACTBL2	Beta-actin-like protein 2	42003	26
TSC22D1	TSC22 domain family protein 1	109676	27
ATP1A2	Sodium/potassium-transporting ATPase subunit alpha	110863	17
HSPD1	60 kDa heat shock protein mitochondrial	61055	22
CNP	2' 3'-cyclic-nucleotide 3'-phosphodiesterase	47579	19
TNR	Tenascin-R	149561	18
SLC1A2	Amino acid transporter	53576	73
DTNA	Dystrobrevin alpha	40887	11
PLEC	Plectin	531796	15
GAP43	Neuromodulin	24803	25
MDH1	Malate dehydrogenase cytoplasmic	36426	21
CRMP1	Dihydropyrimidinase-related protein 1	62030	49
BIN1	Myc box-dependent-interacting protein 1	64699	24
RAB3A	Ras-related protein Rab-3A	24984	10
DNAJC6	Putative tyrosine-protein phosphatase auxilin	99997	24
HEPACAM	Hepatocyte cell adhesion molecule	46027	21
KRT76	Keratin type II cytoskeletal 2 oral	65841	35
WBP2	WW domain-binding protein 2	25807	19
ADD1	Alpha-adducin	80955	33
CALML5	Calmodulin-like protein 5	15893	14
ATP2B1	Plasma membrane calcium-transporting ATPase 1	134685	15
PGK1	Phosphoglycerate kinase 1	44615	14
KRT79	Keratin type II cytoskeletal 79	57836	33
HSP90AB1	Heat shock protein HSP 90-beta	83264	11
ATP5PF	ATP synthase-coupling factor 6 mitochondrial	12588	18
PRRT2	Proline-rich transmembrane protein 2	29210	25
PRRT3	Proline-rich transmembrane protein 3	102197	21
TOM1	Target of Myb protein 1	53818	14
CTNND2	Catenin delta-2	132656	32
CDC42EP4	Cdc42 effector protein 4	37980	12
TMSB4X	Thymosin beta-4	5053	30
HSPA1B	Heat shock 70 kDa protein 1B	70052	19
HSPA1A	Heat shock 70 kDa protein 1A	70052	19
KRT3	Keratin type II cytoskeletal 3	64417	28
CYCS	Cytochrome c	11749	20
EPB41L2	Band 4.1-like protein 2	104360	31
VIM	Vimentin	53652	18
NDUFS4	NADH dehydrogenase [ubiquinone] iron-sulfur protein 4 mitochondrial	20108	24
HNRNPA2B1	Heterogeneous nuclear ribonucleoproteins A2/B1	37430	22
ATP6V1G2	V-type proton ATPase subunit G 2	13604	36
BAIAP2	Brain-specific angiogenesis inhibitor 1-associated protein 2	60868	12
GOT1	Aspartate aminotransferase cytoplasmic	46248	11
AGFG1	Arf-GAP domain and FG repeat-containing protein 1	58260	15
PRSS1	Trypsin-1	26558	74
CAPRIN1	Caprin-1	70353	32
ENSA	Alpha-endosulfine	13133	24
GNAO1	Guanine nucleotide-binding protein G(o) subunit alpha	40051	14
SEPTIN7	Septin-7	50680	15
SLC6A17	Sodium-dependent neutral amino acid transporter SLC6A17	81001	17
ADD3	Gamma-adducin	79155	30
SLC6A1	Transporter	68041	23
ATP5PD	ATP synthase subunit d mitochondrial	18491	23
EEF1A2	Elongation factor 1-alpha 2	50470	23
HSPA1L	Heat shock 70 kDa protein 1-like	70375	15
HNRNPDL	Heterogeneous nuclear ribonucleoprotein D-like	46438	18
SDCBP	Syndecan binding protein (Syntenin) isoform CRA_a	34819	24
PLIN3	Perilipin-3	47075	15
WASF1	Wiskott-Aldrich syndrome protein family member 1	61652	22
ATP8A1	Phospholipid-transporting ATPase IA	131369	20
HCN1	Potassium/sodium hyperpolarization-activated cyclic nucleotide-gated channel 1	98796	20
VAMP1	Vesicle-associated membrane protein 1	12600	16
DPYSL4	Dihydropyrimidinase-related protein 4	61878	21
ALYREF	THO complex subunit 4	26888	9
SEPTIN9	Septin-9	65402	12
MAP7D2	MAP7 domain-containing protein 2	81965	7
ATP6V1B2	V-type proton ATPase subunit B brain isoform	56501	17
UBA1	Ubiquitin-like modifier-activating enzyme 1	117849	27
CRYM	Ketimine reductase mu-crystallin	33776	9
SGIP1	SH3-containing GRB2-like protein 3-interacting protein 1	89109	18
MYL12A	Myosin regulatory light chain 12A	19794	16
MYL12B	Myosin regulatory light chain 12B	19779	16
CTNNB1	Catenin beta-1	78405	16
BCL2L13	Bcl-2-like protein 13	48872	16
UCHL1	Ubiquitin carboxyl-terminal hydrolase isozyme L1	24824	20
NEBL	Nebulette	116453	17
MATR3	Matrin-3	88359	10
TPPP3	Tubulin polymerization-promoting protein family member 3	18985	24
H1-2	Histone H1.2	21365	29
KRT8	Keratin type II cytoskeletal 8	53704	20
PRSS3	Trypsin-3	32529	61
FGA	Fibrinogen alpha chain	94973	8
H1-4	Histone H1.4	21865	30
NDUFA7	NADH dehydrogenase [ubiquinone] 1 alpha subcomplex subunit 7	12551	9
PEA15	Astrocytic phosphoprotein PEA-15	15040	9
STMN1	Stathmin	17302	19
GOT2	Aspartate aminotransferase mitochondrial	47518	11
HSPA5	Endoplasmic reticulum chaperone BiP	72333	10
HSP90AA1	Heat shock protein HSP 90-alpha	84660	11
TMSB10	Thymosin beta-10	5026	29
RPLP2	60S acidic ribosomal protein P2	11665	11
NPY	Pro-neuropeptide Y	10851	23
DNAJC5	DnaJ homolog subfamily C member 5	22149	19
JPT1	Jupiter microtubule-associated homolog 1	11012	14
VCAN	Versican core protein	372821	9
YWHAE	14-3-3 protein epsilon	29174	19
JUP	Junction plakoglobin	81745	12
GPI	Glucose-6-phosphate isomerase	63147	11
UBQLN2	Ubiquilin-2	65696	19
COX7C	Cytochrome c oxidase subunit 7C mitochondrial	7245	36
DBI	Acyl-CoA-binding protein	10044	10
CHMP4B	Charged multivesicular body protein 4b	24950	9
PABPC3	Polyadenylate-binding protein 3	70031	5
PABPC1	Polyadenylate-binding protein	58536	5
UBQLN1	Ubiquilin-1	62519	18
PGAM1	Phosphoglycerate mutase 1	28804	10
COX5A	Cytochrome c oxidase subunit 5A mitochondrial	16762	13
CCK	Cholecystokinin	12669	49
SYNGR1	Synaptogyrin-1	25456	15
KRT77	Keratin type II cytoskeletal 1b	61901	32
HSPA6	Heat shock 70 kDa protein 6	71028	15
VSNL1	Visinin-like protein 1	22142	6
TAGLN3	Transgelin-3	22473	15
ATP6V1A	V-type proton ATPase catalytic subunit A	68304	10
SLC4A10	Anion exchange protein	124701	5
CD99L2	CD99 antigen-like protein 2	27986	23
DNM1	Dynamin-1	94017	17
CLTC	Clathrin heavy chain 1	191613	11
HIST1H2AH	Histone H2A type 1-H	13906	11
H2AC14	Histone H2A type 1-J	13936	11
HIST2H2AC	Histone H2A type 2-C	13988	11
H2AFJ	Histone H2A.J	14019	11
H2AC7	Histone H2A type 1-D	14107	11
H2AC11	Histone H2A type 1	14091	11
HIST2H2AA3	Histone H2A type 2-A	14095	11
hCG_2039566	Histone H2A	18482	11
CLASP2	CLIP-associating protein 2	138864	5
COX5B	Cytochrome c oxidase subunit 5B mitochondrial	13696	15
PRR36	Proline-rich protein 36	132748	7
KRT17	Keratin type I cytoskeletal 17	48106	21
TKT	Transketolase	67878	7
MAP7D1	MAP7 domain-containing protein 1	92820	7
H1-3	Histone H1.3	22350	17
DCLK1	Serine/threonine-protein kinase DCLK1	82224	9
STXBP1	Syntaxin-binding protein 1	66161	13
TPD52	Tumor protein D52	24327	14
CAMK2A	Calcium/calmodulin-dependent protein kinase type II subunit alpha	53040	6
DPYSL5	Dihydropyrimidinase-related protein 5	61421	5
KRT78	Keratin type II cytoskeletal 78	56866	17
FSCN1	Fascin	54530	8
DDAH1	N(G) N(G)-dimethylarginine dimethylaminohydrolase 1	31122	14
DCD	Dermcidin	11284	7
ABLIM1	Actin-binding LIM protein 1	46071	13
EDF1	Endothelial differentiation-related factor 1	16369	13
PPP3CB	Serine/threonine-protein phosphatase 2B catalytic subunit beta isoform	59024	10
AHCYL2	Adenosylhomocysteinase 3	66721	19
SERBP1	Plasminogen activator inhibitor 1 RNA-binding protein	44965	9
TCP1	T-complex protein 1 subunit alpha	60344	9
DSG1	Desmoglein-1	113748	8
CRTC1	CREB-regulated transcription coactivator 1	67300	18
EPPK1	Epiplakin	553139	7
STIP1	Stress-induced-phosphoprotein 1	62639	7
PLCB1	1-phosphatidylinositol 4 5-bisphosphate phosphodiesterase	129640	12
SCAMP3	Secretory carrier-associated membrane protein 3	38287	9
HIST3H2A	Histone H2A type 3	14121	11
HIST1H2AC	Histone H2A type 1-C	14105	11
H2AC4	Histone H2A type 1-B/E	14135	11
CARMIL2	Capping protein Arp2/3 and myosin-I linker protein 2	154688	12
SHANK3	SH3 and multiple ankyrin repeat domains protein 3	184323	10
HNRNPK	Heterogeneous nuclear ribonucleoprotein K	50976	5
LGALS7	Galectin-7	15075	7
GDI1	Rab GDP dissociation inhibitor alpha	50583	8
CFL2	Cofilin-2	18737	9
ATP2B3	Plasma membrane calcium-transporting ATPase 3	134197	10
COX4I1	Cytochrome c oxidase subunit 4 isoform 1 mitochondrial	19577	8
H4C1	Histone H4	11367	15
GDI2	Rab GDP dissociation inhibitor beta	50663	7
PSMF1	Proteasome inhibitor PI31 subunit	28957	8
ACO2	Aconitate hydratase mitochondrial	85425	5
SLC25A4	ADP/ATP translocase 1	22885	9
CASKIN1	Caskin-1	149813	11
NCAN	Neurocan core protein	143093	5
LGALSL	Galectin-related protein	8117	16
HSPE1	10 kDa heat shock protein mitochondrial	10932	11
SOD2	Superoxide dismutase [Mn] mitochondrial	24750	9
SHISA4	Protein shisa-4	21522	17
SYNCRIP	Heterogeneous nuclear ribonucleoprotein Q	69603	4
GLUL	Glutamine synthetase	57174	8
DLD	Dihydrolipoyl dehydrogenase	51816	5
AHNAK2	Protein AHNAK2	616641	5
SYP	Synaptophysin	33845	10
ATP6V1G1	V-type proton ATPase subunit G 1	13758	22
LRRC47	Leucine-rich repeat-containing protein 47	63473	6
ANXA1	Annexin A1	38714	5
BCAN	Brevican core protein	99118	11
SEPTIN11	Septin 11 isoform CRA_b	49006	14
STX1B	Syntaxin-1B	33245	5
SORBS1	Sorbin and SH3 domain-containing protein 1	142513	11
MTSS2	Protein MTSS 2	79798	17
TPM3	Tropomyosin alpha-3 chain	26421	7
CRIP2	Cysteine-rich protein 2	22493	11
GSN	Gelsolin	85697	7
PDHB	Pyruvate dehydrogenase E1 component subunit beta mitochondrial	39233	6
PCLO	Protein piccolo	560707	12
TOLLIP	Toll-interacting protein	23280	14
CAMKV	CaM kinase-like vesicle-associated protein	54354	4
TNKS1BP1	182 kDa tankyrase-1-binding protein	181795	6
REPS2	RalBP1-associated Eps domain-containing protein 2	71534	5
ITSN1	Intersectin-1	195420	6
CXADR	Coxsackievirus and adenovirus receptor	40030	8
PSAP	Prosaposin	58113	6
MAP6D1	MAP6 domain-containing protein 1	21005	13
PRRT1	Proline-rich transmembrane protein 1	31430	8
SH3GL2	Endophilin-A1	39962	11
EZR	Ezrin	69413	8
ADCYAP1	Pituitary adenylate cyclase-activating polypeptide	18835	12
APOA1	Apolipoprotein A-I	27909	6
SLC25A6	ADP/ATP translocase 3	32866	9
TRIM2	Tripartite motif-containing protein 2	58455	11
NDUFV2	NADH dehydrogenase [ubiquinone] flavoprotein 2 mitochondrial	27392	5
VIP	VIP peptides	19169	6
CHCHD2	Coiled-coil-helix-coiled-coil-helix domain-containing protein 2	15513	10
CHCHD2P9	Putative coiled-coil-helix-coiled-coil-helix domain-containing protein CHCHD2P9 mitochondrial	15490	10
COX8A	Cytochrome c oxidase subunit 8A mitochondrial	7579	28
TMOD2	Tropomodulin-2	39595	6
ICA1	Islet cell autoantigen 1	53242	6
NUFIP2	Nuclear fragile X mental retardation-interacting protein 2	76121	7
APOA2	Apolipoprotein A-II	14914	7
VCP	Transitional endoplasmic reticulum ATPase	89322	10
RPL23A	60S ribosomal protein L23a	21916	11
PKIA	cAMP-dependent protein kinase inhibitor alpha	7989	5
NCL	Nucleolin	76615	9
PRKAR2A	cAMP-dependent protein kinase type II-alpha regulatory subunit	45518	9
CLU	Clusterin	52495	5
TOM1L2	TOM1-like protein 2	55556	11
YWHAQ	14-3-3 protein theta	27764	11
TIMM13	Mitochondrial import inner membrane translocase subunit Tim13	10500	7
PRDX1	Peroxiredoxin-1	22110	13
H2BFS	Histone H2B type F-S	13944	13
HIST2H2BF	Histone H2B type 2-F	13920	13
HIST1H2BO	Histone H2B type 1-O	13906	13
H2BC11	Histone H2B type 1-J	13904	13
HIST1H2BD	Histone H2B type 1-D	13936	13
H2BC4	Histone H2B type 1-C/E/F/G/I	13906	13
H2BC12	Histone H2B type 1-K	13890	13
H2BC15	Histone H2B type 1-N	13922	13
HIST1H2BB	Histone H2B type 1-B	13950	13
HIST1H2BH	Histone H2B type 1-H	13892	13
HIST2H2BE	Histone H2B type 2-E	13920	13
H2BC14	Histone H2B type 1-M	13989	13
HIST3H2BB	Histone H2B type 3-B	13908	13
H2BC13	Histone H2B type 1-L	13952	13
DDX6	DDX6 protein	20426	7
NDUFS1	NADH-ubiquinone oxidoreductase 75 kDa subunit mitochondrial	79468	3
LMO7	LIM domain only protein 7	192694	9
GNB1	Guanine nucleotide-binding protein G(I)/G(S)/G(T) subunit beta-1	37377	8
WNK2	Serine/threonine-protein kinase WNK2	234378	8
CNN3	Calponin-3	36414	8
HGS	Hepatocyte growth factor-regulated tyrosine kinase substrate	86192	9
KRT13	Keratin type I cytoskeletal 13	49588	34
DCTN1	Dynactin subunit 1	139094	5
NSF	Vesicle-fusing ATPase	82092	9
GNG2	Guanine nucleotide-binding protein G(I)/G(S)/G(O) subunit gamma-2	7850	20
EPS15L1	Epidermal growth factor receptor substrate 15-like 1	83475	4
CDV3	Protein CDV3 homolog	27335	9
CIRBP	Cold-inducible RNA-binding protein	18648	3
COX6A1	Cytochrome c oxidase subunit 6A1 mitochondrial	12155	8
LGALS1	Galectin-1	14716	5
PAICS	Multifunctional protein ADE2	47079	9
PPP1R9B	Neurabin-2	89334	6
SLC25A5	ADP/ATP translocase 2	32852	7
GDA	Guanine deaminase	51003	3
PTPRN	Receptor-type tyrosine-protein phosphatase-like N	105847	7
RAB3C	Ras-related protein Rab-3C	25952	5
SEPTIN8	Septin-8	55756	12
DSC1	Desmocollin-1	99987	10
TPM1	Tropomyosin alpha-1 chain	28525	6
SYNPR	Synaptoporin	29166	6
UBL7	Ubiquitin-like protein 7	40510	5
CAPZA2	F-actin-capping protein subunit alpha-2	32949	5
SYT1	Synaptotagmin I isoform CRA_b	47261	7
NAP1L4	Nucleosome assembly protein 1-like 4	42823	10
ATP1B1	Sodium/potassium-transporting ATPase subunit beta-1	35061	7
SYAP1	Synapse-associated protein 1	39933	6
SYN3	Synapsin-3	63303	8
LAMTOR5	Hepatitis B virus x interacting protein	18159	3
PLP1	Myelin proteolipid protein	30077	14
CRAT	Carnitine O-acetyltransferase	70858	9
CDC42SE2	CDC42 small effector protein 2	5871	14
LASP1	LIM and SH3 domain protein 1	29717	8
DNM1L	Dynamin-1-like protein	81877	5
PRDX2	Peroxiredoxin-2	21892	9
C12orf57	Protein C10	13178	5
CBR1	Carbonyl reductase [NADPH] 1	30375	8
NEFH	Neurofilament heavy polypeptide	112479	5
RABL6	Rab-like protein 6	79549	5
S100A1	Protein S100	15895	3
CTSB	Cathepsin B	37822	12
PAK1	Non-specific serine/threonine protein kinase	58203	8
LMNA	Prelamin-A/C	74140	7
HSPA9	Stress-70 protein mitochondrial	73681	6
ATP5MD	ATP synthase membrane subunit DAPIT mitochondrial	6458	4
CRH	Corticoliberin	21422	8
CHGA	Chromogranin-A	50688	8
UQCRC2	Cytochrome b-c1 complex subunit 2 mitochondrial	48443	3
PRDX3	Thioredoxin-dependent peroxide reductase mitochondrial	27693	6
SEPTIN6	Septin 6 isoform CRA_b	49303	16
CKMT1A	Creatine kinase U-type mitochondrial	47037	5
PFN1	Profilin-1	15054	3
TOMM22	Mitochondrial import receptor subunit TOM22 homolog	15522	8
THY1	Thy-1 membrane glycoprotein	17935	4
AVL9	Late secretory pathway protein AVL9 homolog	71947	8
KRT4	Keratin type II cytoskeletal 4	57285	13
RHBDD2	Rhomboid domain-containing protein 2	39202	9
DYNLRB1	Dynein light chain roadblock-type 1	16253	4
YAP1	Transcriptional coactivator YAP1	54462	3
UBQLN4	Ubiquilin-4	63853	10
GORASP2	Golgi reassembly-stacking protein 2	47145	11
PCDHGC5	Protocadherin gamma-C5	101921	5
GRM3	Metabotropic glutamate receptor 3	98879	7
AKAP5	A-kinase anchor protein 5	47088	6
LDHA	L-lactate dehydrogenase A chain	36689	7
HNRNPD	Heterogeneous nuclear ribonucleoprotein D0	38434	8
EIF4H	Eukaryotic translation initiation factor 4H	27385	8
CTSD	Cathepsin D	43687	7
GNG3	Guanine nucleotide-binding protein G(I)/G(S)/G(O) subunit gamma-3	8305	13
ANK3	Ankyrin-3	480416	4
PSD3	PH and SEC7 domain-containing protein 3	42465	6
IGSF8	Immunoglobulin superfamily member 8	65034	2
SKP1	S-phase kinase-associated protein 1	18658	4
VDAC1	Voltage-dependent anion-selective channel protein 1	30773	4
PPP1R1B	Protein phosphatase 1 regulatory subunit 1B	22963	7
DYNC1I1	Cytoplasmic dynein 1 intermediate chain 1	60823	7
EIF4G3	Eukaryotic translation initiation factor 4 gamma 3	195272	7
CARTPT	Cocaine- and amphetamine-regulated transcript protein	12829	5
NDUFA5	NADH dehydrogenase [ubiquinone] 1 alpha subcomplex subunit 5	13459	8
ATP5PO	ATP synthase subunit O mitochondrial	23277	5
PIANP	PILR alpha-associated neural protein	30076	7
YWHAH	14-3-3 protein eta	28219	11
SCG5	Neuroendocrine protein 7B2	21457	10
UBB	Polyubiquitin-B	17215	8
UBC	Polyubiquitin-C	25758	8
PRDX5	Peroxiredoxin-5 mitochondrial	22086	9
NACA	Nascent polypeptide-associated complex subunit alpha muscle-specific form	205419	4
PTPRZ1	Receptor-type tyrosine-protein phosphatase zeta	211408	8
CAMK2B	Calcium/calmodulin-dependent protein kinase type II subunit beta	72678	4
REPS1	RalBP1-associated Eps domain-containing protein 1	86662	5
SYNE1	Nesprin-1	964863	5
PHGDH	D-3-phosphoglycerate dehydrogenase	55939	4
QKI	Protein quaking	37671	4
POLDIP3	Polymerase delta-interacting protein 3	20701	5
TPP1	Tripeptidyl-peptidase 1	50890	4
YTHDF3	YTH domain-containing family protein 3	63675	6
FUS	RNA-binding protein FUS	53426	5
MTDH	Protein LYRIC	63837	11
PRDX6	Peroxiredoxin-6	25035	8
EIF2S3	Eukaryotic translation initiation factor 2 subunit 3	51110	5
EIF2S3B	Eukaryotic translation initiation factor 2 subunit 3B	51229	5
ZFR	Zinc finger RNA-binding protein	117012	2
VAPB	Vesicle-associated membrane protein-associated protein B/C	27228	6
PCDH1	Protocadherin-1	114743	5
RAB1C	Putative Ras-related protein Rab-1C	22017	3
RAB1A	Ras-related protein Rab-1A	22678	3
RAB1B	Ras-related protein Rab-1B	22171	3
MT-ATP8	ATP synthase protein 8	7992	8
ATP6AP2	Renin receptor	22263	7
SRRM2	Serine/arginine repetitive matrix protein 2	299616	8
NUMBL	Numb-like protein	64891	13
GNG4	Guanine nucleotide-binding protein G(I)/G(S)/G(O) subunit gamma-4	8389	7
PSIP1	PC4 and SFRS1-interacting protein	60103	6
PTGDS	Prostaglandin-H2 D-isomerase	21029	3
PCDHGC4	Protocadherin gamma-C4	101214	3
UPF1	Regulator of nonsense transcripts 1	124345	2
CTSL	Cathepsin L1	37564	7
ZDHHC5	Palmitoyltransferase ZDHHC5	77545	3
SLC24A2	Sodium/potassium/calcium exchanger 2	73664	3
COX6B1	Cytochrome c oxidase subunit 6B1	10192	6
SLC9A3R1	Na(+)/H(+) exchange regulatory cofactor NHE-RF1	38868	6
TAC3	Tachykinin-3	13438	5
SF3B2	Splicing factor 3B subunit 2	98170	6
NDRG4	Protein NDRG4	7306	7
SEPTIN5	Septin-5	42777	5
KRT73	Keratin type II cytoskeletal 73	58923	17
TPD52L2	Tumor protein D54	22238	3
TMPO	Lamina-associated polypeptide 2 isoforms beta/gamma	46307	4
PFN2	Profilin	9798	5
IDH3A	Isocitrate dehydrogenase [NAD] subunit alpha mitochondrial	35786	3
ERMN	Ermin	30476	2
RAB7A	Ras-related protein Rab-7a	18027	9
CEND1	Cell cycle exit and neuronal differentiation protein 1	14954	5
GNAI1	Guanine nucleotide-binding protein G(i) subunit alpha-1	40361	6
SLC17A7	Vesicular glutamate transporter 1	61613	5
FKBP3	Peptidyl-prolyl cis-trans isomerase FKBP3	25177	5
EEF1B2	Elongation factor 1-beta	24764	3
ADCY9	Adenylate cyclase type 9	150700	2
EIF4G2	Eukaryotic translation initiation factor 4 gamma 2	102362	3
MIF	Macrophage migration inhibitory factor	12476	9
MARCKSL1	MARCKS-related protein	19529	4
CNTN1	Contactin-1	113320	6
NCAM1	Neural cell adhesion molecule 1	93330	3
SEPTIN4	Septin-4	112439	10
CLTB	Clathrin light chain B	25190	5
COX7A2	Cytochrome c oxidase subunit 7A2 mitochondrial	9396	2
H1-0	Histone H1.0	20863	3
GABBR2	Gamma-aminobutyric acid type B receptor subunit 2	105821	9
CBARP	Voltage-dependent calcium channel beta subunit-associated regulatory protein	73929	3
HNRNPH1	Heterogeneous nuclear ribonucleoprotein H	47087	2
HNRNPC	Heterogeneous nuclear ribonucleoproteins C1/C2	31972	5
DIP2B	Disco-interacting protein 2 homolog B	171491	2
CA2	Carbonic anhydrase 2	10947	3
FAM241B	Protein FAM241B	13238	8
CSNK1E	Casein kinase I isoform epsilon	47315	4
TAF10	Transcription initiation factor TFIID subunit 10	21711	3
SORBS2	Sorbin and SH3 domain-containing protein 2	124107	3
HNRNPR	Heterogeneous nuclear ribonucleoprotein R	70943	4
CADPS	Calcium-dependent secretion activator 1	152786	5
PDIA3	Protein disulfide-isomerase A3	56782	3
SLC4A4	Electrogenic sodium bicarbonate cotransporter 1	121460	5
OXCT1	Succinyl-CoA:3-ketoacid coenzyme A transferase 1 mitochondrial	56158	5
CACNA1E	Voltage-dependent R-type calcium channel subunit alpha	259216	2
LNPK	Endoplasmic reticulum junction formation protein lunapark	47740	3
SLC9A1	Sodium/hydrogen exchanger 1	90763	5
NDUFA2	NADH dehydrogenase [ubiquinone] 1 alpha subcomplex subunit 2	10922	3
EEF2	Elongation factor 2	95338	4
DYNC1LI1	Dynein light intermediate chain	43194	4
MRPS36	28S ribosomal protein S36 mitochondrial	11466	4
ARFIP2	Arfaptin-2	41595	5
SH3BGRL	SH3 domain-binding glutamic acid-rich-like protein	12774	4
AMPD2	AMP deaminase 2	100688	6
HSPH1	Heat shock protein 105 kDa	96865	7
ASTN1	Astrotactin-1	136486	4
SPTBN2	Spectrin beta chain non-erythrocytic 2	271323	8
RPH3A	Rabphilin-3A	76872	11
HCN2	Potassium/sodium hyperpolarization-activated cyclic nucleotide-gated channel 2	96950	3
GNG10	Guanine nucleotide-binding protein G(I)/G(S)/G(O) subunit gamma-10	7205	8
IDH2	Isocitrate dehydrogenase [NADP] mitochondrial	50909	2
MAPRE3	Microtubule-associated protein RP/EB family member 3	31982	3
CAV1	Caveolin-1	20472	3
KRT24	Keratin type I cytoskeletal 24	55087	9
WIPF2	WAS/WASL-interacting protein family member 2	46289	8
GPRIN1	G protein-regulated inducer of neurite outgrowth 1	102399	4
SLC6A11	Sodium- and chloride-dependent GABA transporter 3	70606	2
CALR	Calreticulin	48142	2
SVIP	Small VCP/p97-interacting protein	8443	5
CST3	Cystatin-C	15799	3
SRGAP2	SLIT-ROBO Rho GTPase-activating protein 2	120742	3
DAD1	Dolichyl-diphosphooligosaccharide--protein glycosyltransferase subunit DAD1	7288	3
KIAA1217	Sickle tail protein homolog	214114	4
RAP1GAP2	Rap1 GTPase-activating protein 2	80056	4
FH	Fumarate hydratase mitochondrial	54637	4
PSMC4	26S proteasome regulatory subunit 6B	47366	4
H1-5	Histone H1.5	22580	6
MINK1	Misshapen-like kinase 1	149821	2
ATG3	Ubiquitin-like-conjugating enzyme ATG3	8312	3
ATP6V1E1	V-type proton ATPase subunit E 1	26145	3
NDUFS5	NADH dehydrogenase [ubiquinone] iron-sulfur protein 5	12517	3
CAPZA1	F-actin-capping protein subunit alpha-1	32923	4
SEC16A	Protein transport protein sec16	249480	7
RIDA	2-iminobutanoate/2-iminopropanoate deaminase	14494	4
HABP4	Intracellular hyaluronan-binding protein 4	45785	4
CBL	E3 ubiquitin-protein ligase CBL	99633	5
EDC4	Enhancer of mRNA-decapping protein 4	151661	5
ATP6V0D1	V-type proton ATPase subunit d 1	40329	5
PRNP	Major prion protein	27661	4
TMEM145	Transmembrane protein 145	62754	2
MYL6B	Myosin light chain 6B	22764	2
CSNK1D	Casein kinase I isoform delta	47330	3
ERVK3-1	Endogenous retrovirus group K3 member 1	11601	3
KIAA1211L	Uncharacterized protein KIAA1211-like	102157	6
GABRB3	Gamma-aminobutyric acid receptor subunit beta-3	54116	3
HSPA4	Heat shock 70 kDa protein 4	94331	4
MTHFD1	C-1-tetrahydrofolate synthase cytoplasmic	92570	2
WASH6P	WAS protein family homolog 6	47990	1
NDUFAB1	Acyl carrier protein mitochondrial	17417	4
SMAP1	Stromal membrane-associated protein 1	49219	6
GSTP1	Glutathione S-transferase P	23356	2
CDH2	Cadherin-2	99809	1
SLC1A3	Amino acid transporter	54208	8
PRKCA	Protein kinase C alpha type	76750	7
ARHGAP32	Rho GTPase-activating protein 32	230527	5
CLIP2	CAP-Gly domain-containing linker protein 2	115837	3
ACTN4	Alpha-actinin-4	104854	3
ACTN1	Alpha-actinin-1	103058	3
PEX5L	PEX5-related protein	69697	2
NECAP2	Adaptin ear-binding coat-associated protein 2	21524	5
SRCIN1	SRC kinase-signaling inhibitor 1	108025	5
CLINT1	Clathrin interactor 1	68259	3
PPP2CB	Serine/threonine-protein phosphatase 2A catalytic subunit beta isoform	35575	3
PPP2CA	Serine/threonine-protein phosphatase 2A catalytic subunit alpha isoform	35594	3
NUDCD3	NudC domain-containing protein 3	40822	4
CDC37L1	Hsp90 co-chaperone Cdc37-like 1	35580	1
NECAP1	Adaptin ear-binding coat-associated protein 1	19007	6
MYL6	Myosin light polypeptide 6	26707	2
RPL6	60S ribosomal protein L6	32728	4
ST13	Hsc70-interacting protein	41332	5
SRP14	Signal recognition particle 14 kDa protein	13058	2
HPRT1	Hypoxanthine-guanine phosphoribosyltransferase	24579	2
PPP1CC	Serine/threonine-protein phosphatase	30987	2
ALDH2	Aldehyde dehydrogenase mitochondrial	56381	2
CNOT3	CCR4-NOT transcription complex subunit 3	81872	2
PPP2R1A	Serine/threonine-protein phosphatase 2A 65 kDa regulatory subunit A alpha isoform	65309	3
SNPH	Syntaphilin	53537	5
NMT1	Glycylpeptide N-tetradecanoyltransferase 1	56806	3
KAZN	Kazrin	86351	1
USP5	Ubiquitin carboxyl-terminal hydrolase 5	95786	5
ABLIM2	Actin-binding LIM protein 2	67812	5
DBNL	Drebrin-like protein	45746	2
NAPB	Beta-soluble NSF attachment protein	33557	2
OTUB1	Ubiquitin thioesterase OTUB1	31284	5
SLC12A5	Solute carrier family 12 member 5	126183	2
EWSR1	RNA-binding protein EWS	61415	4
RPS3	40S ribosomal protein S3	17407	5
SMIM20	Small integral membrane protein 20	7702	6
RBSN	Rabenosyn-5	88870	4
GPM6B	Neuronal membrane glycoprotein M6-b	28989	2
NDUFA8	NADH dehydrogenase [ubiquinone] 1 alpha subcomplex subunit 8	20105	1
CHMP4A	Charged multivesicular body protein 4a	14139	3
PURA	Transcriptional activator protein Pur-alpha	34911	4
AP3S1	AP-3 complex subunit sigma-1	21732	6
GLUD1	Glutamate dehydrogenase 1 mitochondrial	61398	6
ARFGAP2	ADP-ribosylation factor GTPase-activating protein 2	56720	1
PPP1CB	Serine/threonine-protein phosphatase PP1-beta catalytic subunit	37187	2
PSMD4	26S proteasome non-ATPase regulatory subunit 4	40737	2
CPLX1	Complexin-1	12525	5
S100B	Protein S100-B	10343	6
HEXA	Beta-hexosaminidase subunit alpha	16109	8
ATP6V1F	V-type proton ATPase subunit F	13370	3
MMP17	Matrix metalloproteinase-17	66653	4
USP10	Ubiquitin carboxyl-terminal hydrolase 10	87134	1
SARNP	SAP domain-containing ribonucleoprotein	23671	5
SERPINE2	Glia-derived nexin	44002	2
ACTR1A	Alpha-centractin	24957	3
ARFGAP1	ADP-ribosylation factor GTPase-activating protein 1	37109	4
SNRNP70	U1 small nuclear ribonucleoprotein 70 kDa	51557	3
ARF3	ADP-ribosylation factor 3	20601	3
ARF1	ADP-ribosylation factor 1	20697	3
NUP107	Nuclear pore complex protein Nup107	106374	2
TLN2	Talin-2	271611	4
NFASC	Neurofascin	150026	6
RBMX	RNA-binding motif protein X chromosome	32197	4
RBMXL1	RNA binding motif protein X-linked-like-1	42142	4
ABI1	Abl interactor 1	43295	3
IER3IP1	Immediate early response 3-interacting protein 1	7608	3
KHSRP	Far upstream element-binding protein 2	73028	5
UBXN7	UBX domain-containing protein 7	54862	2
VTA1	Vacuolar protein sorting-associated protein VTA1 homolog	27331	4
BCAS1	Breast carcinoma-amplified sequence 1	61709	5
DDX1	ATP-dependent RNA helicase DDX1	73975	1
RAB2A	Ras-related protein Rab-2A	23546	2
PCP4	Calmodulin regulator protein PCP4	6791	2
PDCD5	Programmed cell death protein 5	14285	6
PFDN4	Prefoldin subunit 4	15314	4
SQSTM1	Sequestosome-1	47687	2
PHLPP1	PH domain leucine-rich repeat-containing protein phosphatase 1	184671	4
SEPTIN2	Septin-2	41487	7
FAM171B	Protein FAM171B	92181	2
TIMM8A	Mitochondrial import inner membrane translocase subunit Tim8 A	10998	2
PPP3CC	Serine/threonine-protein phosphatase 2B catalytic subunit gamma isoform	58129	2
AJM1	Apical junction component 1 homolog	106650	2
WASF3	Wiskott-Aldrich syndrome protein family member 3	55293	3
APOC3	Apolipoprotein C-III	10852	1
DES	Desmin	53536	3
PPP1CA	Serine/threonine-protein phosphatase PP1-alpha catalytic subunit	37512	3
EPN2	Epsin-2	53008	2
SLC2A13	Proton myo-inositol cotransporter	38093	3
GGT7	Glutathione hydrolase 7	70467	1
CLTA	Clathrin light chain	21102	4
SCN2A	Sodium channel protein	213090	3
PPT1	Palmitoyl-protein thioesterase 1	10016	4
SUGT1	Protein SGT1 homolog	41024	2
KLC2	Kinesin light chain 2	68935	3
ATP5F1D	ATP synthase subunit delta mitochondrial	17490	2
PFDN1	Prefoldin subunit 1	13466	4
CAVIN2	Caveolae-associated protein 2	47173	2
STX1A	Syntaxin-1A	33023	2
MTPN	Myotrophin	12895	2
NPTXR	Neuronal pentraxin receptor	52828	2
SSBP1	Single-stranded DNA-binding protein mitochondrial	17260	3
GMFB	Glia maturation factor beta	16713	2
SHROOM2	Protein Shroom2	176409	4
RDX	Radixin	68564	5
POF1B	Protein POF1B	68065	3
PPP1R21	Protein phosphatase 1 regulatory subunit 21	88314	2
GNB2	Guanine nucleotide-binding protein G(I)/G(S)/G(T) subunit beta-2	32408	3
JUND	Transcription factor jun-D	35174	4
PRRC1	Protein PRRC1	46701	3
FAM126B	Protein FAM126B	58647	3
KIAA1549L	UPF0606 protein KIAA1549L	198997	7
CALML3	Calmodulin-like protein 3	16891	3
SPP1	Osteopontin	35423	3
HCFC1	Host cell factor 1	208730	4
PSMC1	26S proteasome regulatory subunit 4	49185	2
PCSK2	Neuroendocrine convertase 2	70565	3
GRIA3	Glutamate receptor 3	101157	1
DYNLL1	Dynein light chain 1 cytoplasmic	10366	3
DYNLL2	Dynein light chain 2 cytoplasmic	10350	3
SRA1	Steroid receptor RNA activator 1	25673	3
DAZAP1	DAZ-associated protein 1	43312	1
TNS1	Tensin-1	185700	4
TMED8	Protein TMED8	35740	2
FABP3	Fatty acid-binding protein heart	14858	3
CNTNAP1	Contactin-associated protein 1	156266	3
HDAC4	Histone deacetylase 4	119040	3
FTL	Ferritin light chain	20020	1
ADGRL1	Adhesion G protein-coupled receptor L1	162716	5
UBAP1	Ubiquitin-associated protein 1	55084	1
ETFB	Electron transfer flavoprotein subunit beta	27844	4
LANCL1	Glutathione S-transferase LANCL1	9283	5
PSAT1	Phosphoserine aminotransferase	40423	1
NAT8L	N-acetylaspartate synthetase	32837	2
TBC1D5	TBC1 domain family member 5	89004	3
WNK1	Serine/threonine-protein kinase WNK1	250791	2
CCT2	T-complex protein 1 subunit beta	44813	1
CPLX2	Complexin-2	15394	3
KTN1	Kinectin	156275	3
SCOC	Short coiled-coil protein	9355	2
SNX2	Sorting nexin-2	58471	2
SYT7	Synaptotagmin-7	13770	1
ESYT2	Extended synaptotagmin-2	102357	2
SOD1	Superoxide dismutase [Cu-Zn]	15936	2
LAMTOR1	Ragulator complex protein LAMTOR1	11076	1
DYNC1LI2	Cytoplasmic dynein 1 light intermediate chain 2	54099	1
TJP2	Tight junction protein ZO-2	123584	1
NFX1	Transcriptional repressor NF-X1	124395	1
CEP170	Centrosomal protein of 170 kDa	175292	4
APLP1	Amyloid-like protein 1	72176	3
COPS7A	COP9 signalosome complex subunit 7a	30277	1
GSK3B	Glycogen synthase kinase-3 beta	46744	1
PPP3R1	Calcineurin subunit B type 1	19300	1
IST1	IST1 homolog	39751	1
TAC1	Protachykinin-1	15003	6
PPIB	Peptidyl-prolyl cis-trans isomerase B	23743	2
NDUFA4	Cytochrome c oxidase subunit NDUFA4	9370	2
JUN	Transcription factor AP-1	35676	2
SYT3	Synaptotagmin-3	63304	4
IDH3B	Isocitrate dehydrogenase [NAD] subunit mitochondrial	41220	2
GNG13	Guanine nucleotide-binding protein G(I)/G(S)/G(O) subunit gamma-13	7949	3
DLGAP3	Disks large-associated protein 3	106040	2
PBXIP1	Pre-B-cell leukemia transcription factor-interacting protein 1	33441	1
SLC4A7	Anion exchange protein	134569	2
HNRNPA3	Heterogeneous nuclear ribonucleoprotein A3	39595	1
CAST	Calpastatin	80999	1
SDHD	Succinate dehydrogenase [ubiquinone] cytochrome b small subunit mitochondrial	17043	2
GNG12	Guanine nucleotide-binding protein G(I)/G(S)/G(O) subunit gamma-12	8006	4
PLEKHO2	Pleckstrin homology domain-containing family O member 2	53350	2
SGTB	Small glutamine-rich tetratricopeptide repeat-containing protein beta	33429	3
SGTA	Small glutamine-rich tetratricopeptide repeat-containing protein alpha	34063	3
LIMCH1	LIM and calponin homology domains-containing protein 1	101799	1
SPAG9	C-Jun-amino-terminal kinase-interacting protein 4	145169	2
CDC5L	Cell division cycle 5-like protein	92251	1
TXN	Thioredoxin	11737	2
FMN2	Formin-2	180105	2
BORCS7-ASMT	BORCS7-ASMT readthrough (NMD candidate)	11695	2
BORCS7	BLOC-1-related complex subunit 7	11695	2
PACS1	Phosphofurin acidic cluster sorting protein 1	104898	4
TACC1	Transforming acidic coiled-coil-containing protein 1	62407	4
SIRT2	NAD-dependent protein deacetylase sirtuin-2	43182	2
GADD45GIP1	Growth arrest and DNA damage-inducible proteins-interacting protein 1	25384	2
ARHGAP21	Rho GTPase-activating protein 21	217461	4
PAM	Peptidyl-glycine alpha-amidating monooxygenase	108332	1
SLC25A46	Solute carrier family 25 member 46	46174	3
ATP5F1C	ATP synthase subunit gamma mitochondrial	32996	1
FAM114A2	Protein FAM114A2	47957	1
SEPTIN3	Neuronal-specific septin-3	92368	4
SST	Somatostatin	12736	1
ATP6V0A1	V-type proton ATPase subunit a	90500	3
GBF1	Golgi-specific brefeldin A-resistance guanine nucleotide exchange factor 1	206444	2
MCTP1	Multiple C2 and transmembrane domain-containing protein 1	111624	2
SNX4	Sorting nexin-4	4843	1
INF2	Inverted formin-2	135624	2
STAC2	SH3 and cysteine-rich domain-containing protein 2	45009	3
UQCRFS1	Cytochrome b-c1 complex subunit Rieske mitochondrial	29668	3
UQCRFS1P1	Putative cytochrome b-c1 complex subunit Rieske-like protein 1	30815	3
IRS2	Insulin receptor substrate 2	137334	1
CACNB1	Voltage-dependent L-type calcium channel subunit beta-1	65714	3
LONP1	Lon protease homolog mitochondrial	106489	2
ATP5ME	ATP synthase subunit e mitochondrial	7933	2
HMGB1	High mobility group protein B1	18311	3
FLOT1	Flotillin-1	47355	1
BAX	Apoptosis regulator BAX	21184	1
NAP1L1	Nucleosome assembly protein 1-like 1	38029	2
GATD3B	Glutamine amidotransferase-like class 1 domain-containing protein 3B mitochondrial	19416	2
GATD3A	Glutamine amidotransferase-like class 1 domain-containing protein 3A mitochondrial	28170	2
AP3S2	AP-3 complex subunit sigma-2	22017	2
C15orf38-AP3S2	Protein C15orf38-AP3S2	43882	2
NIPSNAP1	Protein NipSnap homolog 1	33310	1
ECHS1	Enoyl-CoA hydratase mitochondrial	31387	1
YIPF5	Protein YIPF5	27989	2
ASPRV1	Retroviral-like aspartic protease 1	36991	1
HSP90B1	Endoplasmin	92469	2
TPR	Nucleoprotein TPR	267290	1
FAM131B	Protein FAM131B	6760	2
DDX3Y	ATP-dependent RNA helicase DDX3Y	73154	1
GABRA1	Gamma-aminobutyric acid receptor subunit alpha-1	51802	3
PTK2B	Protein-tyrosine kinase 2-beta	115875	3
PPP1R1A	Protein phosphatase 1 regulatory subunit 1A	17380	3
NME1-NME2	NME1-NME2 readthrough	22422	3
NME2	HCG2001850 isoform CRA_c	9583	3
NME1	Nucleoside diphosphate kinase A	9371	3
RRBP1	Ribosome-binding protein 1	152456	2
FUBP3	Far upstream element-binding protein 3	61640	2
SH3GLB2	Endophilin-B2	41668	2
MICOS13	MICOS complex subunit MIC13	12049	3
GPHN	Gephyrin	41356	3
SF3B4	Splicing factor 3B subunit 4	44386	1
ARHGEF12	Rho guanine nucleotide exchange factor 12	161908	1
CD9	Tetraspanin	17680	1
CIAPIN1	Fe-S cluster assembly protein DRE2	26446	5
WASL	Neural Wiskott-Aldrich syndrome protein	54827	2
SCRN1	Secernin-1	46382	4
ADGRB1	Adhesion G protein-coupled receptor B1	173500	2
SHANK2	SH3 and multiple ankyrin repeat domains protein 2	134800	2
NECTIN1	Nectin-1	57158	1
SUB1	Activated RNA polymerase II transcriptional coactivator p15	14395	1
PIH1D1	PIH1 domain-containing protein 1	32363	3
RPL38	60S ribosomal protein L38	8218	3
CUTA	Protein CutA	14401	2
PSPC1	Paraspeckle component 1	58744	2
GRIA2	Glutamate receptor 2	98821	1
EIF3G	Eukaryotic translation initiation factor 3 subunit G	35611	2
DENND1A	DENN domain-containing protein 1A	110577	2
PTPN23	Tyrosine-protein phosphatase non-receptor type 23	178972	3
PALM2AKAP2	PALM2 and AKAP2 fusion	41925	3
PALM2	Paralemmin-2	42185	3
STX16-NPEPL1	STX16-NPEPL1 readthrough (NMD candidate)	43229	2
STX16	Syntaxin-16	37031	2
PDE1B	Phosphodiesterase	56623	2
C5orf24	UPF0461 protein C5orf24	20132	1
PAFAH1B1	Platelet-activating factor acetylhydrolase IB subunit alpha	46638	3
VDAC3	Voltage-dependent anion-selective channel protein 3	30659	1
NUDCD2	NudC domain-containing protein 2	17676	8
HNRNPA1L2	Heterogeneous nuclear ribonucleoprotein A1-like 2	34225	1
HNRNPA1	Heterogeneous nuclear ribonucleoprotein A1	33155	1
FLG	Filaggrin	435180	2
DKK3	Dickkopf-related protein 3	38390	1
DYNC1H1	Cytoplasmic dynein 1 heavy chain 1	532412	2
SUMO3	Small ubiquitin-related modifier 3	11637	1
SUMO4	Small ubiquitin-related modifier 4	10685	1
SUMO2	Small ubiquitin-related modifier 2	10871	1
TOMM20	Mitochondrial import receptor subunit TOM20 homolog	16298	1
RBM14	RNA-binding protein 14	69492	1
ACOT7	Cytosolic acyl coenzyme A thioester hydrolase	41796	2
CRKL	Crk-like protein	33777	1
SNRPC	U1 small nuclear ribonucleoprotein C	17394	2
WIPF3	WAS/WASL-interacting protein family member 3	49348	3
LYSMD1	LysM and putative peptidoglycan-binding domain-containing protein 1	25003	1
NEDD8	NEDD8	5867	1
NEDD8-MDP1	NEDD8-MDP1 readthrough	7745	1
PCBP1	Poly(rC)-binding protein 1	37498	3
ITGA7	Integrin alpha-7	123632	1
ARHGAP23	Rho GTPase-activating protein 23	162191	1
EIF5	Eukaryotic translation initiation factor 5	49223	2
PTPRN2	Receptor-type tyrosine-protein phosphatase N2	106989	2
IMMT	MICOS complex subunit MIC60	83678	1
PPP6R2	Serine/threonine-protein phosphatase 6 regulatory subunit 2	104942	2
NDUFB1	NADH dehydrogenase [ubiquinone] 1 beta subcomplex subunit 1	6961	3
ITPK1	Inositol 1 3 4-triphosphate 5/6 kinase isoform CRA_c	31717	2
MYO1C	Unconventional myosin-Ic	118994	1
FAM120C	Constitutive coactivator of PPAR-gamma-like protein 2	120588	3
ACOT13	Acyl-coenzyme A thioesterase 13	14960	1
SYNRG	Synergin gamma	140654	2
MCRIP1	Mapk-regulated corepressor-interacting protein 1	10463	1
ATP6V1H	V-type proton ATPase subunit H	51570	2
CHCHD10	Coiled-coil-helix-coiled-coil-helix domain-containing protein 10 mitochondrial	14149	5
PAK2	Serine/threonine-protein kinase PAK 2	58043	4
PAK3	Non-specific serine/threonine protein kinase	60627	4
MRVI1	Protein MRVI1	89692	1
CS	Citrate synthase	44703	2
PDPK2P	Putative 3-phosphoinositide-dependent protein kinase 2	44765	1
PDPK1	3-phosphoinositide-dependent protein kinase 1	60329	1
SLC12A2	Solute carrier family 12 (Sodium/potassium/chloride transporters) member 2 isoform CRA_a	124592	2
SNTA1	Alpha-1-syntrophin	53895	2
KBTBD11	Kelch repeat and BTB domain-containing protein 11	65720	1
IGLC7	Immunoglobulin lambda constant 7	11254	2
IGLC6	Immunoglobulin lambda constant 6	11277	2
IGLC2	Immunoglobulin lambda constant 2	11294	2
IGLC1	Immunoglobulin lambda constant 1	11348	2
IGLC3	Immunoglobulin lambda constant 3	11266	2
IGLL5	Immunoglobulin lambda-like polypeptide 5	23063	2
ATXN2L	Ataxin-2-like protein	113374	2
PRUNE2	Protein prune homolog 2	299774	1
HINT1	Histidine triad nucleotide-binding protein 1	11547	2
UBA5	Ubiquitin-like modifier-activating enzyme 5	44863	3
CALD1	Caldesmon	93231	1
EPDR1	Mammalian ependymin-related protein 1	25437	2
CAND1	Cullin-associated NEDD8-dissociated protein 1	136375	1
CAND2	Cullin-associated NEDD8-dissociated protein 2	135256	1
PYGB	Glycogen phosphorylase brain form	96696	1
AP3D1	AP-3 complex subunit delta-1	130158	3
CREBBP	CREB-binding protein	265348	3
MT-CO2	Cytochrome c oxidase subunit 2	25565	1
VPS26B	Vacuolar protein sorting-associated protein 26B	39155	2
RPS28	40S ribosomal protein S28	7841	1
PDLIM2	PDZ and LIM domain protein 2	34767	1
OLA1	Obg-like ATPase 1	46938	2
SIPA1L1	Signal-induced proliferation-associated 1-like protein 1	200028	1
DHX9	ATP-dependent RNA helicase A	140958	2
ALDH5A1	Succinate-semialdehyde dehydrogenase	53868	1
CCT8	T-complex protein 1 subunit theta	59621	2
SNAP29	Synaptosomal-associated protein 29	28970	1
OSBPL6	Oxysterol-binding protein-related protein 6	106306	1
SEC24C	Protein transport protein Sec24C	111985	2
ACAA2	3-ketoacyl-CoA thiolase mitochondrial	41602	2
APP	Amyloid-beta precursor protein	75110	1
DDI2	Protein DDI1 homolog 2	44523	1
MLC1	Membrane protein MLC1	41141	2
MINDY2	Family with sequence similarity 63 member B isoform CRA_d	44243	1
RABEP1	Rab GTPase-binding effector protein 1	99290	1
SHISA7	Protein shisa-7	56214	2
NLGN3	Neuroligin-3	93895	1
NPTN	Neuroplastin	44387	2
DDT	D-dopachrome decarboxylase	12712	3
OPA1	Dynamin-like 120 kDa protein mitochondrial	111630	1
CPLX3	Complexin-3	17557	3
CAMK4	Calcium/calmodulin-dependent protein kinase type IV	51926	1
NACAD	NAC-alpha domain-containing protein 1	161100	3
ELFN1	Protein ELFN1	90477	1
LUZP2	Leucine zipper protein 2	38958	1
ARSA	Arylsulfatase A	53588	1
NBEA	Neurobeachin	327548	1
STAM2	Signal transducing adapter molecule 2	58164	4
TCOF1	Treacle protein	152303	1
CACNA1B	Voltage-dependent N-type calcium channel subunit alpha	262263	1
NCCRP1	F-box only protein 50	30847	1
OSBPL8	Oxysterol-binding protein-related protein 8	101196	1
CUL4B	Cullin 4B isoform CRA_e	102756	2
AMPD3	AMP deaminase 3	23509	1
PLCG1	1-phosphatidylinositol 4 5-bisphosphate phosphodiesterase gamma-1	148532	1
AMER2	APC membrane recruitment protein 2	69507	3
NDRG1	Protein NDRG1	10425	3
TXNDC9	Thioredoxin domain-containing protein 9	7594	3
RPL17	60S ribosomal protein L17	21397	1
RPL17-C18orf32	Protein RPL17-C18orf32	26373	1
TNIK	TRAF2 and NCK-interacting protein kinase	154943	1
PTMS	Parathymosin	11530	1
CSPG5	Chondroitin sulfate proteoglycan 5	60016	4
TP53BP2	Apoptosis-stimulating of p53 protein 2	125616	1
WDR47	WD repeat-containing protein 47	98702	1
PARK7	Protein/nucleic acid deglycase DJ-1	19891	3
APOOL	MICOS complex subunit	28762	3
SRSF3	Serine/arginine-rich splicing factor 3	19330	3
AIMP1	Aminoacyl tRNA synthase complex-interacting multifunctional protein 1	34353	1
GAD2	Glutamate decarboxylase 2	20634	1
CDIP1	Cell death-inducing p53-target protein 1	21892	1
ARHGEF18	Rho guanine nucleotide exchange factor 18	151642	1
ACYP2	Acylphosphatase	10298	2
NSG2	Neuronal vesicle trafficking-associated protein 2	19085	1
RAPGEF2	Rap guanine nucleotide exchange factor 2	167416	1
PCBP2	Poly(rC)-binding protein 2	38580	1
OSBP	Oxysterol-binding protein 1	89421	1
GRIPAP1	GRIP1-associated protein 1	90857	1
ADGRL2	Adhesion G protein-coupled receptor L2	160514	1
SERPINB5	Serpin B5	42100	4
SLC32A1	Vesicular inhibitory amino acid transporter	57415	1
PDCD10	Programmed cell death protein 10	21807	1
ABI2	Abl interactor 2	49251	1
STRN	Striatin	86132	2
GIGYF2	GRB10-interacting GYF protein 2	150070	1
SFXN1	Sideroflexin-1	35619	1
NUMB	Protein numb homolog	54027	1
IMPA1	Inositol monophosphatase 1	30189	1
UBE2N	Ubiquitin-conjugating enzyme E2 N	10089	1
UBE2NL	Putative ubiquitin-conjugating enzyme E2 N-like	17377	1
RPL11	60S ribosomal protein L11	19024	3
PDHX	Pyruvate dehydrogenase protein X component mitochondrial	54122	1
OTUD7A	OTU domain-containing protein 7A	100677	1
OTUD7B	OTU domain-containing protein 7B	92526	1
ASAP1	Arf-GAP with SH3 domain ANK repeat and PH domain-containing protein 1	124772	2
GLO1	Lactoylglutathione lyase	20778	2
LARP1	La-related protein 1	123510	1
LSM14A	Protein LSM14 homolog A	50530	1
EFHD2	EF-hand domain-containing protein D2	26697	1
CA1	Carbonic anhydrase 1	28870	3
SEC24B	Protein transport protein Sec24B	137417	1
PSMA4	Proteasome endopeptidase complex	26282	1
EIF3J	Eukaryotic translation initiation factor 3 subunit J	29062	4
KATNB1	Katanin p80 WD40 repeat-containing subunit B1	72334	2
AP2M1	AP-2 complex subunit mu	49527	1
C2CD2	C2 domain-containing protein 2	75533	1
SH3BGRL3	SH3 domain-binding glutamic acid-rich-like protein 3	9381	1
DENR	Density-regulated protein	17770	3
NLGN2	Neuroligin-2	90820	1
FHL1	Four and a half LIM domains protein 1	23701	2
SYT12	Synaptotagmin-12	46537	1
CTNNA2	Catenin alpha-2	52997	2
TOMM70	Mitochondrial import receptor subunit TOM70	67455	3
SYNGAP1	Ras/Rap GTPase-activating protein SynGAP	137258	1
MOG	Myelin-oligodendrocyte glycoprotein	23869	1
GRM5	Metabotropic glutamate receptor 5	132469	1
RAPH1	Ras association (RalGDS/AF-6) and pleckstrin homology domains 1 isoform CRA_b	141179	1
C1QBP	Complement component 1 Q subcomponent-binding protein mitochondrial	20134	1
SMG1	Serine/threonine-protein kinase SMG1	410501	2
GPR158	Probable G-protein-coupled receptor 158	127271	1
HUWE1	E3 ubiquitin-protein ligase HUWE1	481896	1
TNS3	Tensin-3	155265	1
GNG7	Guanine nucleotide-binding protein G(I)/G(S)/G(O) subunit gamma-7	4123	1
BSDC1	BSD domain-containing protein 1	10076	1
NDUFS3	NADH dehydrogenase [ubiquinone] iron-sulfur protein 3 mitochondrial	30242	1
CSTF2T	Cleavage stimulation factor subunit 2 tau variant	64436	2
CSTF2	Cleavage stimulation factor subunit 2	46666	2
OLFM1	Noelin	55343	1
CAPN1	Calpain-1 catalytic subunit	22488	1
ARPC5L	Actin-related protein 2/3 complex subunit 5-like protein	16941	2
RAB11FIP5	Rab11 family-interacting protein 5	70415	1
MAPRE2	Microtubule-associated protein RP/EB family member 2	37031	1
PKIG	cAMP-dependent protein kinase inhibitor gamma	6983	1
ARHGAP1	Rho GTPase-activating protein 1	50436	1
RAN	GTP-binding nuclear protein Ran	24423	2
WASF2	Wiskott-Aldrich syndrome protein family member 2	54284	2
CAMSAP3	Calmodulin-regulated spectrin-associated protein 3	134750	1
CDH8	Cadherin-8	82790	1
NRAS	GTPase NRas	21229	1
KRAS	GTPase KRas	21656	1
GPRC5B	G-protein coupled receptor family C group 5 member B	44795	1
SET	Protein SET	31124	1
SETSIP	Protein SETSIP	33645	1
CARS1	Cysteinyl-tRNA synthetase 1	14277	1
WDR20	WD repeat-containing protein 20	62893	1
NRCAM	Neuronal cell adhesion molecule	143889	1
LMNB2	Lamin-B2	69948	1
KCNQ2	Potassium voltage-gated channel subfamily KQT member 2	71246	1
MTFR1L	Mitochondrial fission regulator 1-like	20005	1
COX7A2L	Cytochrome c oxidase subunit 7A-related protein mitochondrial	8840	1
RBM17	Splicing factor 45	44962	1
HSPA12A	Heat shock 70 kDa protein 12A	77019	1
USP8	Ubiquitin carboxyl-terminal hydrolase 8	127523	1
CHMP2B	Charged multivesicular body protein 2b	20772	1
CADM2	Cell adhesion molecule 2	47554	1
SPART	Spartin	72833	1
RPL15	60S ribosomal protein L15	24146	1
RAC2	Ras-related C3 botulinum toxin substrate 2	16775	1
RAC3	Ras-related C3 botulinum toxin substrate 3	21379	1
RAC1	Ras-related C3 botulinum toxin substrate 1	21450	1
N4BP1	NEDD4-binding protein 1	100379	1
PHACTR2	Phosphatase and actin regulator	68296	1
DAGLA	Sn1-specific diacylglycerol lipase alpha	114952	1
MRTFB	Myocardin-related transcription factor B	118127	1
NPM1	Nucleophosmin	32575	1
EMD	Emerin	28994	1
RCSD1	CapZ-interacting protein	41261	1
TJP1	Tight junction protein 1 (Zona occludens 1) isoform CRA_a	197458	1
DHX57	Putative ATP-dependent RNA helicase DHX57	155604	1
CNKSR2	Connector enhancer of kinase suppressor of ras 2	112027	1
DDX17	Probable ATP-dependent RNA helicase DDX17	80255	1
TLR7	Toll-like receptor 7	120922	1
PMP2	Myelin P2 protein	14909	1
PALLD	Palladin	150564	1
PRKAR2B	cAMP-dependent protein kinase type II-beta regulatory subunit	46302	1
SYMPK	Symplekin	141148	1
HNRNPUL1	Heterogeneous nuclear ribonucleoprotein U-like protein 1	85940	1
ALDH6A1	Methylmalonate-semialdehyde dehydrogenase [acylating] mitochondrial	57840	1
TIAM2	T-lymphoma invasion and metastasis-inducing protein 2	190102	1
FABP5	Fatty acid-binding protein 5	15164	1
RPS8	40S ribosomal protein S8	21880	2
KDM5B	Lysine-specific demethylase 5B	170425	1
MYH14	Myosin-14	227868	1
NEDD4L	E3 ubiquitin-protein ligase NEDD4-like	140818	1
PPP1R12A	Protein phosphatase 1 regulatory subunit 12A	115281	2
SUGP2	SURP and G-patch domain-containing protein 2	120207	2
FMNL2	Formin-like protein 2	123321	1
KCMF1	E3 ubiquitin-protein ligase KCMF1	41945	1
RPS25	40S ribosomal protein S25	13742	1
AKAP13	A-kinase anchor protein 13	307550	11
HPCAL1	Hippocalcin-like protein 1	22313	1
NCALD	Neurocalcin-delta	22245	1
HPCA	Neuron-specific calcium-binding protein hippocalcin	22427	1
RPL31	60S ribosomal protein L31	13955	1
EEF1D	Elongation factor 1-delta	69283	1
ZC3H13	Zinc finger CCCH domain-containing protein 13	196635	1
CTBP1	C-terminal-binding protein 1	47535	1
EPS15	Epidermal growth factor receptor substrate 15	83655	1
LLGL1	Lethal(2) giant larvae protein homolog 1	114427	1
LMBRD2	G-protein coupled receptor-associated protein LMBRD2	81172	1
FARSA	Phenylalanine--tRNA ligase alpha subunit	26037	1
HMGCS1	Hydroxymethylglutaryl-CoA synthase cytoplasmic	57294	1
CDKL5	Cyclin-dependent kinase-like 5	115538	2
GAB2	GRB2-associated-binding protein 2	74458	1
ANKRD17	Ankyrin repeat domain-containing protein 17	118008	1
ANKHD1	Ankyrin repeat and KH domain-containing protein 1	269455	1
CYLD	Ubiquitin carboxyl-terminal hydrolase CYLD	101898	1
CCT4	T-complex protein 1 subunit delta	57924	1
SLC30A3	Zinc transporter 3	41945	1
ATP10D	Probable phospholipid-transporting ATPase VD	160273	1
GGA3	ADP-ribosylation factor-binding protein GGA3	67917	1
SHROOM3	Protein Shroom3	216856	2
MMP23B	MIFR-2	41639	1
MAG	Myelin-associated glycoprotein	69069	1
VIRMA	Protein virilizer homolog	202023	1
WDR13	WD repeat-containing protein 13	53696	1
SHC3	SHC-transforming protein 3	64056	1
BRAF	Serine/threonine-protein kinase B-raf	64057	1
CAMK2N1	Calcium/calmodulin-dependent protein kinase II inhibitor 1	8553	1
CAMK2N2	Calcium/calmodulin-dependent protein kinase II inhibitor 2	8658	1
TBC1D19	TBC1 domain family member 19	60208	1
PDYN	Proenkephalin-B	28385	1
EIF5A2	Eukaryotic translation initiation factor 5A	11688	1
EIF5A	Eukaryotic translation initiation factor 5A-1	16832	1
EIF5AL1	Eukaryotic translation initiation factor 5A-1-like	16773	1
REV1	DNA repair protein REV1	138248	1
NUTF2	Nuclear transport factor 2	14478	1
GUCY1A2	Guanylate cyclase soluble subunit alpha-2	81750	1
PLIN4	Perilipin-4	136020	1
ATXN7	Ataxin 7 isoform CRA_a	95342	1
USP40	Ubiquitin carboxyl-terminal hydrolase 40	140129	1
ISCU	Iron-sulfur cluster assembly enzyme ISCU mitochondrial	16555	1
CDKN2AIP	CDKN2A-interacting protein	61125	1
CCDC124	Coiled-coil domain-containing protein 124	25835	1
FAM200B	Protein FAM200B	76034	1

## Sheet: HC_C1
GS	Protein Description	Av. Mass	Spectral Count
MAP1B	Microtubule-associated protein 1B	270632	514
MAP2	Microtubule-associated protein 2	199525	833
TUBA1A	Tubulin alpha-1A chain	50136	377
TUBA1B	Tubulin alpha-1B chain	50152	379
TUBA1C	Tubulin alpha-1C chain	49895	342
TUBB4A	Tubulin beta-4A chain	49586	406
TUBA3C	Tubulin alpha-3C chain	49960	298
TUBA3D	Tubulin alpha-3D chain	49960	298
TUBB4B	Tubulin beta-4B chain	49831	415
TUBB2A	Tubulin beta-2A chain	49907	432
TUBB2B	Tubulin beta-2B chain	49953	421
MAP1A	Microtubule-associated protein 1A	331259	424
SYN1	Synapsin-1	74111	335
TUBB	Tubulin beta chain	49671	384
MAPT	Microtubule-associated protein	78902	336
TUBA4A	Tubulin alpha-4A chain	49924	256
DPYSL2	Dihydropyrimidinase-related protein 2	73503	358
TUBB3	Tubulin beta-3 chain	50433	261
GFAP	Glial fibrillary acidic protein	49880	309
MBP	Myelin basic protein	33117	917
RTN4	Reticulon-4	129931	229
SNAP91	Clathrin coat assembly protein AP180	91971	170
TUBA8	Tubulin alpha-8 chain	50094	141
TUBB6	Tubulin beta-6 chain	49857	249
AHNAK	Neuroblast differentiation-associated protein AHNAK	629114	150
NEFM	Neurofilament medium polypeptide	98381	145
ANK2	Ankyrin-2	423475	128
NEFL	Neurofilament light polypeptide	61517	127
MAP6	Microtubule-associated protein 6	86505	136
ACTB	Actin cytoplasmic 1	41737	212
ACTG1	Actin cytoplasmic 2	41793	185
VAMP2	Vesicle-associated membrane protein 2	12251	200
MAP4	Microtubule-associated protein 4	121005	147
CKB	Creatine kinase B-type	42644	146
ADIRF	Adipogenesis regulatory factor	7855	57
TUBB8	Tubulin beta-8 chain	49776	147
SNCA	Alpha-synuclein	14460	61
BSN	Protein bassoon	416475	101
EPB41L3	Band 4.1-like protein 3	120677	97
TUBB8B	Tubulin beta 8B	49573	123
HBB	Hemoglobin subunit beta	15998	87
DBN1	Drebrin	71429	79
SYNPO	Synaptopodin	99463	103
SNAP25	Synaptosomal-associated protein 25	23315	66
AAK1	AP2-associated protein kinase 1	103885	71
RTN1	Reticulon-1	83618	49
SPTAN1	Spectrin alpha chain non-erythrocytic 1	282835	85
ACTC1	Actin alpha cardiac muscle 1	42019	128
EPN1	Epsin-1	60293	62
AHNAK2	Protein AHNAK2	616641	40
KRT10	Keratin type I cytoskeletal 10	58827	30
PLEC	Plectin	388036	54
SPTBN1	Spectrin beta chain non-erythrocytic 1	274608	53
CFL1	Cofilin-1	18502	31
AMPH	Amphiphysin	76257	58
SYN2	Synapsin-2	62996	123
VAMP3	Vesicle-associated membrane protein 3	11309	72
SNCB	Beta-synuclein	14288	49
KRT9	Keratin type I cytoskeletal 9	62064	38
KRT1	Keratin type II cytoskeletal 1	66039	65
ENO1	Alpha-enolase	47169	39
POTEE	POTE ankyrin domain family member E	121363	76
PALM	Paralemmin-1	42076	50
AQP4	Aquaporin-4	38178	73
SNCG	Gamma-synuclein	13331	44
BASP1	Brain acid soluble protein 1	22693	58
TPPP	Tubulin polymerization-promoting protein	23694	59
HBA1	Hemoglobin subunit alpha	15258	70
YWHAZ	14-3-3 protein zeta/delta	27745	28
RTN3	Reticulon-3	112611	38
ADD2	Beta-adducin	80854	53
UBQLN2	Ubiquilin-2	65696	35
POTEF	POTE ankyrin domain family member F	121444	77
SYNGAP1	Ras/Rap GTPase-activating protein SynGAP	148284	42
GAPDH	Glyceraldehyde-3-phosphate dehydrogenase	36053	34
MARCKS	Myristoylated alanine-rich C-kinase substrate	31555	48
INA	Alpha-internexin	55391	64
CHGB	Secretogranin-1	78276	45
SCAMP1	Secretory carrier-associated membrane protein 1	37920	40
DNM1	Dynamin-1	94017	39
NRGN	Neurogranin	7618	62
ENO2	Gamma-enolase	47269	29
TFG	Protein TFG	43448	35
HBD	Hemoglobin subunit delta	16055	44
TSC22D1	TSC22 domain family protein 1	109676	40
HSPA8	Heat shock cognate 71 kDa protein	70898	40
UBQLN1	Ubiquilin-1	62519	35
DMTN	Dematin	45514	44
BAIAP2	Brain-specific angiogenesis inhibitor 1-associated protein 2	60868	37
PPP3CA	Serine/threonine-protein phosphatase 2B catalytic subunit alpha isoform	58688	43
SLC1A4	Neutral amino acid transporter A	55723	17
DNAJC6	Putative tyrosine-protein phosphatase auxilin	99997	37
AKAP12	A-kinase anchor protein 12	191480	39
CAMKV	CaM kinase-like vesicle-associated protein	45721	14
VGF	Neurosecretory protein VGF	67258	34
ATP5F1B	ATP synthase subunit beta mitochondrial	56560	20
DPYSL3	Dihydropyrimidinase-related protein 3	61963	55
PCSK1N	ProSAAS	27372	24
ATP5F1A	ATP synthase subunit alpha mitochondrial	59751	22
PEBP1	Phosphatidylethanolamine-binding protein 1	21057	20
SYNJ1	Synaptojanin-1	139914	66
BIN1	Myc box-dependent-interacting protein 1	64699	24
EEF1A1	Elongation factor 1-alpha 1	50141	35
WASF1	Wiskott-Aldrich syndrome protein family member 1	61652	43
CRMP1	Dihydropyrimidinase-related protein 1	62030	40
PPIA	Peptidyl-prolyl cis-trans isomerase A	18012	29
VIM	Vimentin	53652	44
PRRT2	Proline-rich transmembrane protein 2	29210	32
AHCYL1	S-adenosylhomocysteine hydrolase-like protein 1	58952	56
ATP1A3	Sodium/potassium-transporting ATPase subunit alpha-3	133317	11
A0A2R8YEY8	Sodium/potassium-transporting ATPase subunit alpha	111196	11
ALDOC	Fructose-bisphosphate aldolase C	39456	26
CARMIL2	Capping protein Arp2/3 and myosin-I linker protein 2	154688	31
CALM3	Calmodulin-3	16838	44
CALM1	Calmodulin-1	16838	44
CALM2	Calmodulin-2	16838	44
CTNND2	Catenin delta-2	132656	29
NEBL	Nebulette	116453	18
ATP2B2	Plasma membrane calcium-transporting ATPase 2	136876	14
TMSB4X	Thymosin beta-4	5053	45
MDH2	Malate dehydrogenase mitochondrial	35503	15
CNP	2' 3'-cyclic-nucleotide 3'-phosphodiesterase	47579	21
DNAJC5	DnaJ homolog subfamily C member 5	22149	40
WIPF3	WAS/WASL-interacting protein family member 3	49348	41
TOM1	Target of Myb protein 1	53818	15
PKM	Pyruvate kinase PKM	57937	17
KIF21A	Kinesin-like protein KIF21A	187178	10
PLIN3	Perilipin-3	47075	17
YWHAE	14-3-3 protein epsilon	29174	17
DCTN2	Dynactin subunit 2	44231	17
MYL12A	Myosin regulatory light chain 12A	19794	15
MYL12B	Myosin regulatory light chain 12B	19779	15
SRGAP3	SLIT-ROBO Rho GTPase-activating protein 3	124504	11
KRT2	Keratin type II cytoskeletal 2 epidermal	65433	17
ADD1	Alpha-adducin	70056	38
HEPACAM	Hepatocyte cell adhesion molecule	46027	21
GJA1	Gap junction alpha-1 protein	43008	36
ALDOA	Fructose-bisphosphate aldolase A	39420	18
CTTN	Src substrate cortactin	61586	21
ATP1A1	Sodium/potassium-transporting ATPase subunit alpha-1	112896	12
DNM1L	Dynamin-1-like protein	81877	22
CACNG8	Voltage-dependent calcium channel gamma-8 subunit	43295	15
ATP8A1	Phospholipid-transporting ATPase IA	131369	31
EPB41L1	Band 4.1-like protein 1	175041	30
CRYM	Ketimine reductase mu-crystallin	33776	14
TPI1	Triosephosphate isomerase	30791	20
ARPP19	cAMP-regulated phosphoprotein 19	12323	22
WNK2	Serine/threonine-protein kinase WNK2	234378	15
ENSA	Alpha-endosulfine	13133	26
WBP2	WW domain-binding protein 2	25807	36
UBQLN4	Ubiquilin-4	63853	15
EEF1A2	Elongation factor 1-alpha 2	50470	25
BCAN	Brevican core protein	99118	19
ADD3	Gamma-adducin	79155	38
SLC1A2	Amino acid transporter	53576	63
PRRT1	Proline-rich transmembrane protein 1	31430	24
SGIP1	SH3-containing GRB2-like protein 3-interacting protein 1	89109	17
DTNA	Dystrobrevin alpha	83901	16
SCG2	Secretogranin-2	70941	26
HNRNPA2B1	Heterogeneous nuclear ribonucleoproteins A2/B1	37430	11
ATP5PF	ATP synthase-coupling factor 6 mitochondrial	12588	29
SIRPA	Tyrosine-protein phosphatase non-receptor type substrate 1	54967	17
OXR1	Oxidation resistance protein 1	97970	16
H1-4	Histone H1.4	21865	22
CRTC1	CREB-regulated transcription coactivator 1	67300	20
CLASP2	CLIP-associating protein 2	138864	7
ANK3	Ankyrin-3	480416	18
PACSIN1	Protein kinase C and casein kinase substrate in neurons protein 1	46146	10
VCAN	Versican core protein	372821	13
H1-2	Histone H1.2	21365	20
EPS15L1	Epidermal growth factor receptor substrate 15-like 1	94255	17
PCLO	Protein piccolo	560707	27
PPP1R9B	Neurabin-2	89334	13
PICALM	Phosphatidylinositol-binding clathrin assembly protein	70755	14
TPD52	Tumor protein D52	24327	19
CD44	CD44 antigen	81538	13
YWHAG	14-3-3 protein gamma	28303	15
GAP43	Neuromodulin	24803	19
VAMP1	Vesicle-associated membrane protein 1	12600	23
YWHAB	14-3-3 protein beta/alpha	28082	18
GORASP2	Golgi reassembly-stacking protein 2	47145	20
SHANK3	SH3 and multiple ankyrin repeat domains protein 3	184323	18
CSRP1	Cysteine and glycine-rich protein 1	20567	14
SYNPR	Synaptoporin	22298	21
ALB	Serum albumin	69227	10
CNN3	Calponin-3	36414	14
MAP6D1	MAP6 domain-containing protein 1	21005	10
PABPC1	Polyadenylate-binding protein	58536	18
CAMK2B	Calcium/calmodulin-dependent protein kinase type II subunit beta	72678	16
DPYSL4	Dihydropyrimidinase-related protein 4	61878	20
SDCBP	Syndecan binding protein (Syntenin) isoform CRA_a	34819	16
SLC6A17	Sodium-dependent neutral amino acid transporter SLC6A17	81001	14
LDHB	L-lactate dehydrogenase B chain	36639	12
AGFG1	Arf-GAP domain and FG repeat-containing protein 1	58260	19
CYCS	Cytochrome c	11749	17
ATP6V1G2	V-type proton ATPase subunit G 2	13604	20
AP3D1	AP-3 complex subunit delta-1	130158	10
PDYN	Proenkephalin-B	28385	11
GPI	Glucose-6-phosphate isomerase	63147	11
ABLIM1	Actin-binding LIM protein 1	94098	18
CRIP2	Cysteine-rich protein 2	22493	11
PRR36	Proline-rich protein 36	132748	12
HSP90AA1	Heat shock protein HSP 90-alpha	84660	11
GPRIN1	G protein-regulated inducer of neurite outgrowth 1	102399	13
DCTN1	Dynactin subunit 1	141694	13
PRSS3	Trypsin-3	32529	52
TMOD2	Tropomodulin-2	39595	14
RAB3A	Ras-related protein Rab-3A	24984	14
CIRBP	Cold-inducible RNA-binding protein	18648	3
SCAMP3	Secretory carrier-associated membrane protein 3	38287	15
UBAP2L	Ubiquitin-associated protein 2-like	113628	14
SLC4A10	Anion exchange protein	124701	9
UCHL1	Ubiquitin carboxyl-terminal hydrolase isozyme L1	24824	15
TPPP3	Tubulin polymerization-promoting protein family member 3	18985	20
CAMK2A	Calcium/calmodulin-dependent protein kinase type II subunit alpha	53040	12
ATP2B1	Plasma membrane calcium-transporting ATPase 1	134685	12
YWHAH	14-3-3 protein eta	28219	12
DYNC1I1	Cytoplasmic dynein 1 intermediate chain 1	72955	17
MATR3	Matrin-3	88359	10
COX7C	Cytochrome c oxidase subunit 7C mitochondrial	7245	15
CAPNS1	Calpain small subunit 1	28316	9
BCAS1	Breast carcinoma-amplified sequence 1	61709	12
PEA15	Astrocytic phosphoprotein PEA-15	15040	9
NPY	Pro-neuropeptide Y	10851	15
PRSS1	Trypsin-1	26558	33
PLCB1	1-phosphatidylinositol 4 5-bisphosphate phosphodiesterase	129640	11
DPYSL5	Dihydropyrimidinase-related protein 5	61421	8
DCLK1	Serine/threonine-protein kinase DCLK1	82224	12
SCOC	Short coiled-coil protein	9355	6
MT-ATP8	ATP synthase protein 8	7992	19
RPLP2	60S acidic ribosomal protein P2	11665	12
PCDH1	Protocadherin-1	114743	15
MINK1	Misshapen-like kinase 1	149821	10
PSAP	Prosaposin	58113	11
HSPB1	Heat shock protein beta-1	22783	12
NDUFS4	NADH dehydrogenase [ubiquinone] iron-sulfur protein 4 mitochondrial	20108	12
MDH1	Malate dehydrogenase cytoplasmic	36426	12
CASKIN1	Caskin-1	149813	11
SYNGR1	Synaptogyrin-1	25456	16
JPT1	Jupiter microtubule-associated homolog 1	11012	10
PRKAR2A	cAMP-dependent protein kinase type II-alpha regulatory subunit	45518	6
NCL	Nucleolin	76615	11
PIN1	Peptidyl-prolyl cis-trans isomerase NIMA-interacting 1	18243	9
TOLLIP	Toll-interacting protein	23280	14
CAP2	Adenylyl cyclase-associated protein 2	52824	14
HSPD1	60 kDa heat shock protein mitochondrial	61055	9
RAD23B	UV excision repair protein RAD23 homolog B	43171	11
ABI1	Abl interactor 1	43295	13
SORBS1	Sorbin and SH3 domain-containing protein 1	142513	8
PGAM1	Phosphoglycerate mutase 1	28804	14
PPP3CB	Serine/threonine-protein phosphatase 2B catalytic subunit beta isoform	59024	14
ANXA1	Annexin A1	38714	5
BSCL2	Seipin	44392	13
ITSN1	Intersectin-1	195420	7
EZR	Ezrin	69413	15
SYNGR3	Synaptogyrin-3	24555	16
HNRNPDL	Heterogeneous nuclear ribonucleoprotein D-like	46438	12
IRS2	Insulin receptor substrate 2	137334	6
HNRNPK	Heterogeneous nuclear ribonucleoprotein K	50976	6
GNAO1	Guanine nucleotide-binding protein G(o) subunit alpha	40051	8
CFL2	Cofilin-2	18737	8
EPB41L2	Band 4.1-like protein 2	104360	23
DBI	Acyl-CoA-binding protein	10044	8
GNG2	Guanine nucleotide-binding protein G(I)/G(S)/G(O) subunit gamma-2	7850	24
SLC1A3	Amino acid transporter	47100	17
NSF	Vesicle-fusing ATPase	82092	10
HSP90AB1	Heat shock protein HSP 90-beta	83264	10
SEPTIN7	Septin-7	50680	11
KRT14	Keratin type I cytoskeletal 14	51562	8
TMSB10	Thymosin beta-10	5026	15
UBA1	Ubiquitin-like modifier-activating enzyme 1	117849	12
ATP6V1B2	V-type proton ATPase subunit B brain isoform	56501	11
NUMBL	Numb-like protein	60813	16
KRT6B	Keratin type II cytoskeletal 6B	60067	11
TACC1	Transforming acidic coiled-coil-containing protein 1	62407	8
CAPRIN1	Caprin-1	70353	15
CXADR	Coxsackievirus and adenovirus receptor	40030	17
ALYREF	THO complex subunit 4	26888	9
KRT5	Keratin type II cytoskeletal 5	62378	12
CDV3	Protein CDV3 homolog	27335	14
MAG	Myelin-associated glycoprotein	69069	10
C12orf57	Protein C10	13178	10
TCP1	T-complex protein 1 subunit alpha	60344	8
SHISA4	Protein shisa-4	21522	8
PLP1	Myelin proteolipid protein	30077	27
HSPE1	10 kDa heat shock protein mitochondrial	10932	5
CHCHD2	Coiled-coil-helix-coiled-coil-helix domain-containing protein 2	15513	10
STXBP1	Syntaxin-binding protein 1	65216	9
STIP1	Stress-induced-phosphoprotein 1	62639	7
MAP7D1	MAP7 domain-containing protein 1	92820	6
DDAH1	N(G) N(G)-dimethylarginine dimethylaminohydrolase 1	31122	7
DYNC1LI2	Cytoplasmic dynein 1 light intermediate chain 2	54099	8
CST3	Cystatin-C	15799	8
IST1	IST1 homolog	39751	8
SYP	Synaptophysin	33845	10
CDC42SE2	CDC42 small effector protein 2	5871	12
UBL7	Ubiquitin-like protein 7	40510	8
SCN2A	Sodium channel protein	213090	9
SRP14	Signal recognition particle 14 kDa protein	14570	5
AKAP5	A-kinase anchor protein 5	47088	7
MTPN	Myotrophin	5704	4
ST13	Hsc70-interacting protein	41332	14
ST13P5	Putative protein FAM10A5	41378	14
SMAP1	Stromal membrane-associated protein 1	49219	11
IGSF8	Immunoglobulin superfamily member 8	65034	5
HSPA12A	Heat shock 70 kDa protein 12A	74978	10
AARS	Alanine--tRNA ligase cytoplasmic	106810	9
LASP1	LIM and SH3 domain protein 1	29717	14
TNR	Tenascin-R	149561	8
CTNNB1	Catenin beta-1	85368	14
PPP3R1	Calcineurin subunit B type 1	18208	7
EIF3J	Eukaryotic translation initiation factor 3 subunit J	29062	5
USP5	Ubiquitin carboxyl-terminal hydrolase 5	95786	11
CRAT	Carnitine O-acetyltransferase	70858	5
PLPPR4	Phospholipid phosphatase-related protein type 4	66200	11
SRI	Sorcin	17605	7
LAMTOR5	Ragulator complex protein LAMTOR5	9614	6
SEPTIN9	Septin-9	65402	5
PGK1	Phosphoglycerate kinase 1	44615	5
GOT1	Aspartate aminotransferase cytoplasmic	46248	7
SLC17A7	Vesicular glutamate transporter 1	61613	10
TJP2	Tight junction protein ZO-2	133958	5
HMGB1	High mobility group protein B1	18311	5
NECAP1	Adaptin ear-binding coat-associated protein 1	19007	14
BCL2L13	Bcl-2-like protein 13	48872	8
TIMM13	Mitochondrial import inner membrane translocase subunit Tim13	10500	6
SH3GL2	Endophilin-A1	39962	8
KIAA1211L	Uncharacterized protein KIAA1211-like	102157	10
NAP1L4	Nucleosome assembly protein 1-like 4	42823	13
REPS2	RalBP1-associated Eps domain-containing protein 2	71534	3
SRCIN1	SRC kinase-signaling inhibitor 1	108025	6
STMN1	Stathmin	17302	12
GYG1	Glycogenin-1	39384	5
WDR44	WD repeat-containing protein 44	101366	7
NEFH	Neurofilament heavy polypeptide	112479	11
KCNQ2	Potassium voltage-gated channel subfamily KQT member 2	95848	5
S100A1	Protein S100	15895	2
H1-0	Histone H1.0	20863	9
H4C1	Histone H4	11367	14
ATP2B3	Plasma membrane calcium-transporting ATPase 3	134197	8
HNRNPC	Heterogeneous nuclear ribonucleoproteins C1/C2	31972	17
PSD3	PH and SEC7 domain-containing protein 3	30495	10
PRDX1	Peroxiredoxin-1	22110	10
HNRNPA1	Heterogeneous nuclear ribonucleoprotein A1	33155	4
TKT	Transketolase	49910	4
ATP6V1H	V-type proton ATPase subunit H	55883	4
DYNLRB1	Dynein light chain roadblock-type 1	16253	8
SYNCRIP	Heterogeneous nuclear ribonucleoprotein Q	69603	4
PRRT3	Proline-rich transmembrane protein 3	102197	9
SEPTIN5	Septin-5	42777	11
PTGDS	Prostaglandin-H2 D-isomerase	21029	5
COX5B	Cytochrome c oxidase subunit 5B mitochondrial	13696	13
CD99L2	CD99 antigen-like protein 2	27986	12
SEC16A	Protein transport protein sec16	228868	6
SYT1	Synaptotagmin I isoform CRA_b	47261	10
APOA2	Apolipoprotein A-II	11175	11
DLGAP3	Disks large-associated protein 3	106040	14
NACA	Nascent polypeptide-associated complex subunit alpha muscle-specific form	205419	2
SERBP1	Plasminogen activator inhibitor 1 RNA-binding protein	44965	8
PAICS	Multifunctional protein ADE2	47079	7
AK1	Adenylate kinase isoenzyme 1	21635	14
CDC42EP4	Cdc42 effector protein 4	37980	7
PFN2	Profilin	9798	4
RUFY3	Protein RUFY3	52965	6
GPM6B	Neuronal membrane glycoprotein M6-b	28989	4
DBNL	Drebrin-like protein	45746	6
APOOL	MICOS complex subunit	28762	2
PRDX5	Peroxiredoxin-5 mitochondrial	22086	7
CDC5L	Cell division cycle 5-like protein	92251	4
SLC25A4	ADP/ATP translocase 1	33065	7
HIST1H2BD	Histone H2B type 1-D	13936	9
HIST1H2BO	Histone H2B type 1-O	13906	9
H2BC11	Histone H2B type 1-J	13904	9
HIST3H2BB	Histone H2B type 3-B	13908	9
HIST1H2BB	Histone H2B type 1-B	13950	9
HIST2H2BE	Histone H2B type 2-E	13920	9
H2BFS	Histone H2B type F-S	13944	9
HIST2H2BF	Histone H2B type 2-F	13920	9
H2BC4	Histone H2B type 1-C/E/F/G/I	13906	9
H2BC12	Histone H2B type 1-K	13890	9
H2BC15	Histone H2B type 1-N	13922	9
H2BC13	Histone H2B type 1-L	13952	9
HIST1H2BH	Histone H2B type 1-H	13892	9
H2BC14	Histone H2B type 1-M	13989	9
WIPF2	WAS/WASL-interacting protein family member 2	46289	4
ZC2HC1A	Zinc finger C2HC domain-containing protein 1A	35092	6
PRDX6	Peroxiredoxin-6	25035	8
FKBP3	Peptidyl-prolyl cis-trans isomerase FKBP3	25177	4
PCBP1	Poly(rC)-binding protein 1	37498	5
HNRNPA3	Heterogeneous nuclear ribonucleoprotein A3	39595	4
HGS	Hepatocyte growth factor-regulated tyrosine kinase substrate	86192	7
CCK	Cholecystokinin	12669	15
EDF1	Endothelial differentiation-related factor 1	16369	7
DDX6	Probable ATP-dependent RNA helicase DDX6	54417	5
PPP2R1A	Serine/threonine-protein phosphatase 2A 65 kDa regulatory subunit A alpha isoform	65309	4
ATP5PD	ATP synthase subunit d mitochondrial	18491	11
EIF4H	Eukaryotic translation initiation factor 4H	27385	4
TPD52L2	Tumor protein D54	22238	4
CNTNAP1	Contactin-associated protein 1	156266	11
TOM1L2	TOM1-like protein 2	55556	8
SYNPO2	Synaptopodin-2	117514	6
AMPD2	AMP deaminase 2	100688	8
KRT8	Keratin type II cytoskeletal 8	53704	12
NDRG1	Protein NDRG1	42835	5
VTA1	Vacuolar protein sorting-associated protein VTA1 homolog	27331	8
GNG3	Guanine nucleotide-binding protein G(I)/G(S)/G(O) subunit gamma-3	8305	9
MRTFB	Myocardin-related transcription factor B	118127	4
SLC6A1	Transporter	68041	10
FKBP1A	Peptidyl-prolyl cis-trans isomerase FKBP1A	11951	6
FGA	Fibrinogen alpha chain	94973	4
COX6A1	Cytochrome c oxidase subunit 6A1 mitochondrial	12155	9
RPL23A	60S ribosomal protein L23a	21916	6
TPM3	Tropomyosin alpha-3 chain	26421	5
DYNC1LI1	Dynein light intermediate chain	43194	9
PPP1R1B	Protein phosphatase 1 regulatory subunit 1B	22963	8
YWHAQ	14-3-3 protein theta	27764	7
SH3GLB2	Endophilin-B2	41668	5
SQSTM1	Sequestosome-1	47687	3
QKI	Protein quaking	37671	5
KHSRP	Far upstream element-binding protein 2	73115	4
SYNRG	Synergin gamma	140654	5
NUTF2	Nuclear transport factor 2	14478	8
HSPH1	Heat shock protein 105 kDa	96865	5
TNKS1BP1	182 kDa tankyrase-1-binding protein	181795	3
PCP4	Calmodulin regulator protein PCP4	6791	2
HSPA1B	Heat shock 70 kDa protein 1B	70052	6
HSPA1A	Heat shock 70 kDa protein 1A	70052	6
SLC25A6	ADP/ATP translocase 3	32866	8
PKIA	cAMP-dependent protein kinase inhibitor alpha	7989	3
REPS1	RalBP1-associated Eps domain-containing protein 1	86662	6
CPLX2	Complexin-2	15394	11
ACTN1	Alpha-actinin-1	94826	2
TBC1D10B	TBC1 domain family member 10B	87199	3
CEP170	Centrosomal protein of 170 kDa	175292	4
CLINT1	Clathrin interactor 1	68259	8
HCN1	Potassium/sodium hyperpolarization-activated cyclic nucleotide-gated channel 1	98796	10
ADCY9	Adenylate cyclase type 9	150700	3
ICA1	Islet cell autoantigen 1	53242	8
MTHFD1	C-1-tetrahydrofolate synthase cytoplasmic	101531	7
FUS	RNA-binding protein FUS	53426	4
LNPK	Endoplasmic reticulum junction formation protein lunapark	47740	6
UBB	Polyubiquitin-B	17215	5
RPS27A	Ubiquitin-40S ribosomal protein S27a	17965	5
UBC	Polyubiquitin-C	25758	5
DNM3	Dynamin-3	97746	4
TAC3	Tachykinin-3	13438	6
CTSB	Cathepsin B	37822	7
DDX1	ATP-dependent RNA helicase DDX1	73975	3
TSC22D2	TSC22 domain family protein 2	79228	5
COX6B1	Cytochrome c oxidase subunit 6B1	10192	9
SLC38A3	Sodium-coupled neutral amino acid transporter 3	11212	4
EIF4G1	Eukaryotic translation initiation factor 4 gamma 1	158644	5
RAB3C	Ras-related protein Rab-3C	25952	4
CTSL	Cathepsin L1	37564	9
FAM177A1	Protein FAM177A1	23757	4
HBS1L	HBS1-like protein	56962	4
MYL10	Myosin regulatory light chain 10	19049	4
PSMD4	26S proteasome non-ATPase regulatory subunit 4	40737	5
SLC25A5	ADP/ATP translocase 2	32852	8
LGALS1	Galectin-1	14716	7
TMEM163	Transmembrane protein 163	31469	7
SEPTIN8	Septin-8	49356	9
RABL6	Rab-like protein 6	79549	2
NECAP2	Adaptin ear-binding coat-associated protein 2	21524	7
KIAA0513	Uncharacterized protein KIAA0513	46639	6
PPIB	Peptidyl-prolyl cis-trans isomerase B	23743	5
FAIM2	Protein lifeguard 2	22680	10
MTDH	Protein LYRIC	63837	11
HNRNPD	Heterogeneous nuclear ribonucleoprotein D0	38434	6
SEPTIN2	Septin-2	41487	4
PSMF1	Proteasome inhibitor PI31 subunit	29817	5
FAM241B	Protein FAM241B	13238	6
MAPRE2	Microtubule-associated protein RP/EB family member 2	37031	5
DIP2B	Disco-interacting protein 2 homolog B	171491	3
SRSF3	Serine/arginine-rich-splicing factor 3	10321	3
ATP5PO	ATP synthase subunit O mitochondrial	16890	2
TOMM22	Mitochondrial import receptor subunit TOM22 homolog	15522	2
TNS1	Tensin-1	199549	7
S100B	Protein S100-B	10713	7
MTSS2	Protein MTSS 2	79929	5
EEF1D	Elongation factor 1-delta	76570	12
MARCKSL1	MARCKS-related protein	19529	3
COX7A2	Cytochrome c oxidase subunit 7A2 mitochondrial	9396	3
KRT4	Keratin type II cytoskeletal 4	57285	11
SGTB	Small glutamine-rich tetratricopeptide repeat-containing protein beta	33429	8
PPM1E	Protein phosphatase 1E	83952	5
CSNK1D	Casein kinase I isoform delta	47330	6
SYN3	Synapsin-3	63303	7
GABRB3	Gamma-aminobutyric acid receptor subunit beta-3	50784	3
ATP6AP2	Renin receptor	22263	3
PRKAR2B	cAMP-dependent protein kinase type II-beta regulatory subunit	46302	3
PFN1	Profilin-1	15054	2
KLC2	Kinesin light chain 2	68935	4
FAM171B	Protein FAM171B	92181	9
SPTBN2	Spectrin beta chain non-erythrocytic 2	271323	8
APOE	Apolipoprotein E	36154	4
WNK1	Serine/threonine-protein kinase WNK1	225501	5
LSM14B	Protein LSM14 homolog B	42071	7
SHC3	SHC-transforming protein 3	64056	7
CRYAB	Alpha-crystallin B chain	17926	6
TRIM2	Tripartite motif-containing protein 2	81530	7
PTPRN	Receptor-type tyrosine-protein phosphatase-like N	105847	4
ATG3	Ubiquitin-like-conjugating enzyme ATG3	8312	3
EIF3G	Eukaryotic translation initiation factor 3 subunit G	35611	4
APOA1	Apolipoprotein A-I	27909	3
TMPO	Lamina-associated polypeptide 2 isoform alpha	75492	3
UBXN1	UBX domain-containing protein 1	27016	4
NUDCD2	NudC domain-containing protein 2	17676	7
GRM5	Metabotropic glutamate receptor 5	132469	6
FSCN1	Fascin	54530	3
WASL	Neural Wiskott-Aldrich syndrome protein	54827	5
RAB1A	Ras-related protein Rab-1A	22678	5
RAB1B	Ras-related protein Rab-1B	22171	5
DENR	Density-regulated protein	22092	6
UPF1	Regulator of nonsense transcripts 1	124345	3
PAK3	Non-specific serine/threonine protein kinase	60627	6
CAMK4	Calcium/calmodulin-dependent protein kinase type IV	51926	5
ARFGAP1	ADP-ribosylation factor GTPase-activating protein 1	37109	5
ATP5MD	ATP synthase membrane subunit DAPIT mitochondrial	6458	2
CLU	Clusterin	52495	5
MAGED2	Melanoma antigen family D 2 isoform CRA_d	55796	5
SYAP1	Synapse-associated protein 1	39933	9
TAGLN3	Transgelin-3	22473	7
SLC9A1	Sodium/hydrogen exchanger 1	90763	4
SNPH	Syntaphilin	56836	3
MYL6	Myosin light polypeptide 6	16290	5
MAPK3	Mitogen-activated protein kinase 3	43136	5
H2AFV	Histone H2A.V	13509	6
H2AZ1	Histone H2A.Z	13553	6
APOC3	Apolipoprotein C-III	10852	2
PYGB	Glycogen phosphorylase brain form	96696	4
EPN2	Epsin-2	61552	3
PSIP1	PC4 and SFRS1-interacting protein	60103	8
CNKSR2	Connector enhancer of kinase suppressor of ras 2	67305	4
MAP7D2	MAP7 domain-containing protein 2	81965	5
IQSEC2	IQ motif and SEC7 domain-containing protein 2	162782	7
GATD3A	Glutamine amidotransferase-like class 1 domain-containing protein 3A mitochondrial	28170	2
GATD3B	Glutamine amidotransferase-like class 1 domain-containing protein 3B mitochondrial	28142	2
FUBP1	Far upstream element-binding protein 1	67560	6
CAMLG	Calcium signal-modulating cyclophilin ligand	32953	3
PCSK2	Neuroendocrine convertase 2	70565	5
KRT13	Keratin type I cytoskeletal 13	45261	5
VIP	VIP peptides	19169	3
CDH2	Cadherin-2	99809	5
CEP170B	Centrosomal protein of 170 kDa protein B	171687	3
LMBRD2	G-protein coupled receptor-associated protein LMBRD2	81172	6
DNM2	Dynamin-2	98064	3
ADCYAP1	Pituitary adenylate cyclase-activating polypeptide	18835	4
SEPTIN4	Septin-4	112439	5
NONO	Non-POU domain-containing octamer-binding protein	54232	3
OLA1	Obg-like ATPase 1	44744	3
CKMT1A	Creatine kinase U-type mitochondrial	47037	6
CRKL	Crk-like protein	33777	4
RPS5	40S ribosomal protein S5	22876	2
KBTBD11	Kelch repeat and BTB domain-containing protein 11	65720	3
DENND1A	DENN domain-containing protein 1A	110577	2
LGALSL	Galectin-related protein	8117	6
DDT	D-dopachrome decarboxylase	12712	6
WDR47	WD repeat-containing protein 47	98702	6
LANCL2	LanC-like protein 2	50854	3
VAPB	Vesicle-associated membrane protein-associated protein B/C	27228	2
DOCK4	Dedicator of cytokinesis protein 4	225204	5
C1QBP	Complement component 1 Q subcomponent-binding protein mitochondrial	20134	3
OSBPL8	Oxysterol-binding protein-related protein 8	101196	2
PACS1	Phosphofurin acidic cluster sorting protein 1	104898	5
MAPRE3	Microtubule-associated protein RP/EB family member 3	31982	5
GRIPAP1	GRIP1-associated protein 1	90857	7
SLC2A13	Proton myo-inositol cotransporter	38093	2
RAP1GAP2	Rap1 GTPase-activating protein 2	80056	5
PURA	Transcriptional activator protein Pur-alpha	34911	3
TXN	Thioredoxin	11737	3
STX7	Syntaxin-7	29816	5
SLC7A14	Probable cationic amino acid transporter	84052	2
CAPZA2	F-actin-capping protein subunit alpha	16699	7
GNG10	Guanine nucleotide-binding protein G(I)/G(S)/G(O) subunit gamma-10	7205	5
AHCYL2	Adenosylhomocysteinase 3	66721	6
CBL	E3 ubiquitin-protein ligase CBL	95098	3
SORBS2	Sorbin and SH3 domain-containing protein 2	124107	3
YTHDF3	YTH domain-containing family protein 3	63675	5
COX8A	Cytochrome c oxidase subunit 8A mitochondrial	7579	10
WASF3	Wiskott-Aldrich syndrome protein family member 3	55293	4
CLTC	Clathrin heavy chain 1	191613	7
PTPN1	Tyrosine-protein phosphatase non-receptor type 1	49967	3
KIAA1217	Sickle tail protein homolog	214114	2
MMP17	Matrix metalloproteinase-17	66653	2
PRKRA	Interferon-inducible double-stranded RNA-dependent protein kinase activator A	34404	4
PITHD1	PITH domain-containing protein 1	11390	4
UBXN7	UBX domain-containing protein 7	54862	1
PHGDH	D-3-phosphoglycerate dehydrogenase	55939	4
PSMC4	26S proteasome regulatory subunit 6B	47366	3
NEDD4L	E3 ubiquitin-protein ligase NEDD4-like	140818	5
RPLP1	60S acidic ribosomal protein P1	11514	1
PUM1	Pumilio homolog 1	126473	2
EEF1B2	Elongation factor 1-beta	24764	6
GSN	Gelsolin	82526	4
SVIP	Small VCP/p97-interacting protein	8443	5
NECTIN1	Nectin-1	57158	2
PPP6R1	Serine/threonine-protein phosphatase 6 regulatory subunit 1	96724	1
PAK1	Non-specific serine/threonine protein kinase	58203	3
SCG5	Neuroendocrine protein 7B2	21457	5
PTK2B	Protein-tyrosine kinase 2-beta	115875	4
CACNA1B	Voltage-dependent N-type calcium channel subunit alpha	262263	4
TPM1	Tropomyosin alpha-1 chain	28525	2
NEO1	Neogenin	160016	1
MRVI1	Protein MRVI1	97957	3
PPP1R2	Protein phosphatase inhibitor 2	8981	5
PPP1R2B	Protein phosphatase inhibitor 2 family member B	23106	5
ATP5F1D	ATP synthase subunit delta mitochondrial	17490	3
GDI1	Rab GDP dissociation inhibitor alpha	50583	5
AP3S1	AP-3 complex subunit sigma-1	21732	6
MAST3	Microtubule-associated serine/threonine-protein kinase 3	143137	1
BRAF	Serine/threonine-protein kinase B-raf	84579	4
CACNA1E	Voltage-dependent R-type calcium channel subunit alpha	259216	3
SF3B2	Splicing factor 3B subunit 2	98170	2
YAP1	Transcriptional coactivator YAP1	54462	1
LIMCH1	LIM and calponin homology domains-containing protein 1	101799	3
HBG1	Hemoglobin subunit gamma-1	16140	7
HBG2	Hemoglobin subunit gamma-2	16126	7
HBE1	Hemoglobin subunit epsilon	16203	7
TAC1	Protachykinin-1	15003	9
HIST1H2AH	Histone H2A type 1-H	13906	4
H2AC14	Histone H2A type 1-J	13936	4
HIST2H2AC	Histone H2A type 2-C	13988	4
H2AFJ	Histone H2A.J	14019	4
H2AC7	Histone H2A type 1-D	14107	4
H2AC11	Histone H2A type 1	14091	4
HIST3H2A	Histone H2A type 3	14121	4
HIST1H2AC	Histone H2A type 1-C	14105	4
HIST2H2AA3	Histone H2A type 2-A	14095	4
H2AC4	Histone H2A type 1-B/E	14135	4
hCG_2039566	Histone H2A	18482	4
STIM1	Stromal interaction molecule 1	57620	2
GNG4	Guanine nucleotide-binding protein G(I)/G(S)/G(O) subunit gamma-4	8389	4
SNX2	Sorting nexin-2	58471	5
SHANK2	SH3 and multiple ankyrin repeat domains protein 2	134800	4
HPCA	Neuron-specific calcium-binding protein hippocalcin	22427	3
PIP4K2B	Phosphatidylinositol 5-phosphate 4-kinase type-2 beta	47378	2
EIF4G3	Eukaryotic translation initiation factor 4 gamma 3	195272	4
VCPIP1	Deubiquitinating protein VCIP135	134320	1
LDHA	L-lactate dehydrogenase A chain	36689	5
GOT2	Aspartate aminotransferase mitochondrial	47518	2
SMIM20	Small integral membrane protein 20	7702	2
RABEP1	Rab GTPase-binding effector protein 1	99290	4
NDUFA2	NADH dehydrogenase [ubiquinone] 1 alpha subcomplex subunit 2	10922	6
AMER2	APC membrane recruitment protein 2	69507	5
SEPTIN11	Septin 11 isoform CRA_b	49006	7
TPP1	Tripeptidyl-peptidase 1	50890	3
SH3KBP1	SH3 domain-containing kinase-binding protein 1	73126	3
BTF3	Transcription factor BTF3	22168	1
THY1	Thy-1 membrane glycoprotein	17935	2
STX1B	Syntaxin-1B	33245	4
DYNC1I2	Cytoplasmic dynein 1 intermediate chain 2	71457	2
HINT1	Histidine triad nucleotide-binding protein 1	13802	5
NDUFAB1	Acyl carrier protein mitochondrial	17417	5
SKP1	S-phase kinase-associated protein 1	18658	5
RAB11FIP5	Rab11 family-interacting protein 5	138414	5
DPY30	Protein dpy-30 homolog	11250	3
UQCRC2	Cytochrome b-c1 complex subunit 2 mitochondrial	48443	3
PSMC6	26S proteasome regulatory subunit 10B	44173	1
SCG3	Secretogranin-3	53005	2
INF2	Inverted formin-2	135624	5
HDAC4	Histone deacetylase 4	119040	2
SLC9A6	Sodium/hydrogen exchanger	75840	3
ACO2	Aconitate hydratase mitochondrial	85425	2
KARS1	Lysine--tRNA ligase	68048	4
SRRM2	Serine/arginine repetitive matrix protein 2	299616	3
FAM126B	Protein FAM126B	58647	3
IDH3A	Isocitrate dehydrogenase [NAD] subunit alpha mitochondrial	35786	4
PRRC1	Protein PRRC1	46701	2
SEPTIN6	Septin 6 isoform CRA_b	49303	8
NDUFA8	NADH dehydrogenase [ubiquinone] 1 alpha subcomplex subunit 8	20105	1
SHISA6	Protein shisa-6	55764	4
ARHGEF12	Rho guanine nucleotide exchange factor 12	161908	3
C1orf198	Uncharacterized protein C1orf198	12419	2
PENK	Proenkephalin-A	30787	4
PPP3CC	Serine/threonine-protein phosphatase 2B catalytic subunit gamma isoform	58129	3
NDRG4	Protein NDRG4	4464	9
HABP4	Intracellular hyaluronan-binding protein 4	45785	2
NAPB	Beta-soluble NSF attachment protein	33557	3
SOD1	Superoxide dismutase [Cu-Zn]	15936	4
PARK7	Protein/nucleic acid deglycase DJ-1	19891	2
SLC4A7	Anion exchange protein	134569	2
PDIA3	Protein disulfide-isomerase A3	56782	3
KIAA1549L	UPF0606 protein KIAA1549L	198997	4
NFASC	Neurofascin	150026	3
SRSF1	Serine/arginine-rich-splicing factor 1	7257	2
TMED8	Protein TMED8	35740	1
PCDHGB1	Protocadherin gamma-B1	100359	1
PCDHGB6	Protocadherin gamma-B6	101043	1
PCDHGB7	Protocadherin gamma-B7	100974	1
PCDHGA2	Protocadherin gamma-A2	101484	1
PCDHGA1	Protocadherin gamma-A1	101226	1
PCDHGC4	Protocadherin gamma-C4	101214	1
PCDHGB3	Protocadherin gamma-B3	101204	1
PCDHGC5	Protocadherin gamma-C5	101921	1
PCDHGC3	Protocadherin gamma subfamily C 3	14071	1
PCDHGB5	Protocadherin gamma-B5	99875	1
PCDHGB4	Protocadherin gamma-B4	99927	1
PCDHGB2	Protocadherin gamma-B2	100875	1
PCDHGA5	Protocadherin gamma-A5	100935	1
PCDHGA6	Protocadherin gamma-A6	100871	1
PCDHGA7	Protocadherin gamma-A7	101722	1
PCDHGA3	Protocadherin gamma-A3	100970	1
PCDHGA8	Protocadherin gamma-A8	101480	1
PCDHGA12	Protocadherin gamma-A12	100955	1
PCDHGA9	Protocadherin gamma-A9	101687	1
PCDHGA11	Protocadherin gamma-A11	101543	1
PCDHGA10	Protocadherin gamma-A10	101446	1
PCDHGA4	Protocadherin gamma-A4	103968	1
NDUFA5	NADH dehydrogenase [ubiquinone] 1 alpha subcomplex subunit 5	8839	2
HIKESHI	Protein Hikeshi	14399	4
SNRNP70	U1 small nuclear ribonucleoprotein 70 kDa	51557	4
TMEM145	Transmembrane protein 145	62754	2
CACNB1	Voltage-dependent L-type calcium channel subunit beta-1	65714	3
PALM2AKAP2	PALM2 and AKAP2 fusion	41925	3
PALM2	Paralemmin-2	42185	3
GBF1	Golgi-specific brefeldin A-resistance guanine nucleotide exchange factor 1	206444	1
CBARP	Voltage-dependent calcium channel beta subunit-associated regulatory protein	73929	3
LRRC47	Leucine-rich repeat-containing protein 47	63473	3
CHL1	Neural cell adhesion molecule L1-like protein	130794	3
SPAG9	C-Jun-amino-terminal kinase-interacting protein 4	146205	2
SLC9A3R1	Na(+)/H(+) exchange regulatory cofactor NHE-RF1	38868	2
SFPQ	Splicing factor proline- and glutamine-rich	76150	2
PRDX3	Thioredoxin-dependent peroxide reductase mitochondrial	27693	1
STRN4	Striatin-4	80596	2
DLST	Dihydrolipoyllysine-residue succinyltransferase component of 2-oxoglutarate dehydrogenase complex mitochondrial	48755	1
CTSD	Cathepsin D	43687	4
LAMTOR1	Ragulator complex protein LAMTOR1	11076	2
SRSF11	Serine/arginine-rich-splicing factor 11	48501	3
PRDX2	Peroxiredoxin-2	21892	4
VCP	Transitional endoplasmic reticulum ATPase	89322	3
PHF24	PHD finger protein 24	45192	4
NBEA	Neurobeachin	327548	4
DKK3	Dickkopf-related protein 3	38390	1
ERMN	Ermin	32783	4
COX4I1	Cytochrome c oxidase subunit 4 isoform 1 mitochondrial	19577	3
HEXA	Beta-hexosaminidase subunit alpha	10156	3
ZYX	Zyxin	61277	4
SYT7	Synaptotagmin-7	13770	3
HDGFL3	Hepatoma-derived growth factor-related protein 3	22620	1
CSDE1	Cold shock domain-containing protein E1	74584	3
CCT8	T-complex protein 1 subunit theta	59621	3
TBC1D5	TBC1 domain family member 5	89004	4
RAB7A	Ras-related protein Rab-7a	18027	2
RBMXL1	RNA binding motif protein X-linked-like-1	42142	4
RBMX	RNA-binding motif protein X chromosome	32197	4
SLC25A46	Solute carrier family 25 member 46	46174	1
RBSN	Rabenosyn-5	88870	2
SOD2	Superoxide dismutase [Mn] mitochondrial	24750	1
YKT6	Synaptobrevin homolog YKT6	22418	2
CLASP1	CLIP-associating protein 1	162757	3
MT-CO2	Cytochrome c oxidase subunit 2	25565	3
RAPGEF2	Rap guanine nucleotide exchange factor 2	167416	4
CDC37L1	Hsp90 co-chaperone Cdc37-like 1	35580	3
PUF60	Poly(U)-binding-splicing factor PUF60	59876	2
DDI2	Protein DDI1 homolog 2	44523	2
PSMC1	26S proteasome regulatory subunit 4	49185	1
OPA1	Dynamin-like 120 kDa protein mitochondrial	24253	2
GNB2	Guanine nucleotide-binding protein G(I)/G(S)/G(T) subunit beta-2	32408	3
GNB4	Guanine nucleotide-binding protein subunit beta-4	37567	3
GNB1	Guanine nucleotide-binding protein G(I)/G(S)/G(T) subunit beta-1	37377	3
TIMM8A	Mitochondrial import inner membrane translocase subunit Tim8 A	10998	1
GABRA1	Gamma-aminobutyric acid receptor subunit alpha-1	51802	3
LRRC7	Leucine-rich repeat-containing protein 7	167990	2
ASTN1	Astrotactin-1	136486	2
ARHGEF2	Rho guanine nucleotide exchange factor 2	111543	2
ARSA	Arylsulfatase A	53588	2
USP10	Ubiquitin carboxyl-terminal hydrolase 10	87134	1
TFAM	Transcription factor A mitochondrial	29097	2
FMN2	Formin-2	180105	1
MIF	Macrophage migration inhibitory factor	12476	8
LANCL1	Glutathione S-transferase LANCL1	9283	2
NSFL1C	NSFL1 cofactor p47	30220	2
PTPRN2	Receptor-type tyrosine-protein phosphatase N2	106989	1
NCAN	Neurocan core protein	143093	1
CHMP5	Charged multivesicular body protein 5	24571	7
RHOC	Rho-related GTP-binding protein RhoC	22006	1
RHOA	Transforming protein RhoA	21768	1
RHOB	Rho-related GTP-binding protein RhoB	22123	1
GRIA2	Glutamate receptor 2	98821	1
DLG1	Disks large homolog 1	93603	1
CBR1	Carbonyl reductase [NADPH] 1	30375	1
ARPC2	Actin related protein 2/3 complex subunit 2 34kDa isoform CRA_e	4146	3
CPLX1	Complexin-1	12525	4
CALML3	Calmodulin-like protein 3	16891	2
VSNL1	Visinin-like protein 1	22142	1
LYSMD1	LysM and putative peptidoglycan-binding domain-containing protein 1	25003	3
USP25	Ubiquitin carboxyl-terminal hydrolase 25	122218	1
SYT5	Synaptotagmin-5	42900	2
MYH9	Myosin-9	226530	1
SV2B	Synaptic vesicle glycoprotein 2B	77444	2
TPR	Nucleoprotein TPR	267290	1
FABP4	Fatty acid-binding protein adipocyte	4577	2
PMP2	Myelin P2 protein	6993	2
ATP5ME	ATP synthase subunit e mitochondrial	7933	3
TF	Serotransferrin	77064	3
STK39	STE20/SPS1-related proline-alanine-rich protein kinase	59474	1
CIAPIN1	Fe-S cluster assembly protein DRE2	26446	1
GABBR2	Gamma-aminobutyric acid type B receptor subunit 2	105821	4
EDC4	Enhancer of mRNA-decapping protein 4	151661	2
SEC23IP	SEC23-interacting protein	111076	1
SH3GL3	Endophilin-A3	39285	3
FAM171A2	Protein FAM171A2	87435	4
ESYT2	Extended synaptotagmin-2	93978	1
CHMP4B	Charged multivesicular body protein 4b	24950	2
ALDH6A1	Methylmalonate-semialdehyde dehydrogenase [acylating] mitochondrial	57840	2
APP	Amyloid-beta precursor protein	75110	1
MAPK10	Mitogen-activated protein kinase	48932	3
GPHN	Gephyrin	41356	3
CLUH	Clustered mitochondria protein homolog	144670	1
CD9	Tetraspanin	17680	2
MLC1	Membrane protein MLC1	41141	4
PIH1D1	PIH1 domain-containing protein 1	32363	1
CYLD	Ubiquitin carboxyl-terminal hydrolase CYLD	101898	1
TACC2	Transforming acidic coiled-coil-containing protein 2	296740	1
TSC22D3	TSC22 domain family protein 3	12254	3
ERC1	ELKS/Rab6-interacting/CAST family member 1	124820	1
VPS26B	Vacuolar protein sorting-associated protein 26B	39155	1
RBM14	RNA-binding protein 14	69492	3
GLUD1	Glutamate dehydrogenase 1 mitochondrial	61398	2
NDUFS5	NADH dehydrogenase [ubiquinone] iron-sulfur protein 5	12517	3
CORO1C	Coronin	41604	1
NRIP3	Nuclear receptor-interacting protein 3	15765	1
USP32	Ubiquitin carboxyl-terminal hydrolase 32	181655	2
ALDH5A1	Succinate-semialdehyde dehydrogenase	53868	1
ANKS1B	Ankyrin repeat and sterile alpha motif domain-containing protein 1B	32811	3
C19orf12	Protein C19orf12	16286	1
INPP5J	Phosphatidylinositol 4 5-bisphosphate 5-phosphatase A	100492	1
MICOS13	MICOS complex subunit MIC13	9700	1
SH3BGRL	SH3 domain-binding glutamic acid-rich-like protein	12774	2
FAM114A1	Protein NOXP20	60742	2
SHROOM2	Protein Shroom2	176409	1
ANXA5	Annexin	18224	2
ACTR1A	Alpha-centractin	24957	4
ACTR1B	Beta-centractin	42293	4
ATOX1	Copper transport protein ATOX1	6330	2
RAD23A	UV excision repair protein RAD23 homolog A	39609	2
GPRC5B	G-protein coupled receptor family C group 5 member B	44795	2
PDPK2P	Putative 3-phosphoinositide-dependent protein kinase 2	44765	1
PDPK1	3-phosphoinositide-dependent protein kinase 1	60329	1
SUMO3	SMT3 suppressor of mif two 3 homolog 3 (Yeast) isoform CRA_d	15318	2
SUMO2	Small ubiquitin-related modifier 2	10871	2
SUMO4	Small ubiquitin-related modifier 4	10685	2
MAVS	Mitochondrial antiviral-signaling protein	56528	4
MRPS36	28S ribosomal protein S36 mitochondrial	4465	1
MINDY2	Ubiquitin carboxyl-terminal hydrolase MINDY-2	67106	1
PHACTR1	Phosphatase and actin regulator 1	66308	2
ELFN1	Protein ELFN1	90477	1
ATXN2L	Ataxin-2-like protein	112714	4
POLDIP3	Polymerase delta-interacting protein 3	20701	1
LONP1	Lon protease homolog mitochondrial	93297	1
RRBP1	Ribosome-binding protein 1	152456	1
FLOT1	Flotillin-1	47355	1
ATXN10	Ataxin-10	53489	1
PPFIA3	Liprin-alpha-3	133496	4
OSBPL6	Oxysterol-binding protein-related protein 6	106306	1
KCTD8	BTB/POZ domain-containing protein KCTD8	52440	1
RALBP1	RalA-binding protein 1	76064	2
HAPLN2	Hyaluronan and proteoglycan link protein 2	37775	2
SNRPC	U1 small nuclear ribonucleoprotein C	17394	1
ABI2	Abl interactor 2	54838	2
LRP1	Prolow-density lipoprotein receptor-related protein 1	504610	2
DIP2C	Disco-interacting protein 2 homolog C	170766	1
CDH8	Cadherin-8	82790	2
BCAS3	Breast carcinoma-amplified sequence 3	101237	1
CHGA	Chromogranin-A	50688	2
CAVIN2	Caveolae-associated protein 2	47173	1
ATP6V1F	V-type proton ATPase subunit F	13370	1
NFX1	Transcriptional repressor NF-X1	124395	1
PPP1R12A	Protein phosphatase 1 regulatory subunit 12A	115281	2
NLGN3	Neuroligin-3	93895	2
PPFIA2	Liprin-alpha-2	125906	1
KTN1	Kinectin	156275	3
SAFB2	Scaffold attachment factor B2	107474	2
NUP107	Nuclear pore complex protein Nup107	106374	1
OSBP	Oxysterol-binding protein 1	89421	1
ITSN2	Intersectin-2	191597	1
GLO1	Lactoylglutathione lyase	20778	2
GRIA1	Glutamate receptor 1	101506	3
RASGRF2	Ras-specific guanine nucleotide-releasing factor 2	130697	1
ECHS1	Enoyl-CoA hydratase mitochondrial	31387	2
RPS10	40S ribosomal protein S10	18898	1
RPL15	60S ribosomal protein L15	24146	2
YIPF5	Protein YIPF5	27989	1
GNG12	Guanine nucleotide-binding protein G(I)/G(S)/G(O) subunit gamma-12	8006	2
EIF5	Eukaryotic translation initiation factor 5	49223	2
SNX30	Sorting nexin-30	49677	1
SLC24A2	Sodium/potassium/calcium exchanger 2	73664	1
KIF1A	Kinesin-like protein KIF1A	191063	4
SIRT2	NAD-dependent protein deacetylase sirtuin-2	4579	1
RPL27	60S ribosomal protein L27	15798	1
NDUFS1	NADH-ubiquinone oxidoreductase 75 kDa subunit mitochondrial	79468	2
SNAP29	Synaptosomal-associated protein 29	28970	1
SAMD12	Sterile alpha motif domain-containing protein 12	7331	1
GDI2	Rab GDP dissociation inhibitor beta	50663	2
ARPC3	Actin-related protein 2/3 complex subunit 3	20547	1
NAPG	Gamma-soluble NSF attachment protein	34746	2
C15orf38-AP3S2	Protein C15orf38-AP3S2	43882	3
AP3S2	AP-3 complex subunit sigma-2	22017	3
RPL6	60S ribosomal protein L6	32728	2
NDUFAF2	NADH dehydrogenase [ubiquinone] 1 alpha subcomplex assembly factor 2	19856	1
GSTM1	Glutathione S-transferase Mu 1	10381	1
GSTM2	Glutathione S-transferase Mu 2	21363	1
GSTM4	Glutathione S-transferase Mu 4	25563	1
RELCH	RAB11-binding protein RELCH	134630	1
PTPRZ1	Receptor-type tyrosine-protein phosphatase zeta	258640	1
DGKZ	Diacylglycerol kinase	78928	1
GPRIN3	G protein-regulated inducer of neurite outgrowth 3	82439	2
SMAP2	Stromal membrane-associated protein 2	46383	2
SRGAP2	SLIT-ROBO Rho GTPase-activating protein 2	120742	1
JUN	Transcription factor AP-1	35676	2
CHMP7	Charged multivesicular body protein 7	50911	2
SIPA1L1	Signal-induced proliferation-associated 1-like protein 1	200028	1
ARF1	ADP-ribosylation factor 1	20697	2
ARF3	ADP-ribosylation factor 3	20601	2
CSTF2	Cleavage stimulation factor subunit 2	46666	1
CSTF2T	Cleavage stimulation factor subunit 2 tau variant	64436	1
MAN2B2	Alpha-mannosidase	108147	2
DLG2	Disks large homolog 2	59318	1
NUP214	Nuclear pore complex protein Nup214	212482	1
MAP7	Ensconsin	84052	1
DST	Dystonin	847987	1
MCRIP1	Mapk-regulated corepressor-interacting protein 1	10463	1
GPM6A	Neuronal membrane glycoprotein M6-a	31210	1
DLD	Dihydrolipoyl dehydrogenase	51816	1
RPS19	40S ribosomal protein S19	16060	2
RPS29	40S ribosomal protein S29	6677	1
APLP1	Amyloid-like protein 1	72176	1
DSTN	Destrin	15397	1
MAPK1	Mitogen-activated protein kinase 1	41390	1
COX7A2L	Cytochrome c oxidase subunit 7A-related protein mitochondrial	8840	1
TOMM70	Mitochondrial import receptor subunit TOM70	67455	1
PDAP1	28 kDa heat- and acid-stable phosphoprotein	20630	1
APOL2	Apolipoprotein L2	37092	1
SYNE1	Nesprin-1	1011108	1
NUP153	Nuclear pore complex protein Nup153	153938	1
PPT1	Palmitoyl-protein thioesterase 1	37132	1
ACSS1	Acetyl-coenzyme A synthetase 2-like mitochondrial	74857	1
SLC3A2	4F2 cell-surface antigen heavy chain	64873	1
SHROOM3	Protein Shroom3	208048	3
KIAA1671	Uncharacterized protein KIAA1671	196710	1
FARP1	FERM ARHGEF and pleckstrin domain-containing protein 1	88101	1
TXN2	Thioredoxin mitochondrial	16094	2
ZNF827	Zinc finger protein 827	66793	1
PSD2	PH and SEC7 domain-containing protein 2	84660	1
RIMBP2	RIMS-binding protein 2	149641	1
PLIN4	Perilipin-4	134431	1
FUBP3	Far upstream element-binding protein 3	61640	1
DMWD	Dystrophia myotonica WD repeat-containing protein	67702	2
NUMB	Protein numb homolog	54027	1
LMO7	LIM domain only protein 7	186177	1
HARS1	Histidyl-tRNA synthetase 1	6744	1
HARS	Histidine--tRNA ligase cytoplasmic	57411	1
NCAM1	Neural cell adhesion molecule 1	93330	1
USP8	Ubiquitin carboxyl-terminal hydrolase 8	127523	2
SHISA7	Protein shisa-7	56214	2
ACAA2	3-ketoacyl-CoA thiolase mitochondrial	41602	1
SORT1	Sortilin	92068	1
MARK1	Non-specific serine/threonine protein kinase	89090	1
MARK3	MAP/microtubule affinity-regulating kinase 3	84428	1
CRH	Corticoliberin	21422	1
UNC5C	Netrin receptor UNC5C	103146	1
CPNE3	Copine-3	60131	2
CPNE6	Copine-6	61991	2
CPNE5	Copine-5	65734	2
EIF2S2	Eukaryotic translation initiation factor 2 subunit 2	38388	1
WASHC2A	WASH complex subunit 2A	136571	1
WASHC2C	WASH complex subunit 2C	138014	1
SRSF5	Serine/arginine-rich splicing factor 5	31264	1
IGHG1	Immunoglobulin heavy constant gamma 1	36106	1
RAN	GTP-binding nuclear protein Ran	24423	1
UFM1	Ubiquitin-fold modifier 1	9118	2
FABP5	Fatty acid-binding protein 5	15164	3
SUB1	Activated RNA polymerase II transcriptional coactivator p15	14395	1
ASAP1	Arf-GAP with SH3 domain ANK repeat and PH domain-containing protein 1	124772	1
CAST	Calpastatin	80999	2
SHANK1	SH3 and multiple ankyrin repeat domains protein 1	224956	2
SEC24B	Protein transport protein Sec24B	137417	1
PTPRD	Receptor-type tyrosine-protein phosphatase delta	169443	1
SPTBN4	Spectrin beta chain	289060	1
CAMK2N1	Calcium/calmodulin-dependent protein kinase II inhibitor 1	8553	1
FARSA	Phenylalanine--tRNA ligase alpha subunit	26037	1
ETFB	Electron transfer flavoprotein subunit beta	27844	3
PKP4	Plakophilin-4	131868	1
NDUFV2	NADH dehydrogenase [ubiquinone] flavoprotein 2 mitochondrial	27392	1
KATNB1	Katanin p80 WD40 repeat-containing subunit B1	72334	3
CAPZB	F-actin-capping protein subunit beta	29295	1
COX19	Cytochrome c oxidase assembly protein COX19	10394	1
AGAP2	Arf-GAP with GTPase ANK repeat and PH domain-containing protein 2	124590	1
MAPK8IP1	C-Jun-amino-terminal kinase-interacting protein 1	77213	2
VPS37B	Vacuolar protein sorting-associated protein 37B	31307	2
HMX3	Homeobox protein HMX3	37825	1
SFXN3	Sideroflexin-3	19605	1
SFXN1	Sideroflexin-1	6595	1
UQCRFS1	Cytochrome b-c1 complex subunit Rieske mitochondrial	29668	1
UQCRFS1P1	Putative cytochrome b-c1 complex subunit Rieske-like protein 1	30815	1
ETFA	Electron transfer flavoprotein subunit alpha mitochondrial	24160	1
CAMSAP2	Calmodulin-regulated spectrin-associated protein 2	168088	1
SLC14A1	Urea transporter 1	23276	1
MACF1	Microtubule-actin cross-linking factor 1 isoforms 1/2/3/5	614908	1
FMNL2	Formin-like protein 2	123321	2
NDUFV3	NADH dehydrogenase [ubiquinone] flavoprotein 3 mitochondrial	11941	2
TSC22D4	TSC22 domain family protein 4	41026	1
DIDO1	Death-inducer obliterator 1	243870	1
SCN8A	Sodium channel protein	220783	1
CACYBP	Calcyclin-binding protein	26210	1
ACOT7	Cytosolic acyl coenzyme A thioester hydrolase	41796	1
GIGYF2	GRB10-interacting GYF protein 2	150070	1
SMG1	Serine/threonine-protein kinase SMG1	410501	2
PDHB	Pyruvate dehydrogenase E1 component subunit beta mitochondrial	39233	1
PHB	Prohibitin	29804	1
CPEB2	Cytoplasmic polyadenylation element-binding protein 2	64944	1
DDX3Y	ATP-dependent RNA helicase DDX3Y	73154	3
GRIN2B	Glutamate receptor ionotropic NMDA 2B	166367	1
ALDH2	Aldehyde dehydrogenase mitochondrial	56381	1
NINJ2	Ninjurin-2	15680	1
NDRG2	Protein NDRG2	40798	1
PCBP2	Poly(rC)-binding protein 2	38580	2
PDCD5	Programmed cell death protein 5	14285	1
FAM120C	Constitutive coactivator of PPAR-gamma-like protein 2	99352	1
GDA	Guanine deaminase	51003	1
ATP6V0D1	V-type proton ATPase subunit d 1	31676	1
CAMK1D	Calcium/calmodulin-dependent protein kinase type 1D	42914	1
NUDC	Nuclear migration protein nudC	38243	1
PDCD10	Programmed cell death protein 10	24702	1
ARHGEF18	Rho guanine nucleotide exchange factor 18	151642	1
HMGCS1	Hydroxymethylglutaryl-CoA synthase cytoplasmic	57294	1
MICAL3	[F-actin]-monooxygenase MICAL3	224293	1
LUZP2	Leucine zipper protein 2	38958	1
TMCC2	Transmembrane and coiled-coil domains protein 2	56069	1
AHSA1	Activator of 90 kDa heat shock protein ATPase homolog 1	11620	1
SLC4A4	Electrogenic sodium bicarbonate cotransporter 1	121460	1
ARPC1A	Actin-related protein 2/3 complex subunit 1A	41569	1
NLGN2	Neuroligin-2	90820	3
WDR13	WD repeat-containing protein 13	53696	2
CPT2	Carnitine O-palmitoyltransferase 2 mitochondrial	73777	1
CARTPT	Cocaine- and amphetamine-regulated transcript protein	12829	1
PEAK1	Inactive tyrosine-protein kinase PEAK1	193105	2
HSPA9	Stress-70 protein mitochondrial	73681	1
RBM26	RNA-binding protein 26	113597	1
NPTXR	Neuronal pentraxin receptor	52828	2
MAP2K4	Dual specificity mitogen-activated protein kinase kinase 4	44288	1
PLPP3	Phospholipid phosphatase 3	35116	2
AFDN	Afadin	189153	2
CTNNA1	Catenin alpha-1	100071	1
SNRPD2	Small nuclear ribonucleoprotein Sm D2	8777	1
CTNNA2	Catenin alpha-2	52997	1
DAB2IP	Disabled homolog 2-interacting protein	124418	1
ATP6V1G1	V-type proton ATPase subunit G 1	13758	1
PRKAG2	5'-AMP-activated protein kinase subunit gamma-2	24640	1
SLC30A3	Zinc transporter 3	41945	1
CNOT4	CCR4-NOT transcription complex subunit 4	63510	1
CHCHD10	Coiled-coil-helix-coiled-coil-helix domain-containing protein 10 mitochondrial	14932	1
LARP1	La-related protein 1	123510	1
SLC12A2	Solute carrier family 12 (Sodium/potassium/chloride transporters) member 2 isoform CRA_a	124592	1
PSG7	Putative pregnancy-specific beta-1-glycoprotein 7	47656	1
GOLGA3	Golgin subfamily A member 3	167354	1
TAGLN	Transgelin	22611	1
PPP1R9A	Neurabin-1	123342	1
STAM2	Signal transducing adapter molecule 2	58164	1
IMMT	MICOS complex subunit MIC60	73254	1
ACBD7	Acyl-CoA-binding domain-containing protein 7	9790	1
NDUFA4	Cytochrome c oxidase subunit NDUFA4	9370	1
NACAD	NAC-alpha domain-containing protein 1	161100	2
AKAP13	A-kinase anchor protein 13	307550	20
SARS	Serine--tRNA ligase cytoplasmic	58777	2
SARS1	Seryl-tRNA synthetase 1	61313	2
RAP1GDS1	Rap1 GTPase-GDP dissociation stimulator 1	66317	1
HSPA4	Heat shock 70 kDa protein 4	52600	1
AKT1S1	Proline-rich AKT1 substrate 1	27383	1
ZFAND2B	AN1-type zinc finger protein 2B	10578	1
MOG	Myelin-oligodendrocyte glycoprotein	23869	1
GNG7	Guanine nucleotide-binding protein G(I)/G(S)/G(O) subunit gamma-7	4123	1
PDHA1	Pyruvate dehydrogenase E1 component subunit alpha somatic form mitochondrial	43296	1
HELZ	Probable helicase with zinc finger domain	218968	2
GOLGA6L22	Golgin subfamily A member 6-like protein 22	102666	1
TXNDC9	Thioredoxin domain-containing protein 9	7594	1
GGA1	ADP-ribosylation factor-binding protein GGA1	70384	1
CDSN	CDSN	51539	1
DNAJB2	DnaJ homolog subfamily B member 2	35580	1
HDLBP	High density lipoprotein binding protein (Vigilin) isoform CRA_a	141439	1
FGF1	Fibroblast growth factor 1	10436	1
IQSEC1	IQ motif and SEC7 domain-containing protein 1	108314	1
GLI3	Transcriptional activator GLI3	163350	3
CLIP1	CAP-Gly domain-containing linker protein 1	148129	1
LRP4	Low-density lipoprotein receptor-related protein 4	212044	1
YTHDF2	YTH domain-containing family protein 2	62334	1
LILRB5	Leukocyte immunoglobulin-like receptor subfamily B member 5	67942	1
EPS15	Epidermal growth factor receptor substrate 15	83655	1
GIT1	ARF GTPase-activating protein GIT1	83132	1
SLC8A2	Sodium/calcium exchanger 2	100368	1
HIRIP3	HIRA-interacting protein 3	61957	1
ADAM11	Disintegrin and metalloproteinase domain-containing protein 11	61564	1
RPS3	40S ribosomal protein S3	26688	1
STAM	Signal transducing adapter molecule 1	59180	1
RPH3A	Rabphilin-3A	71144	1
NCOR1	Nuclear receptor corepressor 1	258984	1
CDK5	Cyclin-dependent-like kinase 5	33304	1
TP53BP2	Apoptosis-stimulating of p53 protein 2	125616	1
ABLIM2	Actin-binding LIM protein 2	67812	1
SNX17	Sorting nexin-17	52901	1
TRPM4	Transient receptor potential cation channel subfamily M member 4	134301	1
DDX17	Probable ATP-dependent RNA helicase DDX17	80255	1
DYNC1H1	Cytoplasmic dynein 1 heavy chain 1	532412	1
PCDH9	Protocadherin-9	136064	1
H3-3A	Histone H3.3	15328	1
H3-3B	Histone H3	10334	1
H3F3C	Histone H3.3C	15214	1
HIST3H3	Histone H3.1t	15508	1
H3-2	Histone H3	15430	1
HIST2H3A	Histone H3.2	15388	1
H3C1	Histone H3.1	15404	1
MAP1LC3B	Microtubule-associated protein 1 light chain 3 beta isoform CRA_f	9012	1
MAP1LC3A	Microtubule-associated proteins 1A/1B light chain 3A	14272	1
MAP1LC3B2	Microtubule-associated proteins 1A/1B light chain 3 beta 2	14628	1
ADGRL1	Adhesion G protein-coupled receptor L1	162716	1
KRT84	Keratin type II cuticular Hb4	64842	1
CHTF18	Chromosome transmission fidelity protein 18 homolog	107383	1
OTUD7A	OTU domain-containing protein 7A	100677	1
YLPM1	YLP motif-containing protein 1	160741	1

## Sheet: HC_C2
GS	Protein Description	Av. Mass	Spectral Count
MAP1B	Microtubule-associated protein 1B	270632	347
MAP2	Microtubule-associated protein 2	199525	537
MAPT	Microtubule-associated protein	78955	250
TUBB4A	Tubulin beta-4A chain	49586	436
TUBB4B	Tubulin beta-4B chain	49831	449
TUBA1A	Tubulin alpha-1A chain	50136	460
TUBA1B	Tubulin alpha-1B chain	50152	461
TUBB2A	Tubulin beta-2A chain	49907	458
TUBA1C	Tubulin alpha-1C chain	49895	394
TUBA3C	Tubulin alpha-3C chain	49960	340
TUBA3D	Tubulin alpha-3D chain	49960	340
TUBB	Tubulin beta chain	49671	409
MAP1A	Microtubule-associated protein 1A	331259	306
DPYSL2	Dihydropyrimidinase-related protein 2	73503	375
MBP	Myelin basic protein	33117	1264
GFAP	Glial fibrillary acidic protein	49880	523
CKB	Creatine kinase B-type	42644	187
TUBB3	Tubulin beta-3 chain	50433	279
NEFL	Neurofilament light polypeptide	61517	160
KRT10	Keratin type I cytoskeletal 10	58827	119
SYN1	Synapsin-1	74111	202
TUBA4A	Tubulin alpha-4A chain	49924	311
ACTB	Actin cytoplasmic 1	41737	295
ACTG1	Actin cytoplasmic 2	41793	265
TUBB6	Tubulin beta-6 chain	49857	273
KRT9	Keratin type I cytoskeletal 9	62064	121
SNAP91	Clathrin coat assembly protein AP180	91971	145
RTN4	Reticulon-4	129931	176
HBB	Hemoglobin subunit beta	15998	121
AHNAK	Neuroblast differentiation-associated protein AHNAK	629114	85
KRT2	Keratin type II cytoskeletal 2 epidermal	65433	91
KRT1	Keratin type II cytoskeletal 1	66039	181
TUBA8	Tubulin alpha-8 chain	50094	151
MAP4	Microtubule-associated protein 4	121005	158
NEFM	Neurofilament medium polypeptide	98381	106
ADIRF	Adipogenesis regulatory factor	7855	62
TUBB8B	Tubulin beta 8B	49573	148
SNCA	Alpha-synuclein	14460	63
VAMP2	Vesicle-associated membrane protein 2	12251	158
ACTC1	Actin alpha cardiac muscle 1	42019	144
ANK2	Ankyrin-2	418442	93
SNCG	Gamma-synuclein	13331	79
MAP6	Microtubule-associated protein 6	86505	64
POTEE	POTE ankyrin domain family member E	121363	114
SPTAN1	Spectrin alpha chain non-erythrocytic 1	282835	74
POTEF	POTE ankyrin domain family member F	121444	109
HBA1	Hemoglobin subunit alpha	15258	104
SNCB	Beta-synuclein	14288	59
PLEC	Plectin	531796	55
HBD	Hemoglobin subunit delta	16055	61
ENO1	Alpha-enolase	47169	37
EPB41L3	Band 4.1-like protein 3	102288	53
CFL1	Cofilin-1	18502	35
BSN	Protein bassoon	416475	52
SYN2	Synapsin-2	62996	110
YWHAZ	14-3-3 protein zeta/delta	27745	33
AQP4	Aquaporin-4	38178	58
DBN1	Drebrin	71429	54
INA	Alpha-internexin	55391	68
SCAMP1	Secretory carrier-associated membrane protein 1	37920	31
PALM	Paralemmin-1	42076	46
NRGN	Neurogranin	7618	61
EPN1	Epsin-1	60293	47
GAPDH	Glyceraldehyde-3-phosphate dehydrogenase	36053	41
VAMP3	Vesicle-associated membrane protein 3	11309	50
GJA1	Gap junction alpha-1 protein	43008	64
ADD2	Beta-adducin	80854	45
SYNPO	Synaptopodin	99463	71
SNAP25	Synaptosomal-associated protein 25	23315	36
CHGB	Secretogranin-1	78276	46
KRT14	Keratin type I cytoskeletal 14	51562	34
SPTBN1	Spectrin beta chain non-erythrocytic 1	274608	46
RTN1	Reticulon-1	83618	40
CRYM	Ketimine reductase mu-crystallin	33776	48
TPPP	Tubulin polymerization-promoting protein	23694	47
CRMP1	Dihydropyrimidinase-related protein 1	62030	31
DPYSL3	Dihydropyrimidinase-related protein 3	61963	44
AHNAK2	Protein AHNAK2	616641	19
AHCYL1	S-adenosylhomocysteine hydrolase-like protein 1	58952	53
WASF1	Wiskott-Aldrich syndrome protein family member 1	61652	29
ATP5F1B	ATP synthase subunit beta mitochondrial	56560	25
AKAP12	A-kinase anchor protein 12	191480	38
ENO2	Gamma-enolase	47269	23
HSPA8	Heat shock cognate 71 kDa protein	70898	29
ATP5F1A	ATP synthase subunit alpha mitochondrial	59751	37
DNAJC6	Putative tyrosine-protein phosphatase auxilin	99997	38
DCTN2	Dynactin subunit 2	44231	24
PPIA	Peptidyl-prolyl cis-trans isomerase A	18012	32
UCHL1	Ubiquitin carboxyl-terminal hydrolase isozyme L1	24824	42
WBP2	WW domain-binding protein 2	25807	38
ALDOC	Fructose-bisphosphate aldolase C	39456	23
VIM	Vimentin	53652	45
ALB	Serum albumin	69367	41
ALDOA	Fructose-bisphosphate aldolase A	39420	28
PPP3CA	Serine/threonine-protein phosphatase 2B catalytic subunit alpha isoform	58688	42
VGF	Neurosecretory protein VGF	67258	27
AMPH	Amphiphysin	76257	31
PCSK1N	ProSAAS	27372	18
PEBP1	Phosphatidylethanolamine-binding protein 1	21057	19
BCAN	Brevican core protein	99118	27
PKM	Pyruvate kinase PKM	57937	16
EEF1A1	Elongation factor 1-alpha 1	47883	32
UBQLN1	Ubiquilin-1	62519	25
KRT5	Keratin type II cytoskeletal 5	62378	40
AAK1	AP2-associated protein kinase 1	103885	29
PLIN3	Perilipin-3	47075	20
TFG	Protein TFG	43448	15
SLC1A4	Neutral amino acid transporter A	55723	21
TSC22D1	TSC22 domain family protein 1	109676	23
BIN1	Myc box-dependent-interacting protein 1	64699	28
MARCKS	Myristoylated alanine-rich C-kinase substrate	31555	32
BAIAP2	Brain-specific angiogenesis inhibitor 1-associated protein 2	60868	11
CALM3	Calmodulin-3	16838	24
CALM1	Calmodulin-1	16838	24
CALM2	Calmodulin-2	16838	24
TCP1	T-complex protein 1 subunit alpha	60344	21
DMTN	Dematin	45514	39
ATP8A1	Phospholipid-transporting ATPase IA	131369	25
PGAM1	Phosphoglycerate mutase 1	28804	24
UBQLN2	Ubiquilin-2	65696	18
DCTN1	Dynactin subunit 1	139094	17
HSPA2	Heat shock-related 70 kDa protein 2	70021	16
CAPNS1	Calpain small subunit 1	28316	17
KRT6B	Keratin type II cytoskeletal 6B	60067	35
KRT6C	Keratin type II cytoskeletal 6C	60025	30
KRT6A	Keratin type II cytoskeletal 6A	60045	30
TPI1	Triosephosphate isomerase	30791	18
SYNPR	Synaptoporin	22298	25
HEPACAM	Hepatocyte cell adhesion molecule	46027	17
CTNND2	Catenin delta-2	132656	23
CD44	CD44 antigen	81538	11
ADD1	Alpha-adducin	70056	31
VCAN	Versican core protein	372821	18
RTN3	Reticulon-3	112611	26
UBAP2L	Ubiquitin-associated protein 2-like	113628	12
EEF1A2	Elongation factor 1-alpha 2	50470	21
PPP1R9B	Neurabin-2	89334	11
YWHAB	14-3-3 protein beta/alpha	28082	29
TMSB4X	Thymosin beta-4	5053	31
BCAS1	Breast carcinoma-amplified sequence 1	61709	14
PABPC1	Polyadenylate-binding protein	65748	9
BASP1	Brain acid soluble protein 1	22693	19
ADD3	Gamma-adducin	79155	24
SYNJ1	Synaptojanin-1	149305	51
DNM1L	Dynamin-1-like protein	81877	15
DNAJC5	DnaJ homolog subfamily C member 5	22149	28
DNM1	Dynamin-1	94017	21
CDC42EP4	Cdc42 effector protein 4	37980	11
YWHAG	14-3-3 protein gamma	28303	17
CTTN	Src substrate cortactin	61586	18
MDH1	Malate dehydrogenase cytoplasmic	36426	13
DPYSL4	Dihydropyrimidinase-related protein 4	61878	20
EPB41L1	Band 4.1-like protein 1	98503	13
SIRPA	Tyrosine-protein phosphatase non-receptor type substrate 1	54967	19
LDHB	L-lactate dehydrogenase B chain	36639	10
SLC6A17	Sodium-dependent neutral amino acid transporter SLC6A17	81001	11
CNP	2' 3'-cyclic-nucleotide 3'-phosphodiesterase	47579	18
HSP90AB1	Heat shock protein HSP 90-beta	83264	16
PRDX5	Peroxiredoxin-5 mitochondrial	22086	13
KIF21A	Kinesin-like protein KIF21A	187178	6
SLC1A2	Amino acid transporter	53576	58
CRIP2	Cysteine-rich protein 2	22493	14
HSPD1	60 kDa heat shock protein mitochondrial	61055	17
PRSS1	Trypsin-1	26558	44
PRSS3	Trypsin-3	32529	83
ATP2B2	Plasma membrane calcium-transporting ATPase 2	136876	12
TNR	Tenascin-R	149561	11
SGIP1	SH3-containing GRB2-like protein 3-interacting protein 1	89109	23
YWHAE	14-3-3 protein epsilon	29174	20
ATP6V1B2	V-type proton ATPase subunit B brain isoform	56501	22
MDH2	Malate dehydrogenase mitochondrial	35503	16
TPPP3	Tubulin polymerization-promoting protein family member 3	18985	24
TMSB10	Thymosin beta-10	5026	17
KRT16	Keratin type I cytoskeletal 16	51268	23
GPI	Glucose-6-phosphate isomerase	63147	8
ARPP19	cAMP-regulated phosphoprotein 19	14484	14
PRRT2	Proline-rich transmembrane protein 2	29210	20
DBI	Acyl-CoA-binding protein	10044	7
PCLO	Protein piccolo	560707	15
FGA	Fibrinogen alpha chain	94973	14
HSP90AA1	Heat shock protein HSP 90-alpha	84660	15
PRRT1	Proline-rich transmembrane protein 1	31430	15
SDCBP	Syndecan binding protein (Syntenin) isoform CRA_a	34819	17
ATP6V1G2	V-type proton ATPase subunit G 2	13604	13
CARMIL2	Capping protein Arp2/3 and myosin-I linker protein 2	154688	16
DYNC1I1	Cytoplasmic dynein 1 intermediate chain 1	60823	11
NPY	Pro-neuropeptide Y	10851	11
SCG2	Secretogranin-2	70941	16
IGSF8	Immunoglobulin superfamily member 8	65034	8
GNG2	Guanine nucleotide-binding protein subunit gamma	11232	29
CACNG8	Voltage-dependent calcium channel gamma-8 subunit	43295	9
TPD52	Tumor protein D52	24327	12
PDYN	Proenkephalin-B	28385	11
KRT75	Keratin type II cytoskeletal 75	59560	16
DYNLRB1	Dynein light chain roadblock-type 1	16253	13
SYNGAP1	Ras/Rap GTPase-activating protein SynGAP	148284	8
WIPF3	WAS/WASL-interacting protein family member 3	49348	22
DPYSL5	Dihydropyrimidinase-related protein 5	61421	4
UBQLN4	Ubiquilin-4	63853	12
PACSIN1	Protein kinase C and casein kinase substrate in neurons protein 1	46146	9
KRT8	Keratin type II cytoskeletal 8	53704	18
SEPTIN2	Septin-2	41487	15
SYNGR1	Synaptogyrin-1	25456	12
PHGDH	D-3-phosphoglycerate dehydrogenase	56651	12
ATP1A1	Sodium/potassium-transporting ATPase subunit alpha-1	112896	5
ATP1A2	Sodium/potassium-transporting ATPase subunit alpha	110863	5
ATP1A3	Sodium/potassium-transporting ATPase subunit alpha-3	133317	5
A0A2R8YEY8	Sodium/potassium-transporting ATPase subunit alpha	111196	5
CYCS	Cytochrome c	11749	9
PEA15	Astrocytic phosphoprotein PEA-15	12530	11
OXR1	Oxidation resistance protein 1	97970	13
H1-4	Histone H1.4	21865	12
UBA1	Ubiquitin-like modifier-activating enzyme 1	117849	9
KRT79	Keratin type II cytoskeletal 79	57836	19
ENSA	Alpha-endosulfine	13133	11
ANK3	Ankyrin-3	480416	8
PRKAR2A	cAMP-dependent protein kinase type II-alpha regulatory subunit	45518	8
GOT1	Aspartate aminotransferase cytoplasmic	46248	9
TMOD2	Tropomodulin-2	39595	11
DCLK1	Serine/threonine-protein kinase DCLK1	82224	7
ABLIM1	Actin-binding LIM protein 1	87688	13
APOA2	Apolipoprotein A-II	11175	18
STIP1	Stress-induced-phosphoprotein 1	62639	10
CBR1	Carbonyl reductase [NADPH] 1	30375	9
EPB41L2	Band 4.1-like protein 2	112588	19
CRTC1	CREB-regulated transcription coactivator 1	62686	8
HSPA1B	Heat shock 70 kDa protein 1B	70052	5
HSPA1A	Heat shock 70 kDa protein 1A	70052	5
HSPB1	Heat shock protein beta-1	20406	15
POLR2M	DNA-directed RNA polymerase II subunit GRINL1A isoforms 4/5	15131	11
ATP2B1	Plasma membrane calcium-transporting ATPase 1	134685	11
CSRP1	Cysteine and glycine-rich protein 1	20567	7
FGB	Fibrinogen beta chain	55928	9
NDUFS4	NADH dehydrogenase [ubiquinone] iron-sulfur protein 4 mitochondrial	20108	7
GSN	Gelsolin	84745	11
KRT76	Keratin type II cytoskeletal 2 oral	65841	19
SLC17A7	Vesicular glutamate transporter 1	61613	18
TKT	Transketolase	67878	8
ANXA1	Annexin A1	38714	7
SRP14	Signal recognition particle 14 kDa protein	14570	6
STMN1	Stathmin	17302	10
WNK2	Serine/threonine-protein kinase WNK2	234378	4
CCT2	T-complex protein 1 subunit beta	56807	5
ABI1	Abl interactor 1	51770	12
HSPA6	Heat shock 70 kDa protein 6	71028	6
CST3	Cystatin-C	15799	12
PLP1	Myelin proteolipid protein	30077	13
MYL12A	Myosin regulatory light chain 12A	19794	7
MYL12B	Myosin regulatory light chain 12B	19779	7
SCOC	Short coiled-coil protein	9355	7
MINK1	Misshapen-like kinase 1	149821	10
IDH2	Isocitrate dehydrogenase [NADP] mitochondrial	50909	4
ATP2B3	Plasma membrane calcium-transporting ATPase 3	134197	7
PSMF1	Proteasome inhibitor PI31 subunit	28957	9
CNN3	Calponin-3	36414	13
CLASP2	CLIP-associating protein 2	165627	5
AARS	Alanine--tRNA ligase cytoplasmic	106810	7
YWHAQ	14-3-3 protein theta	27764	13
AP3D1	AP-3 complex subunit delta-1	130158	9
APOA1	Apolipoprotein A-I	27909	7
PRDX2	Peroxiredoxin-2	21892	7
BSCL2	Seipin	44392	11
EPN2	Epsin-2	35981	8
CFL2	Cofilin-2	18737	7
ATP6V1H	V-type proton ATPase subunit H	55883	5
KRT4	Keratin type II cytoskeletal 4	57285	16
NEFH	Neurofilament heavy polypeptide	112479	11
KRT3	Keratin type II cytoskeletal 3	64417	15
H1-2	Histone H1.2	21365	10
ATP5PF	ATP synthase-coupling factor 6 mitochondrial	12588	7
SEPTIN7	Septin-7	50680	7
CXADR	Coxsackievirus and adenovirus receptor	40030	13
SHANK3	SH3 and multiple ankyrin repeat domains protein 3	184323	5
PPP3CB	Serine/threonine-protein phosphatase 2B catalytic subunit beta isoform	59024	10
SYP	Synaptophysin	33845	10
KARS1	Lysine--tRNA ligase	68048	6
NSF	Vesicle-fusing ATPase	82092	7
HNRNPDL	Heterogeneous nuclear ribonucleoprotein D-like	46438	6
NDRG2	Protein NDRG2	40798	14
COX7C	Cytochrome c oxidase subunit 7C mitochondrial	7245	15
PSAP	Prosaposin	58113	4
KRT13	Keratin type I cytoskeletal 13	45261	17
HSPE1	10 kDa heat shock protein mitochondrial	10932	9
SLC6A1	Transporter	17828	9
CDC42SE2	CDC42 small effector protein 2	5871	16
PRDX1	Peroxiredoxin-1	22110	12
SYNGR3	Synaptogyrin-3	24555	8
JPT1	Jupiter microtubule-associated homolog 1	11012	7
CHCHD2P9	Putative coiled-coil-helix-coiled-coil-helix domain-containing protein CHCHD2P9 mitochondrial	15490	13
CHCHD2	Coiled-coil-helix-coiled-coil-helix domain-containing protein 2	15513	13
PGK1	Phosphoglycerate kinase 1	44615	5
TJP2	Tight junction protein ZO-2	123584	9
HNRNPC	Heterogeneous nuclear ribonucleoproteins C1/C2	31948	8
RAB3A	Ras-related protein Rab-3A	24984	5
ST13	Hsc70-interacting protein	41332	16
NUMBL	Numb-like protein	60813	8
CDV3	Protein CDV3 homolog	27335	7
TAGLN3	Transgelin	12886	10
LARP1	La-related protein 1	123510	8
SHISA4	Protein shisa-4	21522	9
PAICS	Multifunctional protein ADE2	47079	7
IST1	IST1 homolog	39751	6
GNG12	Guanine nucleotide-binding protein G(I)/G(S)/G(O) subunit gamma-12	8006	8
SEPTIN8	Septin-8	55756	7
ITSN1	Intersectin-1	195420	7
YWHAH	14-3-3 protein eta	28219	14
IRS2	Insulin receptor substrate 2	137334	3
CLU	Clusterin	52495	4
KRT74	Keratin type II cytoskeletal 74	59407	12
KRT73	Keratin type II cytoskeletal 73	58923	12
MTSS2	Protein MTSS 2	79798	8
GOT2	Aspartate aminotransferase mitochondrial	47518	7
CAMKV	CaM kinase-like vesicle-associated protein	54354	5
MAP6D1	MAP6 domain-containing protein 1	21005	6
S100A1	Protein S100-A1	10546	2
MAPK3	Mitogen-activated protein kinase 3	43136	9
AGFG1	Arf-GAP domain and FG repeat-containing protein 1	58260	6
LDHA	L-lactate dehydrogenase A chain	36689	8
TOM1	Target of Myb protein 1	53818	3
SRGAP3	SLIT-ROBO Rho GTPase-activating protein 3	124504	6
GPRIN1	G protein-regulated inducer of neurite outgrowth 1	102399	16
VAMP1	Vesicle-associated membrane protein 1	12600	13
AHSG	Alpha-2-HS-glycoprotein	39341	6
GNG7	Guanine nucleotide-binding protein G(I)/G(S)/G(O) subunit gamma-7	7522	10
EZR	Ezrin	69413	7
HSPH1	Heat shock protein 105 kDa	96865	6
DTNA	Dystrobrevin alpha	18650	6
WNK1	Serine/threonine-protein kinase WNK1	225501	7
NDRG4	Protein NDRG4	7306	8
FARSA	Phenylalanine--tRNA ligase alpha subunit	26037	4
PPP1R21	Protein phosphatase 1 regulatory subunit 21	88314	4
NAP1L4	Nucleosome assembly protein 1-like 4	42823	9
PPP2R1A	Serine/threonine-protein phosphatase 2A 65 kDa regulatory subunit A alpha isoform	65309	4
HNRNPD	Heterogeneous nuclear ribonucleoprotein D0	38434	5
RAD23B	UV excision repair protein RAD23 homolog B	43171	12
DYNC1LI2	Cytoplasmic dynein 1 light intermediate chain 2	54099	5
AMER2	APC membrane recruitment protein 2	69507	6
TIMM13	Mitochondrial import inner membrane translocase subunit Tim13	10500	3
SRRM2	Serine/arginine repetitive matrix protein 2	299616	6
PFN1	Profilin-1	15054	4
VIP	VIP peptides	19169	5
MAP7D1	MAP7 domain-containing protein 1	92820	4
ATP5PD	ATP synthase subunit d mitochondrial	18491	8
TOLLIP	Toll-interacting protein	23280	10
SEPTIN11	Septin 11 isoform CRA_b	49006	6
RPLP2	60S acidic ribosomal protein P2	11665	7
DLD	Dihydrolipoyl dehydrogenase	51816	3
STXBP1	Syntaxin-binding protein 1	65216	12
SCAMP3	Secretory carrier-associated membrane protein 3	38287	4
EPS15L1	Epidermal growth factor receptor substrate 15-like 1	94255	8
YTHDF3	YTH domain-containing family protein 3	64494	3
CNDP2	Cytosolic non-specific dipeptidase	52879	8
PRDX3	Thioredoxin-dependent peroxide reductase mitochondrial	27693	3
FKBP1A	Peptidyl-prolyl cis-trans isomerase FKBP1A	11951	3
PYGB	Glycogen phosphorylase brain form	96696	4
AK1	Adenylate kinase isoenzyme 1	21635	9
PPP1R1B	Protein phosphatase 1 regulatory subunit 1B	19341	11
H4C1	Histone H4	11367	6
SYNCRIP	Heterogeneous nuclear ribonucleoprotein Q	69603	3
MRTFB	Myocardin-related transcription factor B	118127	4
DDX1	ATP-dependent RNA helicase DDX1	73975	2
UBB	Polyubiquitin-B	17215	8
UBC	Polyubiquitin-C	25758	8
HNRNPA2B1	Heterogeneous nuclear ribonucleoproteins A2/B1	37430	6
ATP5PO	ATP synthase subunit O mitochondrial	16890	2
MLC1	Membrane protein MLC1	41141	7
MAP7D2	MAP7 domain-containing protein 2	81965	5
LASP1	LIM and SH3 domain protein 1	29717	7
SLC1A3	Amino acid transporter	47100	7
SEPTIN5	HCG2002594 isoform CRA_c	43845	9
KIAA1211L	Uncharacterized protein KIAA1211-like	102157	9
CTNNB1	Catenin beta-1	78405	5
EIF2S3	Eukaryotic translation initiation factor 2 subunit 3	51110	4
EIF2S3B	Eukaryotic translation initiation factor 2 subunit 3B	51229	4
NEBL	Nebulette	116453	5
CASKIN1	Caskin-1	149813	9
LNPK	Endoplasmic reticulum junction formation protein lunapark	47740	4
LGALS1	Galectin-1	14716	5
CA2	Carbonic anhydrase 2	29246	5
VTA1	Chromosome 6 open reading frame 55 isoform CRA_b	31102	3
WDR44	WD repeat-containing protein 44	101366	4
MSN	Moesin	67820	8
NACA	Nascent polypeptide-associated complex subunit alpha muscle-specific form	205419	4
BCL2L13	Bcl-2-like protein 13	48872	3
NECAP1	Adaptin ear-binding coat-associated protein 1	19007	13
SORBS1	Sorbin and SH3 domain-containing protein 1	142513	3
CCT8	T-complex protein 1 subunit theta	59621	6
SLC6A11	Sodium- and chloride-dependent GABA transporter 3	70606	2
SORBS2	Sorbin and SH3 domain-containing protein 2	124107	4
SCG5	Neuroendocrine protein 7B2	21386	6
TACC1	Transforming acidic coiled-coil-containing protein 1	62407	4
MTPN	Myotrophin	5704	3
S100B	Protein S100-B	10713	6
TOM1L2	TOM1-like protein 2	55556	5
CAMK2A	Calcium/calmodulin-dependent protein kinase type II subunit alpha	53040	5
PCBP1	Poly(rC)-binding protein 1	37498	7
HCN1	Potassium/sodium hyperpolarization-activated cyclic nucleotide-gated channel 1	98796	8
PLPPR4	Phospholipid phosphatase-related protein type 4	66200	6
PRDX6	Peroxiredoxin-6	25035	7
GATD3A	Glutamine amidotransferase-like class 1 domain-containing protein 3A mitochondrial	28170	3
GATD3B	Glutamine amidotransferase-like class 1 domain-containing protein 3B mitochondrial	28142	3
EEF1B2	Elongation factor 1-beta	24764	2
ACTR1B	Beta-centractin	42293	4
PTPRZ1	Receptor-type tyrosine-protein phosphatase zeta	254585	4
SRCIN1	SRC kinase signaling inhibitor 1	127105	4
RDX	Radixin	68564	5
UBL7	Ubiquitin-like protein 7	40510	4
GNB1	Guanine nucleotide-binding protein G(I)/G(S)/G(T) subunit beta-1	37377	4
ACTR1A	Alpha-centractin	37434	7
PCDH1	Protocadherin-1	114743	4
HSPA5	Endoplasmic reticulum chaperone BiP	72333	5
CTSB	Cathepsin B	37822	6
DDX6	DDX6 protein	20426	3
GLUD1	Glutamate dehydrogenase 1 mitochondrial	61398	4
PAK1	Serine/threonine-protein kinase PAK 1	50877	6
GORASP2	Golgi reassembly-stacking protein 2	47145	8
COX6A1	Cytochrome c oxidase subunit 6A1 mitochondrial	12155	7
SNX2	Sorting nexin-2	58471	4
GPM6B	Neuronal membrane glycoprotein M6-b	28989	5
PIP4K2A	Phosphatidylinositol 5-phosphate 4-kinase type-2 alpha	46225	2
MIF	Macrophage migration inhibitory factor	12476	3
KCNQ2	Potassium voltage-gated channel subfamily KQT member 2	95848	5
RPL23A	60S ribosomal protein L23a	21916	4
PALM2	Paralemmin-2	42185	4
UPF1	Regulator of nonsense transcripts 1	124345	3
ATG3	Ubiquitin-like-conjugating enzyme ATG3	35864	3
DKK3	Dickkopf-related protein 3	38390	2
TRIM2	Tripartite motif-containing protein 2	81530	6
RAB3C	Ras-related protein Rab-3C	25952	3
C12orf57	Protein C10	9995	2
SRI	Sorcin	17605	5
ETFA	Electron transfer flavoprotein subunit alpha mitochondrial	24160	4
DSG1	Desmoglein-1	113748	2
RAP1GAP2	Rap1 GTPase-activating protein 2	80056	4
TPP1	Tripeptidyl-peptidase 1	50890	3
AMPD2	AMP deaminase 2	100688	4
PITHD1	PITH domain-containing protein 1	11390	4
SMIM20	Small integral membrane protein 20	7702	4
FUBP1	Far upstream element-binding protein 1	67560	3
PSIP1	PC4 and SFRS1-interacting protein	60103	5
CSNK1D	Casein kinase I isoform delta	47330	3
PPP1CB	Serine/threonine-protein phosphatase PP1-beta catalytic subunit	37187	5
SERBP1	Plasminogen activator inhibitor 1 RNA-binding protein	44965	2
PPP3CC	Serine/threonine-protein phosphatase 2B catalytic subunit gamma isoform	58129	5
CAPZA2	F-actin-capping protein subunit alpha-2	32949	3
PPP1CC	Serine/threonine-protein phosphatase	30987	5
FKBP3	Peptidyl-prolyl cis-trans isomerase FKBP3	25177	4
VAPB	Vesicle-associated membrane protein-associated protein B/C	27228	5
PCDHGC5	Protocadherin gamma-C5	101921	4
ERMN	Ermin	32783	9
RAD23A	UV excision repair protein RAD23 homolog A	39609	9
GNAO1	Guanine nucleotide-binding protein G(o) subunit alpha	40051	4
CAV1	Caveolin-1	20472	3
CCK	Cholecystokinin	12669	7
CCT4	T-complex protein 1 subunit delta	57924	4
SEC16A	Protein transport protein Sec16A	251891	6
KHSRP	Far upstream element-binding protein 2	73115	3
NCAN	Neurocan core protein	143093	3
TOMM22	Mitochondrial import receptor subunit TOM22 homolog	15522	2
PCDHGB3	Protocadherin gamma-B3	101204	3
PIN1	Peptidyl-prolyl cis-trans isomerase NIMA-interacting 1	18243	4
PSMC4	26S proteasome regulatory subunit 6B	47366	3
CAMLG	Calcium signal-modulating cyclophilin ligand	32953	2
PCDHGA2	Protocadherin gamma-A2	101484	3
CAPZA1	F-actin-capping protein subunit alpha-1	32923	2
DLGAP3	Disks large-associated protein 3	106040	3
IMMT	MICOS complex subunit MIC60	83678	3
CAMK2B	Calcium/calmodulin-dependent protein kinase type II subunit beta	72678	5
QKI	Protein quaking	37671	3
FABP3	Fatty acid-binding protein heart	14858	5
SOD1	Superoxide dismutase [Cu-Zn]	15936	2
SVIP	Small VCP/p97-interacting protein	8443	3
MYL6	Myosin light polypeptide 6	16290	4
ARHGDIA	Rho GDP-dissociation inhibitor 1	14814	2
CD99L2	CD99 antigen-like protein 2	27986	6
SRSF3	Serine/arginine-rich-splicing factor 3	10321	3
SEPTIN6	Septin 6 isoform CRA_b	49303	5
MT-ATP8	ATP synthase protein 8	7992	2
SYT7	Synaptotagmin-7	13770	2
ABLIM2	Actin-binding LIM protein 2	67812	3
DYNLL1	Dynein light chain	5426	3
CTSL	Cathepsin L1	37564	1
CAMK2D	Calcium/calmodulin-dependent protein kinase (CaM kinase) II delta isoform CRA_e	56298	2
HSPA4L	Heat shock 70 kDa protein 4L	94512	7
USP5	Ubiquitin carboxyl-terminal hydrolase 5	95786	4
TNKS1BP1	182 kDa tankyrase-1-binding protein	181795	4
CBL	E3 ubiquitin-protein ligase CBL	99633	3
CPLX2	Complexin-2	15394	13
CAST	Calpastatin	69008	4
SLC9A3R1	Na(+)/H(+) exchange regulatory cofactor NHE-RF1	38868	3
PTGDS	Prostaglandin-H2 D-isomerase	21029	3
DDI2	Protein DDI1 homolog 2	44523	2
SLC25A5	ADP/ATP translocase 2	32852	2
DENR	Density-regulated protein	17770	9
MTDH	Protein LYRIC	57521	6
MAGED2	Melanoma-associated antigen D2	63139	3
PRRT3	Proline-rich transmembrane protein 3	102197	4
COX8A	Cytochrome c oxidase subunit 8A mitochondrial	7579	8
NAPB	Beta-soluble NSF attachment protein	33557	3
SEPTIN4	Septin-4	55098	4
GNB2	Guanine nucleotide-binding protein G(I)/G(S)/G(T) subunit beta-2	37331	3
RAB1B	Ras-related protein Rab-1B	22171	3
RAB1C	Putative Ras-related protein Rab-1C	22017	3
RAB1A	Ras-related protein Rab-1A	22678	3
MICOS13	MICOS complex subunit MIC13	9700	2
RAB11FIP5	Rab11 family-interacting protein 5	138414	3
NPM1	Nucleophosmin	32575	2
ALYREF	THO complex subunit 4	26888	3
PBXIP1	Pre-B-cell leukemia transcription factor-interacting protein 1	80643	6
ATP6AP2	Renin receptor	27541	2
NDUFV2	NADH dehydrogenase [ubiquinone] flavoprotein 2 mitochondrial	27392	2
FAM241B	Protein FAM241B	13238	5
MATR3	Matrin-3	88359	3
NME1-NME2	NME1-NME2 readthrough	22422	2
NME1	Nucleoside diphosphate kinase A	15261	2
NME2	Nucleoside diphosphate kinase B	17298	2
DENND1A	DENN domain-containing protein 1A	110577	2
STIM1	STIM1L	88646	2
PTK2B	Protein-tyrosine kinase 2-beta	115875	3
HIST1H2BO	Histone H2B type 1-O	13906	3
H2BC11	Histone H2B type 1-J	13904	3
HIST3H2BB	Histone H2B type 3-B	13908	3
HIST1H2BB	Histone H2B type 1-B	13950	3
HIST2H2BE	Histone H2B type 2-E	13920	3
H2BFS	Histone H2B type F-S	13944	3
HIST2H2BF	Histone H2B type 2-F	13920	3
HIST1H2BD	Histone H2B type 1-D	13936	3
H2BC4	Histone H2B type 1-C/E/F/G/I	13906	3
H2BC12	Histone H2B type 1-K	13890	3
H2BC15	Histone H2B type 1-N	13922	3
H2BC13	Histone H2B type 1-L	13952	3
HIST1H2BH	Histone H2B type 1-H	13892	3
H2BC14	Histone H2B type 1-M	13989	3
PTPRN	Receptor-type tyrosine-protein phosphatase-like N	105847	2
HMGB1P1	Putative high mobility group protein B1-like 1	24238	2
POLDIP3	POLDIP3 protein	24840	4
ATP5F1D	ATP synthase subunit delta mitochondrial	17490	3
REEP2	Receptor expression-enhancing protein 2	28261	1
KRT24	Keratin type I cytoskeletal 24	55087	7
LPP	LIM domain containing preferred translocation partner in lipoma isoform CRA_e	45346	3
HSPA12A	Heat shock 70 kDa protein 12A	74978	3
EFNB1	Ephrin-B1	38007	1
SLC9A1	Sodium/hydrogen exchanger 1	90763	3
DNM2	Dynamin-2	98064	3
PLCB1	1-phosphatidylinositol 4 5-bisphosphate phosphodiesterase	129640	3
ARHGAP23	Rho GTPase-activating protein 23	162191	4
KIAA1217	Sickle tail protein homolog	214114	3
NCAM1	Neural cell adhesion molecule 1	93330	2
SOD2	Superoxide dismutase [Mn] mitochondrial	24750	2
MTHFD1	C-1-tetrahydrofolate synthase cytoplasmic	99720	8
ATXN2L	Ataxin-2-like protein	112714	4
FSCN1	Fascin	54530	2
BAG3	BAG family molecular chaperone regulator 3	61595	3
PUM1	Pumilio homolog 1	9956	1
KBTBD11	Kelch repeat and BTB domain-containing protein 11	65720	3
MAG	Myelin-associated glycoprotein	69069	6
CLINT1	Clathrin interactor 1	68259	4
ADCY9	Adenylate cyclase type 9	150700	2
SPAG9	C-Jun-amino-terminal kinase-interacting protein 4	146205	4
WASL	Neural Wiskott-Aldrich syndrome protein	54827	4
NDUFA2	NADH dehydrogenase [ubiquinone] 1 alpha subcomplex subunit 2	10922	4
SLC8A2	Sodium/calcium exchanger 2	74399	4
KLC2	Kinesin light chain 2	68935	3
NDRG1	Protein NDRG1	42835	1
BTF3	Transcription factor BTF3	22168	2
SMAP1	Stromal membrane-associated protein 1	49219	6
ZC2HC1A	Zinc finger C2HC domain-containing protein 1A	35092	6
ATP5ME	ATP synthase subunit e mitochondrial	7933	5
DLG1	Disks large homolog 1	98032	1
CACNB1	Voltage-dependent L-type calcium channel subunit beta-1	65714	7
IER3IP1	Immediate early response 3-interacting protein 1	7608	1
CKMT1A	Creatine kinase U-type mitochondrial	33518	4
SEC23IP	SEC23-interacting protein	111076	1
LANCL2	LanC-like protein 2	50854	1
SH3GL2	Endophilin-A1	39962	2
GSTM2	Glutathione S-transferase	26098	1
GSTM4	Glutathione S-transferase Mu 4	25563	1
GSTM1	Glutathione S-transferase Mu 1	10381	1
CIRBP	Cold-inducible RNA-binding protein	8955	1
TPM1	Tropomyosin alpha-1 chain	28525	2
ARMCX2	Armadillo repeat-containing X-linked protein 2	65684	2
CEP170	Centrosomal protein of 170 kDa	175292	2
CDH2	Cadherin-2	99809	1
CSNK1E	Casein kinase I isoform epsilon	47315	2
FUS	RNA-binding protein FUS	53426	3
NAP1L1	Nucleosome assembly protein 1-like 1	38029	1
HRNR	Hornerin	282389	1
KIAA1549L	UPF0606 protein KIAA1549L	198997	2
NLGN2	Neuroligin-2	90820	4
GDI2	Rab GDP dissociation inhibitor beta	50663	3
ATP6V1E1	V-type proton ATPase subunit E 1	26145	3
CD109	CD109 antigen	161688	1
COX7A2	Cytochrome c oxidase subunit 7A2 mitochondrial	9396	1
SIPA1L1	Signal-induced proliferation-associated 1-like protein 1	200028	3
SLC25A6	ADP/ATP translocase 3	32866	1
SH3GL3	Endophilin-A3	39285	1
RNH1	Ribonuclease inhibitor	8428	3
IRGQ	Immunity-related GTPase family Q protein	62717	3
REPS2	RalBP1-associated Eps domain-containing protein 2	71534	2
UQCRC2	Cytochrome b-c1 complex subunit 2 mitochondrial	48443	2
WASF3	Wiskott-Aldrich syndrome protein family member 3	55293	4
GRIA3	Glutamate receptor 3	101157	1
GPR37L1	G-protein coupled receptor 37-like 1	52771	2
HSPA4	Heat shock 70 kDa protein 4	94331	2
PPM1E	Protein phosphatase 1E	83952	3
ATIC	Bifunctional purine biosynthesis protein PURH	8634	2
DAD1	Dolichyl-diphosphooligosaccharide--protein glycosyltransferase subunit DAD1	7288	1
LAMTOR1	Ragulator complex protein LAMTOR1	11076	2
NECAP2	Adaptin ear-binding coat-associated protein 2	21524	5
PRR36	Proline-rich protein 36	132748	1
GPHN	Gephyrin	79748	5
CORO1A	Coronin-1A	51026	3
TMPO	Lamina-associated polypeptide 2 isoform alpha	75492	1
NDUFS5	NADH dehydrogenase [ubiquinone] iron-sulfur protein 5	12517	3
GABBR2	Gamma-aminobutyric acid type B receptor subunit 2	105821	2
SYAP1	Synapse-associated protein 1	39933	4
DNM3	Dynamin-3	72890	2
VAT1	Synaptic vesicle membrane protein VAT-1 homolog	41920	3
SLC2A13	Proton myo-inositol cotransporter	70371	2
GGA1	ADP-ribosylation factor-binding protein GGA1	70384	2
NUMB	Protein numb homolog	54027	3
NDUFA5	NADH dehydrogenase [ubiquinone] 1 alpha subcomplex subunit 5	8839	2
USP10	Ubiquitin carboxyl-terminal hydrolase 10	87134	1
FECH	Ferrochelatase mitochondrial	12092	2
STRN4	Striatin-4	68585	2
CCT6A	T-complex protein 1 subunit zeta	58024	3
SGTB	Small glutamine-rich tetratricopeptide repeat-containing protein beta	33429	4
RIMS1	Regulating synaptic membrane exocytosis protein 1	189071	2
ECHDC1	Ethylmalonyl-CoA decarboxylase	33698	1
ARPC3	Actin-related protein 2/3 complex subunit 3	20547	1
APP	Amyloid-beta precursor protein	75110	2
CSTB	Cystatin-B	9018	1
COX4I1	Cytochrome c oxidase subunit 4 isoform 1 mitochondrial	19577	2
RPL31	60S ribosomal protein L31	13955	1
ACOT7	Cytosolic acyl coenzyme A thioester hydrolase	41796	3
WIPF2	WAS/WASL-interacting protein family member 2	46289	3
FAM114A2	Protein FAM114A2	47957	1
ACAA2	3-ketoacyl-CoA thiolase mitochondrial	41602	2
SQSTM1	Sequestosome-1	47687	2
DCD	Dermcidin	11284	4
NDUFAB1	Acyl carrier protein mitochondrial	17417	2
PDIA3	Protein disulfide-isomerase A3	7633	1
WASHC2C	WASH complex subunit 2C	138014	2
WASHC2A	WASH complex subunit 2A	136571	2
KYAT3	Kynurenine--oxoglutarate transaminase 3	51400	2
TAC1	Protachykinin-1	15003	3
SYT3	Synaptotagmin-3	63304	4
HUWE1	E3 ubiquitin-protein ligase HUWE1	481896	1
OSBP	Oxysterol-binding protein 1	89421	1
SLC25A46	Solute carrier family 25 member 46	46174	2
HNRNPK	Heterogeneous nuclear ribonucleoprotein K	50976	1
RBMXL1	RNA binding motif protein X-linked-like-1	42142	1
RBMX	RNA-binding motif protein X chromosome	4011	1
EIF4G3	Eukaryotic translation initiation factor 4 gamma 3	195272	2
AGAP2	Arf-GAP with GTPase ANK repeat and PH domain-containing protein 2	124590	3
PENK	Proenkephalin-A	30787	1
PPT1	Palmitoyl-protein thioesterase 1	34136	4
SLC2A3	Solute carrier family 2 facilitated glucose transporter member 3	53924	1
ICA1	Islet cell autoantigen 1	53242	1
HSPA9	Stress-70 protein mitochondrial	73681	1
NYAP2	Neuronal tyrosine-phosphorylated phosphoinositide-3-kinase adapter 2	70548	1
ACBD7	Acyl-CoA-binding domain-containing protein 7	9790	1
FLOT1	Flotillin-1	47355	1
FMN2	Formin-2	180105	1
GRIA2	Glutamate receptor 2	98821	1
CDC42EP1	Cdc42 effector protein 1	40295	3
SFXN3	Sidoreflexin	35979	1
CD9	Tetraspanin	28124	3
CLIP2	CAP-Gly domain-containing linker protein 2	115837	2
NAPG	Gamma-soluble NSF attachment protein	1981	1
FTL	Ferritin light chain	20020	3
CAP2	Adenylyl cyclase-associated protein	43531	1
FARP1	FERM ARHGEF and pleckstrin domain-containing protein 1	122095	1
SF3B2	Splicing factor 3B subunit 2	98170	2
HIST1H2AH	Histone H2A type 1-H	13906	3
H2AC14	Histone H2A type 1-J	13936	3
HIST2H2AC	Histone H2A type 2-C	13988	3
H2AFJ	Histone H2A.J	14019	3
H2AC7	Histone H2A type 1-D	14107	3
H2AC11	Histone H2A type 1	14091	3
HIST3H2A	Histone H2A type 3	14121	3
HIST1H2AC	Histone H2A type 1-C	14105	3
HIST2H2AA3	Histone H2A type 2-A	14095	3
H2AC4	Histone H2A type 1-B/E	14135	3
hCG_2039566	Histone H2A	18482	3
FABP4	Fatty acid-binding protein adipocyte	4577	1
PMP2	Myelin P2 protein	6993	1
UBA5	Ubiquitin-like modifier-activating enzyme 5	44863	1
SEPTIN9	Septin-9	65402	3
RAB7A	Ras-related protein Rab-7a	10962	2
STMN3	Stathmin-3	21017	2
DIP2C	Disco-interacting protein 2 homolog C	170766	1
SHISA7	Protein shisa-7	56214	2
MRVI1	Protein MRVI1	89692	1
MAPRE2	Microtubule-associated protein RP/EB family member 2	37031	1
MAP2K4	Dual specificity mitogen-activated protein kinase kinase 4	44288	3
NRIP3	Nuclear receptor-interacting protein 3	15765	1
PIH1D1	PIH1 domain-containing protein 1	32363	3
CDH8	Cadherin-8	52548	2
PSMC2	26S proteasome regulatory subunit 7	48634	1
EIF4G1	Eukaryotic translation initiation factor 4 gamma 1	5555	1
CSTF2	Cleavage stimulation factor subunit 2	46666	4
CSTF2T	Cleavage stimulation factor subunit 2 tau variant	64436	4
ATXN10	Ataxin-10	14209	1
AKAP5	A-kinase anchor protein 5	47088	1
FLG2	Filaggrin-2	248072	1
ACSS1	Acetyl-coenzyme A synthetase 2-like mitochondrial	74857	1
SH3GLB2	Endophilin-B2	41668	1
STK39	STE20/SPS1-related proline-alanine-rich protein kinase	59474	1
PRNP	Major prion protein	27661	2
TNS1	Tensin-1	199549	4
PPFIA3	Liprin-alpha-3	133496	1
NES	Nestin	177438	4
PSD3	PH and SEC7 domain-containing protein 3	30495	1
CAPZB	F-actin-capping protein subunit beta	29295	3
SLC7A14	Probable cationic amino acid transporter	84052	3
PRRC1	Protein PRRC1	46701	2
CANX	Calnexin	67568	1
CDH10	Cadherin-10	88451	1
UNC5C	Netrin receptor UNC5C	99062	1
PAK3	Non-specific serine/threonine protein kinase	60627	2
GABRA1	Gamma-aminobutyric acid receptor subunit alpha-1	51802	2
CAMK4	Calcium/calmodulin-dependent protein kinase type IV	51926	1
TF	Serotransferrin	77064	1
LYZ	Lysozyme	11488	1
SH3BGRL	SH3 domain-binding glutamic acid-rich-like protein	12774	1
QDPR	Dihydropteridine reductase	25790	1
TPR	Nucleoprotein TPR	267290	2
MAPK10	Mitogen-activated protein kinase 10	35580	1
PSAT1	Phosphoserine aminotransferase	40423	1
KATNB1	Katanin p80 WD40 repeat-containing subunit B1	72334	2
RPL29	60S ribosomal protein L29	17752	2
CNTN1	Contactin-1	113320	2
MCTP1	Multiple C2 and transmembrane domain-containing protein 1	111624	3
SLC4A10	Anion exchange protein	118844	2
PFN2	Profilin	9840	1
PACS1	Phosphofurin acidic cluster sorting protein 1	54461	2
TMCC2	Transmembrane and coiled-coil domains protein 2	56069	1
PRRC2A	Protein PRRC2A	228861	1
APOOL	MICOS complex subunit	28762	2
MT-CO2	Cytochrome c oxidase subunit 2	25565	1
HOPX	Homeodomain-only protein	8260	1
MAML3	Mastermind-like protein 3	122293	1
CNKSR2	Connector enhancer of kinase suppressor of ras 2	77024	5
SNRPC	U1 small nuclear ribonucleoprotein C	17394	1
DIP2B	Disco-interacting protein 2 homolog B	171491	2
CTSD	Cathepsin D	43687	5
CNOT3	CCR4-NOT transcription complex subunit 3	76569	1
GNG4	Guanine nucleotide-binding protein G(I)/G(S)/G(O) subunit gamma-4	8389	5
IDH3A	Isocitrate dehydrogenase [NAD] subunit alpha mitochondrial	35786	2
GDI1	Rab GDP dissociation inhibitor alpha	50583	2
PCNP	PEST proteolytic signal-containing nuclear protein	18925	1
AP3S1	AP-3 complex subunit sigma-1	21732	2
SIRT2	NAD-dependent protein deacetylase sirtuin-2	4579	2
RAP1GDS1	Rap1 GTPase-GDP dissociation stimulator 1	66317	1
SRGAP2	SLIT-ROBO Rho GTPase-activating protein 2	120742	1
WDR20	WD repeat-containing protein 20	62893	1
CLUH	Clustered mitochondria protein homolog	144670	1
LMNA	Prelamin-A/C	74140	1
STX1B	Syntaxin-1B	33245	1
CALB1	Calbindin	30025	1
CALB2	Calretinin	31540	1
ADRM1	Proteasomal ubiquitin receptor ADRM1	37505	1
IDH3B	Isocitrate dehydrogenase [NAD] subunit mitochondrial	41220	1
PDCD10	Programmed cell death protein 10	24702	1
ATG2B	Autophagy-related protein 2 homolog B	232761	1
NEDD8	NEDD8	9072	2
NEDD8-MDP1	NEDD8-MDP1 readthrough	9672	2
RBSN	Rabenosyn-5	88870	2
USP8	Ubiquitin carboxyl-terminal hydrolase 8	127523	1
EHD1	EH domain-containing protein 1	60627	1
PPP2CB	Serine/threonine-protein phosphatase 2A catalytic subunit beta isoform	35575	1
PPP2CA	Serine/threonine-protein phosphatase 2A catalytic subunit alpha isoform	35594	1
DDX3Y	ATP-dependent RNA helicase DDX3Y	73154	1
HAPLN1	Hyaluronan and proteoglycan link protein 1	40166	2
HAPLN3	Hyaluronan and proteoglycan link protein 3	40894	2
HAPLN4	Hyaluronan and proteoglycan link protein 4	42801	2
STX16	Syntaxin-16	23021	1
STX16-NPEPL1	STX16-NPEPL1 readthrough (NMD candidate)	43229	1
NBEA	Neurobeachin	327863	1
ALDH6A1	Methylmalonate-semialdehyde dehydrogenase [acylating] mitochondrial	57840	1
VCP	Transitional endoplasmic reticulum ATPase	89322	1
RAPH1	Ras-associated and pleckstrin homology domains-containing protein 1	135256	1
CNN1	Calponin	27398	2
PPP1R2	Protein phosphatase inhibitor 2	23015	1
PPP1R2B	Protein phosphatase inhibitor 2 family member B	23106	1
TPD52L2	Tumor protein D54	22238	1
NMT1	Glycylpeptide N-tetradecanoyltransferase 1	15161	1
LSM14B	Protein LSM14 homolog B	42071	3
WASF2	Wiskott-Aldrich syndrome protein family member 2	54284	1
AHCYL2	Adenosylhomocysteinase 3	66721	2
MAP7	Ensconsin	84052	2
GMFB	Glia maturation factor beta	16713	2
GABRA3	Gamma-aminobutyric acid receptor subunit alpha-3	55165	2
CDIP1	Cell death-inducing p53-target protein 1	21892	1
PSMC1	26S proteasome regulatory subunit 4	49185	1
SNRNP70	U1 small nuclear ribonucleoprotein 70 kDa	51557	1
KIAA1671	Uncharacterized protein KIAA1671	196710	1
GRP	Gastrin-releasing peptide	16213	1
RPS17	40S ribosomal protein S17	15550	2
SCN2A	Sodium channel protein	213090	2
TAGLN	Transgelin	22611	2
YKT6	Synaptobrevin homolog YKT6	22418	1
FABP5	Fatty acid-binding protein 5	15164	2
GNG3	Guanine nucleotide-binding protein G(I)/G(S)/G(O) subunit gamma-3	8305	1
CAPN1	Calpain-1 catalytic subunit	81890	2
MYH9	Myosin-9	226530	1
HPRT1	Hypoxanthine-guanine phosphoribosyltransferase	24579	1
NRAS	GTPase NRas	21229	2
PRKCA	Protein kinase C alpha type	76750	1
ARPC2	Actin related protein 2/3 complex subunit 2 34kDa isoform CRA_e	4146	1
MYO18A	Unconventional myosin-XVIIIa	231105	1
FHL1	Four and a half LIM domains protein 1	23701	1
COX7A2L	Cytochrome c oxidase subunit 7A-related protein mitochondrial	8840	1
CTNNA2	Catenin alpha-2	105313	1
RGS14	Regulator of G-protein signaling 14	61447	2
THY1	Thy-1 membrane glycoprotein	16150	1
STXBP6	Syntaxin-binding protein 6	23554	1
SARNP	SAP domain-containing ribonucleoprotein	23671	2
SLC24A2	Sodium/potassium/calcium exchanger 2	73664	1
NFX1	Transcriptional repressor NF-X1	124395	1
DYNC1H1	Cytoplasmic dynein 1 heavy chain 1	532412	1
RAPGEF2	Rap guanine nucleotide exchange factor 2	188309	1
ABI2	Abl interactor 2	43088	1
COX5A	Cytochrome c oxidase subunit 5A mitochondrial	7771	1
LYPLA2	Acyl-protein thioesterase 2	14518	1
PCSK2	Neuroendocrine convertase 2	70565	1
ACOT13	Acyl-coenzyme A thioesterase 13	14960	2
CLTC	Clathrin heavy chain 1	191613	1
CKAP4	Cytoskeleton-associated protein 4	66023	1
SAA2-SAA4	SAA2-SAA4 readthrough	23353	1
SAA1	Serum amyloid A protein	8508	1
SAA2	Serum amyloid A protein	8952	1
CRYAB	Alpha-crystallin B chain	17926	1
GDA	Guanine deaminase	44189	1
GPRIN3	G protein-regulated inducer of neurite outgrowth 3	82439	2
NOLC1	Nucleolar and coiled-body phosphoprotein 1	73603	1
PEX5L	PEX5-related protein	69697	1
PTPRS	Receptor-type tyrosine-protein phosphatase S	168429	1
FH	Fumarate hydratase mitochondrial	54637	1
PIP5K1C	Phosphatidylinositol 4-phosphate 5-kinase type-1 gamma	73260	1
TCEAL3	Transcription elongation factor A protein-like 3	22502	2
TCEAL6	Transcription elongation factor A protein-like 6	22298	2
TCEAL5	Transcription elongation factor A protein-like 5	23307	2
DOCK4	Dedicator of cytokinesis protein 4	96159	1
ALDH5A1	Succinate-semialdehyde dehydrogenase	53868	2
RTCA	RNA 3'-terminal phosphate cyclase	5118	1
NUP35	Nucleoporin NUP35	13927	1
DCXR	L-xylulose reductase	25913	1
AHSA1	Activator of 90 kDa heat shock protein ATPase homolog 1	11620	2
SKP1	S-phase kinase-associated protein 1	18720	2
CDH9	Cadherin-9	88689	1
PCBP2	Poly(rC)-binding protein 2	38580	1
PHACTR2	Phosphatase and actin regulator	68296	2
APLP1	Amyloid-like protein 1	68491	2
MAPK8IP1	C-Jun-amino-terminal kinase-interacting protein 1	77213	4
ESYT2	Extended synaptotagmin-2	93978	1
ARHGEF11	Rho guanine nucleotide exchange factor 11	167704	1
NAPA	Alpha-soluble NSF attachment protein	8223	1
ELFN1	Protein ELFN1	90477	1
TP53BP2	Apoptosis-stimulating of p53 protein 2	125616	1
SHANK2	SH3 and multiple ankyrin repeat domains protein 2	134800	2
PDCD5	Programmed cell death protein 5	14285	1
SYMPK	Symplekin	141148	1
MAP1S	Microtubule-associated protein 1S	112211	1
PCDH9	PCDH9 protein	131640	1
RIMBP2	RIMS-binding protein 2	116026	1
ZFAND2B	AN1-type zinc finger protein 2B	10578	1
CBSL	Cystathionine beta-synthase-like protein	60587	1
CBS	Cystathionine beta-synthase	60587	1
SFXN5	Sideroflexin-5	37124	1
TBC1D5	TBC1 domain family member 5	89004	1
ARHGAP21	Rho GTPase-activating protein 21	217461	1
SLC30A3	Zinc transporter 3	41945	1
NACAD	NAC-alpha domain-containing protein 1	161100	1
HCFC1	Host cell factor 1	208730	2
PPIB	Peptidyl-prolyl cis-trans isomerase B	23743	1
CTBP1	C-terminal-binding protein 1	47535	2
CTBP2	C-terminal-binding protein 2	48945	2
YARS1	Tyrosine--tRNA ligase	43905	1
YARS	Tyrosine--tRNA ligase cytoplasmic	59144	1
TPM3	Tropomyosin alpha-3 chain	11017	1
NEDD4L	E3 ubiquitin-protein ligase NEDD4-like	140818	1
LATS1	Serine/threonine-protein kinase LATS1	126870	1
GRIN2B	Glutamate receptor ionotropic NMDA 2B	166367	1
MAPK1	Mitogen-activated protein kinase 1	41390	1
DENND1B	DENN domain-containing protein 1B	39844	1
EPS15	Epidermal growth factor receptor substrate 15	83655	1
TCHHL1	Trichohyalin-like protein 1	99275	1
PTPRN2	Receptor-type tyrosine-protein phosphatase N2	106989	1
AKAP13	A-kinase anchor protein 13	307550	3
SCRG1	Scrapie-responsive protein 1	11081	1
PLPP3	Phospholipid phosphatase 3	35116	1
H2AZ2	Histone H2A	8012	1
H2AZ1	Histone H2A	13496	1
H2AFV	Histone H2A.V	13509	1
FAM114A1	Protein NOXP20	60742	1
ARHGEF40	Rho guanine nucleotide exchange factor 40	164657	2
PROB1	Proline-rich basic protein 1	106917	3
LANCL1	Glutathione S-transferase LANCL1	45283	1
ACTN4	Alpha-actinin-4	104854	2
ACTN1	Alpha-actinin-1	103058	2
NPTXR	Neuronal pentraxin receptor	52828	1
GGA3	ADP-ribosylation factor-binding protein GGA3	67917	1
SHANK1	SH3 and multiple ankyrin repeat domains protein 1	224956	1
PPP1R12A	Protein phosphatase 1 regulatory subunit 12A	115281	1
PCSK1	Neuroendocrine convertase 1	84152	1
TXNDC9	Thioredoxin domain-containing protein 9	7594	1
PLPP4	Phospholipid phosphatase 4	29103	1
SEC24B	Protein transport protein Sec24B	137417	1
SLC3A2	4F2 cell-surface antigen heavy chain	64873	1
LGALSL	Galectin-related protein	8117	1
COL1A1	Collagen alpha-1(I) chain	138942	1
COL1A2	Collagen alpha-2(I) chain	129151	1
SLC14A1	Urea transporter 1	23276	1
ADGRL1	Adhesion G protein-coupled receptor L1	162716	1
KIF17	Kinesin-like protein	104025	1
ARPC1A	Actin-related protein 2/3 complex subunit 1A	41569	1
API5	Apoptosis inhibitor 5	57561	1
TBC1D13	TBC1 domain family member 13	46554	1
INPP4B	Inositol polyphosphate 4-phosphatase type II	47151	1
SH3BGRL3	SH3 domain-binding glutamic acid-rich-like protein 3	9381	1
CHMP4C	Charged multivesicular body protein 4c	26411	1
NUTF2	Nuclear transport factor 2	14478	1
NRCAM	Neuronal cell adhesion molecule	85348	1
SARS	Serine--tRNA ligase cytoplasmic	58777	2
SARS1	Seryl-tRNA synthetase 1	61313	2
TJP1	Tight junction protein ZO-1	195457	1
ADCY8	Adenylate cyclase type 8	140122	1
NLGN3	Neuroligin-3	93895	1
EXOC5	Exocyst complex component 5	82119	1
NDUFA4	Cytochrome c oxidase subunit NDUFA4	9370	1
LIN9	Protein lin-9 homolog	61946	1
RANBP2	E3 SUMO-protein ligase RanBP2	358201	1
RGPD3	RanBP2-like and GRIP domain-containing protein 3	197486	1
RGPD1	RANBP2-like and GRIP domain-containing protein 1	196661	1
RGPD2	RANBP2-like and GRIP domain-containing protein 2	197306	1
RGPD8	RANBP2-like and GRIP domain-containing protein 8	183263	1
RGPD5	RANBP2-like and GRIP domain-containing protein 5/6	198922	1
SHROOM3	Protein Shroom3	208048	1
CNGB1	Cyclic nucleotide-gated cation channel beta-1	139677	1
LENG8	Leukocyte receptor cluster member 8	88157	1
NIN	Ninein	231096	1
CLTA	Clathrin light chain A	27077	1
MYO1D	Unconventional myosin-Id	111290	1
CA1	Carbonic anhydrase 1	28870	1
GNG10	Guanine nucleotide-binding protein G(I)/G(S)/G(O) subunit gamma-10	7205	1
SPECC1L	Cytospin-A	124602	1
SPECC1L-ADORA2A	SPECC1L-ADORA2A readthrough (NMD candidate)	101514	1
TCFL5	Transcription factor-like 5 protein	52264	1
TANC2	Protein TANC2	219647	1
SMG1	Serine/threonine-protein kinase SMG1	410501	1
RPA4	Replication protein A 30 kDa subunit	28868	1
FMNL2	Formin-like protein 2	123321	1
PRUNE2	Protein prune homolog 2	299774	1
PRKAR2B	cAMP-dependent protein kinase type II-beta regulatory subunit	46302	0

## Sheet: HC_C3
GS	Protein Description	Av. Mass	Spectral Count
MAP1B	Microtubule-associated protein 1B	270632	492
MAP2	Microtubule-associated protein 2	199525	807
TUBB4A	Tubulin beta-4A chain	49586	464
TUBB4B	Tubulin beta-4B chain	49831	484
TUBB2A	Tubulin beta-2A chain	49907	473
TUBB	Tubulin beta chain	49671	426
TUBA1A	Tubulin alpha-1A chain	50136	404
TUBA1B	Tubulin alpha-1B chain	50152	403
SYN1	Synapsin-1	74111	323
TUBA1C	Tubulin alpha-1C chain	49895	347
MAP1A	Microtubule-associated protein 1A	331259	378
TUBA3C	Tubulin alpha-3C chain	49960	303
TUBA3D	Tubulin alpha-3D chain	49960	303
TUBB3	Tubulin beta-3 chain	50433	259
MAPT	Microtubule-associated protein	78902	303
DPYSL2	Dihydropyrimidinase-related protein 2	73503	328
MBP	Myelin basic protein	33117	1092
TUBB6	Tubulin beta-6 chain	49857	274
RTN4	Reticulon-4	129931	221
TUBA4A	Tubulin alpha-4A chain	49924	251
NEFL	Neurofilament light polypeptide	61517	189
AHNAK	Neuroblast differentiation-associated protein AHNAK	629114	127
GFAP	Glial fibrillary acidic protein	49880	266
SNAP91	Clathrin coat assembly protein AP180	91971	151
CKB	Creatine kinase B-type	42644	153
NEFM	Neurofilament medium polypeptide	98381	135
TUBA8	Tubulin alpha-8 chain	50094	141
ANK2	Ankyrin-2	426797	140
ACTB	Actin cytoplasmic 1	41737	198
ACTG1	Actin cytoplasmic 2	41793	166
VAMP2	Vesicle-associated membrane protein 2	12251	206
TUBB8B	Tubulin beta 8B	49573	157
HBB	Hemoglobin subunit beta	15998	128
CFL1	Cofilin-1	18502	67
SNCA	Alpha-synuclein	14460	65
SYN2	Synapsin-2	62996	131
BSN	Protein bassoon	416475	91
MAP4	Microtubule-associated protein 4	121005	120
MAP6	Microtubule-associated protein 6	86505	100
SYNPO	Synaptopodin	99463	108
ADIRF	Adipogenesis regulatory factor	7855	58
KRT10	Keratin type I cytoskeletal 10	58827	42
SNCB	Beta-synuclein	14288	58
KRT9	Keratin type I cytoskeletal 9	62064	45
KRT1	Keratin type II cytoskeletal 1	66039	86
HBA1	Hemoglobin subunit alpha	15258	111
SPTAN1	Spectrin alpha chain non-erythrocytic 1	282835	78
EPB41L3	Band 4.1-like protein 3	120677	75
AMPH	Amphiphysin	76257	77
EPN1	Epsin-1	60293	67
SNAP25	Synaptosomal-associated protein 25	23315	70
SNCG	Gamma-synuclein	13331	76
ACTC1	Actin alpha cardiac muscle 1	42019	100
ACTA1	Actin alpha skeletal muscle	42051	100
TPPP	Tubulin polymerization-promoting protein	23694	68
HBD	Hemoglobin subunit delta	16055	75
WASF1	Wiskott-Aldrich syndrome protein family member 1	61652	59
SPTBN1	Spectrin beta chain non-erythrocytic 1	274608	64
AAK1	AP2-associated protein kinase 1	103885	60
PLEC	Plectin	388036	61
GAPDH	Glyceraldehyde-3-phosphate dehydrogenase	36053	54
SYNGAP1	Ras/Rap GTPase-activating protein SynGAP	148284	43
YWHAZ	14-3-3 protein zeta/delta	27745	29
DBN1	Drebrin	71429	72
RTN3	Reticulon-3	112611	34
VAMP3	Vesicle-associated membrane protein 3	11309	66
POTEE	POTE ankyrin domain family member E	121363	68
ENO1	Alpha-enolase	47169	34
INA	Alpha-internexin	55391	52
BIN1	Myc box-dependent-interacting protein 1	64699	38
SCAMP1	Secretory carrier-associated membrane protein 1	37920	35
AQP4	Aquaporin-4	38178	62
PPP3CA	Serine/threonine-protein phosphatase 2B catalytic subunit alpha isoform	58688	60
BAIAP2	Brain-specific angiogenesis inhibitor 1-associated protein 2	60868	35
POTEF	POTE ankyrin domain family member F	121444	66
HSPA8	Heat shock cognate 71 kDa protein	70898	35
CHGB	Secretogranin-1	78276	33
NRGN	Neurogranin	7618	63
BASP1	Brain acid soluble protein 1	22693	40
ATP5F1A	ATP synthase subunit alpha mitochondrial	59751	30
ATP5F1B	ATP synthase subunit beta mitochondrial	56560	26
ADD2	Beta-adducin	80854	43
AHNAK2	Protein AHNAK2	616641	32
RTN1	Reticulon-1	83618	45
PALM	Paralemmin-1	42076	40
KRT2	Keratin type II cytoskeletal 2 epidermal	65433	36
ENO2	Gamma-enolase	47269	22
TSC22D1	TSC22 domain family protein 1	109676	46
AKAP12	A-kinase anchor protein 12	191480	33
PPIA	Peptidyl-prolyl cis-trans isomerase A	18012	30
TFG	Protein TFG	43448	19
AHCYL1	S-adenosylhomocysteine hydrolase-like protein 1	58952	47
ALDOC	Fructose-bisphosphate aldolase C	39456	15
EEF1A1	Elongation factor 1-alpha 1	50141	23
PCLO	Protein piccolo	560707	34
CNP	2' 3'-cyclic-nucleotide 3'-phosphodiesterase	47579	23
CALM3	Calmodulin-3	16838	31
CALM1	Calmodulin-1	16838	31
CALM2	Calmodulin-2	16838	31
EEF1A2	Elongation factor 1-alpha 2	50470	27
CRIP2	Cysteine-rich protein 2	22493	18
TMSB4X	Thymosin beta-4	5053	54
UBQLN1	Ubiquilin-1	62519	41
MYL12A	Myosin regulatory light chain 12A	19794	19
MYL12B	Myosin regulatory light chain 12B	19779	19
EPB41L1	Band 4.1-like protein 1	98503	26
PRRT2	Proline-rich transmembrane protein 2	29210	29
PACSIN1	Protein kinase C and casein kinase substrate in neurons protein 1	46146	15
SLC1A4	Neutral amino acid transporter A	55723	19
KIF21A	Kinesin-like protein KIF21A	187178	12
GJA1	Gap junction alpha-1 protein	43008	37
ALDOA	Fructose-bisphosphate aldolase A	39420	21
HSPA2	Heat shock-related 70 kDa protein 2	70021	16
PCSK1N	ProSAAS	27372	21
MDH2	Malate dehydrogenase mitochondrial	35503	14
DNM1	Dynamin-1	94017	32
UBQLN2	Ubiquilin-2	65696	40
DCTN2	Dynactin subunit 2	44231	20
CYCS	Cytochrome c	11749	26
CARMIL2	Capping protein Arp2/3 and myosin-I linker protein 2	154688	39
SYNPR	Synaptoporin	22298	27
DNAJC6	Putative tyrosine-protein phosphatase auxilin	99997	27
VGF	Neurosecretory protein VGF	67258	20
CRMP1	Dihydropyrimidinase-related protein 1	62030	30
DMTN	Dematin	45514	35
ADD1	Alpha-adducin	80955	37
WIPF3	WAS/WASL-interacting protein family member 3	49348	46
PEBP1	Phosphatidylethanolamine-binding protein 1	21057	22
PKM	Pyruvate kinase PKM	57937	15
SGIP1	SH3-containing GRB2-like protein 3-interacting protein 1	89109	22
PPP1R9B	Neurabin-2	89334	17
BCAS1	Breast carcinoma-amplified sequence 1	61709	26
VIM	Vimentin	53652	33
DPYSL3	Dihydropyrimidinase-related protein 3	61963	30
MARCKS	Myristoylated alanine-rich C-kinase substrate	31555	28
ATP2B2	Plasma membrane calcium-transporting ATPase 2	136876	21
GAP43	Neuromodulin	24803	18
TPI1	Triosephosphate isomerase	30791	25
ATP5PF	ATP synthase-coupling factor 6 mitochondrial	12588	23
SIRPA	Tyrosine-protein phosphatase non-receptor type substrate 1	54967	25
YWHAB	14-3-3 protein beta/alpha	28082	19
ATP8A1	Phospholipid-transporting ATPase IA	131369	28
TRIM2	Tripartite motif-containing protein 2	81530	15
CAMKV	CaM kinase-like vesicle-associated protein	54354	19
MDH1	Malate dehydrogenase cytoplasmic	36426	13
ALB	Serum albumin	69367	27
VAMP1	Vesicle-associated membrane protein 1	12600	26
DNAJC5	DnaJ homolog subfamily C member 5	22149	22
OXR1	Oxidation resistance protein 1	97970	21
ATP6V1G2	V-type proton ATPase subunit G 2	13604	27
H1-4	Histone H1.4	21865	28
CFL2	Cofilin-2	18737	13
PLIN3	Perilipin-3	47075	16
RPLP2	60S acidic ribosomal protein P2	11665	21
CACNG8	Voltage-dependent calcium channel gamma-8 subunit	43295	21
UCHL1	Ubiquitin carboxyl-terminal hydrolase isozyme L1	24824	27
EPS15L1	Epidermal growth factor receptor substrate 15-like 1	94255	21
AP3D1	AP-3 complex subunit delta-1	130158	11
CTTN	Src substrate cortactin	61586	11
CTNND2	Catenin delta-2	132656	23
H1-2	Histone H1.2	21365	31
ADD3	Gamma-adducin	79155	29
DPYSL4	Dihydropyrimidinase-related protein 4	61878	18
DNM1L	Dynamin-1-like protein	81877	19
PRRT1	Proline-rich transmembrane protein 1	31430	25
WBP2	WW domain-binding protein 2	25807	24
PCDH1	Protocadherin-1	114743	19
VCAN	Versican core protein	372821	11
PABPC1	Polyadenylate-binding protein	65748	17
SYNJ1	Synaptojanin-1	139914	47
ANK3	Ankyrin-3	480416	12
TUBB1	Tubulin beta-1 chain	50327	42
SCG2	Secretogranin-2	70941	12
CD44	CD44 antigen	22683	14
YWHAE	14-3-3 protein epsilon	29174	15
TPPP3	Tubulin polymerization-promoting protein family member 3	18985	22
POLR2M	DNA-directed RNA polymerase II subunit GRINL1A isoforms 4/5	15131	14
AGFG1	Arf-GAP domain and FG repeat-containing protein 1	58260	15
SLC6A17	Sodium-dependent neutral amino acid transporter SLC6A17	81001	16
DYNC1I1	Cytoplasmic dynein 1 intermediate chain 1	60823	15
STIP1	Stress-induced-phosphoprotein 1	62639	14
PRSS3	Trypsin-3	32529	55
HSPD1	60 kDa heat shock protein mitochondrial	61055	14
LDHB	L-lactate dehydrogenase B chain	36639	14
SHANK3	SH3 and multiple ankyrin repeat domains protein 3	184323	15
DCTN1	Dynactin subunit 1	141694	11
CSRP1	Cysteine and glycine-rich protein 1	20567	11
PRSS1	Trypsin-1	26558	45
ENSA	Alpha-endosulfine	13133	12
TMOD2	Tropomodulin-2	39595	14
ARPP19	cAMP-regulated phosphoprotein 19	14484	12
PABPC3	Polyadenylate-binding protein 3	70031	15
HSP90AB1	Heat shock protein HSP 90-beta	83264	10
HEPACAM	Hepatocyte cell adhesion molecule	46027	14
H2AFJ	Histone H2A.J	14019	10
HIST1H2AH	Histone H2A type 1-H	13906	10
H2AC14	Histone H2A type 1-J	13936	10
HIST2H2AC	Histone H2A type 2-C	13988	10
H2AC7	Histone H2A type 1-D	14107	10
H2AC11	Histone H2A type 1	14091	10
HIST2H2AA3	Histone H2A type 2-A	14095	10
hCG_2039566	Histone H2A	18482	10
PGAM1	Phosphoglycerate mutase 1	28804	12
ST13	Hsc70-interacting protein	41332	28
CLASP2	CLIP-associating protein 2	138864	8
YWHAG	14-3-3 protein gamma	28303	12
EZR	Ezrin	69413	14
WNK2	Serine/threonine-protein kinase WNK2	234378	9
NECAP1	Adaptin ear-binding coat-associated protein 1	19007	31
PRKAR2B	cAMP-dependent protein kinase type II-beta regulatory subunit	46302	10
GPRIN1	G protein-regulated inducer of neurite outgrowth 1	102399	13
KRT6B	Keratin type II cytoskeletal 6B	60067	18
KRT16	Keratin type I cytoskeletal 16	51268	10
ATP2B1	Plasma membrane calcium-transporting ATPase 1	134685	12
CASKIN1	Caskin-1	149813	9
PLPPR4	Phospholipid phosphatase-related protein type 4	82983	14
ATP6V1B2	V-type proton ATPase subunit B brain isoform	56501	15
TOM1	Target of Myb protein 1	53818	6
HSPH1	Heat shock protein 105 kDa	96865	13
RAB3A	Ras-related protein Rab-3A	24984	5
UBQLN4	Ubiquilin-4	63853	15
ABI1	Abl interactor 1	43295	18
KRT6C	Keratin type II cytoskeletal 6C	60025	14
NDUFA7	NADH dehydrogenase [ubiquinone] 1 alpha subcomplex subunit 7	12551	8
SCAMP3	Secretory carrier-associated membrane protein 3	38287	13
ANXA1	Annexin A1	38714	7
NEBL	Nebulette	116453	11
MAP7D1	MAP7 domain-containing protein 1	92820	10
ATP1A3	Sodium/potassium-transporting ATPase subunit alpha	108279	12
HSPB1	Heat shock protein beta-1	22783	14
NSF	Vesicle-fusing ATPase	82092	11
HIST3H2A	Histone H2A type 3	14121	10
HIST1H2AC	Histone H2A type 1-C	14105	10
H2AC4	Histone H2A type 1-B/E	14135	10
TPD52	Tumor protein D52	24327	14
RAD23B	UV excision repair protein RAD23 homolog B	43171	10
SLC1A2	Amino acid transporter	53576	48
IRS2	Insulin receptor substrate 2	137334	5
PRR36	Proline-rich protein 36	132748	12
EIF3J	Eukaryotic translation initiation factor 3 subunit J	29062	8
NPY	Pro-neuropeptide Y	10851	10
KRT14	Keratin type I cytoskeletal 14	51562	14
NDUFS4	NADH dehydrogenase [ubiquinone] iron-sulfur protein 4 mitochondrial	20108	9
H4C1	Histone H4	11367	19
TCP1	T-complex protein 1 subunit alpha	60344	6
SDCBP	Syndecan binding protein (Syntenin) isoform CRA_a	34819	10
AKAP5	A-kinase anchor protein 5	47088	8
HSP90AA1	Heat shock protein HSP 90-alpha	84660	10
CAPNS1	Calpain small subunit 1	28316	5
ATP1A1	Sodium/potassium-transporting ATPase subunit alpha-1	112896	9
SCOC	Short coiled-coil protein	9355	6
TNR	Tenascin-R	149561	11
SLC1A3	Amino acid transporter	47100	12
SH3GL2	Endophilin-A1	39962	10
AARS	Alanine--tRNA ligase cytoplasmic	106810	9
KRT5	Keratin type II cytoskeletal 5	62378	12
GPI	Glucose-6-phosphate isomerase	67286	9
PPP3CB	Serine/threonine-protein phosphatase 2B catalytic subunit beta isoform	59024	16
UBAP2L	Ubiquitin-associated protein 2-like	114534	14
COX7C	Cytochrome c oxidase subunit 7C mitochondrial	7245	15
PSAP	Prosaposin	58113	12
JPT1	Jupiter microtubule-associated homolog 1	11012	11
TMSB10	Thymosin beta-10	5026	20
EPB41L2	Band 4.1-like protein 2	112588	19
CNN3	Calponin-3	36414	8
MAG	Myelin-associated glycoprotein	69069	10
UBA1	Ubiquitin-like modifier-activating enzyme 1	117849	10
SORBS1	Sorbin and SH3 domain-containing protein 1	142513	9
SYNGR3	Synaptogyrin-3	24555	18
SLC17A7	Vesicular glutamate transporter 1	61613	16
CRAT	Carnitine O-acetyltransferase	70858	9
PDYN	Proenkephalin-B	28385	6
PGK1	Phosphoglycerate kinase 1	44615	12
VTA1	Vacuolar protein sorting-associated protein VTA1 homolog	27331	10
CAMK2A	Calcium/calmodulin-dependent protein kinase type II subunit alpha	53040	8
CXADR	Coxsackievirus and adenovirus receptor	40030	22
SCN2A	Sodium channel protein	213090	4
SH3GLB2	Endophilin-B2	43974	9
DBI	Acyl-CoA-binding protein	10044	10
BCAN	Brevican core protein	99118	10
S100B	Protein S100-B	10713	11
PEA15	Astrocytic phosphoprotein PEA-15	12530	11
PIN1	Peptidyl-prolyl cis-trans isomerase NIMA-interacting 1	18243	7
CRYM	Ketimine reductase mu-crystallin	33776	8
ATP5PD	ATP synthase subunit d mitochondrial	18491	10
CIRBP	Cold-inducible RNA-binding protein	18648	3
USP5	Ubiquitin carboxyl-terminal hydrolase 5	95786	10
SERBP1	Plasminogen activator inhibitor 1 RNA-binding protein	44965	7
DLGAP3	Disks large-associated protein 3	106040	11
TIMM13	Mitochondrial import inner membrane translocase subunit Tim13	10500	5
RDX	Radixin	68564	6
REPS2	RalBP1-associated Eps domain-containing protein 2	71534	4
NCL	Nucleolin	76615	7
SYP	Synaptophysin	33845	13
ATP6V1G1	V-type proton ATPase subunit G 1	13758	18
PRKAR2A	cAMP-dependent protein kinase type II-alpha regulatory subunit	45518	8
WDR44	WD repeat-containing protein 44	101366	7
PLP1	Myelin proteolipid protein	30077	23
CDC42SE2	CDC42 small effector protein 2	5871	12
NEFH	Neurofilament heavy polypeptide	112479	8
MAPRE3	Microtubule-associated protein RP/EB family member 3	31982	6
TOLLIP	Toll-interacting protein	23280	12
CDC42EP4	Cdc42 effector protein 4	37980	6
PAK3	Non-specific serine/threonine protein kinase	60627	6
REEP2	Receptor expression-enhancing protein	23796	3
SLC4A10	Anion exchange protein	124701	6
IGSF8	Immunoglobulin superfamily member 8	65034	9
DCLK1	Serine/threonine-protein kinase DCLK1	82224	6
GNG2	Guanine nucleotide-binding protein subunit gamma	11232	18
MINK1	Misshapen-like kinase 1	149821	11
SEPTIN9	Septin-9	65402	4
CAMK2B	Calcium/calmodulin-dependent protein kinase type II subunit beta	72678	10
DDX1	ATP-dependent RNA helicase DDX1	73975	7
BCL2L13	Bcl-2-like protein 13	48872	7
DLD	Dihydrolipoyl dehydrogenase	51816	5
NUMBL	Numb-like protein	60813	11
PLCB1	1-phosphatidylinositol 4 5-bisphosphate phosphodiesterase beta-1	138567	8
BSCL2	Seipin	44392	10
PPP3R1	Calcineurin subunit B type 1	18208	6
HNRNPD	Heterogeneous nuclear ribonucleoprotein D0	38434	6
STXBP1	Syntaxin-binding protein 1	65216	9
SLC6A1	Sodium- and chloride-dependent GABA transporter 1	67074	9
GNG7	Guanine nucleotide-binding protein G(I)/G(S)/G(O) subunit gamma-7	7522	12
ITSN1	Intersectin-1	195420	11
SRGAP3	SLIT-ROBO Rho GTPase-activating protein 3	124504	7
DYNLRB1	Dynein light chain roadblock-type 1	16253	6
SYNCRIP	Heterogeneous nuclear ribonucleoprotein Q	69603	5
DPYSL5	Dihydropyrimidinase-related protein 5	61421	7
MTPN	Myotrophin	5704	5
SYNGR1	Synaptogyrin-1	25456	11
REPS1	RalBP1-associated Eps domain-containing protein 1	86662	9
MT-ATP8	ATP synthase protein 8	7992	12
HPCA	Neuron-specific calcium-binding protein hippocalcin	22427	6
HNRNPDL	Heterogeneous nuclear ribonucleoprotein D-like	46438	7
PFN1	Profilin-1	15054	7
ARHGAP1	Rho GTPase-activating protein 1	50436	3
CD99L2	CD99 antigen-like protein 2	27986	10
HSPA1B	Heat shock 70 kDa protein 1B	70052	6
HSPA1A	Heat shock 70 kDa protein 1A	70052	6
CHMP5	Charged multivesicular body protein 5	24571	10
ICA1	Islet cell autoantigen 1	53242	6
KRT8	Keratin type II cytoskeletal 8	53704	13
RPLP1	60S acidic ribosomal protein P1	11514	5
HSPA12A	Heat shock 70 kDa protein 12A	74978	9
CHMP4B	Charged multivesicular body protein 4b	24950	4
CAMK4	Calcium/calmodulin-dependent protein kinase type IV	51926	3
SEPTIN7	Septin-7	48716	6
CBR1	Carbonyl reductase [NADPH] 1	30375	9
LGALS1	Galectin-1	14716	4
FLOT2	Flotillin	47142	4
YWHAQ	14-3-3 protein theta	27764	9
CLIP2	CAP-Gly domain-containing linker protein 2	115837	3
ABLIM1	Actin-binding LIM protein 1	84357	6
PSIP1	PC4 and SFRS1-interacting protein	60103	7
COX8A	Cytochrome c oxidase subunit 8A mitochondrial	7579	11
COX5A	Cytochrome c oxidase subunit 5A mitochondrial	16762	7
PAICS	Multifunctional protein ADE2	47079	5
TSC22D2	TSC22 domain family protein 2	79228	11
PRRT3	Proline-rich transmembrane protein 3	102197	9
GOT1	Aspartate aminotransferase cytoplasmic	46248	8
RAB3C	Ras-related protein Rab-3C	25952	7
PPP1R1B	Protein phosphatase 1 regulatory subunit 1B	19341	8
S100A1	Protein S100-A1	10546	4
HNRNPA2B1	Heterogeneous nuclear ribonucleoproteins A2/B1	37430	8
CAPZA2	F-actin-capping protein subunit alpha-2	32949	7
KRT79	Keratin type II cytoskeletal 79	57836	8
ERMN	Ermin	32783	5
DYNC1LI2	Cytoplasmic dynein 1 light intermediate chain 2	54099	6
ATP6V1H	V-type proton ATPase subunit H	55883	4
CAMK2D	Calcium/calmodulin-dependent protein kinase type II subunit delta	56369	4
H1-0	Histone H1.0	20863	8
PPP2R1A	Serine/threonine-protein phosphatase 2A 65 kDa regulatory subunit A alpha isoform	65309	5
HCN1	Potassium/sodium hyperpolarization-activated cyclic nucleotide-gated channel 1	98796	9
YWHAH	14-3-3 protein eta	28219	8
HSPA1L	Heat shock 70 kDa protein 1-like	70375	4
MATR3	Matrin-3	88359	6
CHCHD2P9	Putative coiled-coil-helix-coiled-coil-helix domain-containing protein CHCHD2P9 mitochondrial	15490	7
CHCHD2	Coiled-coil-helix-coiled-coil-helix domain-containing protein 2	15513	7
PFN2	Profilin-2	15046	6
HSPA6	Heat shock 70 kDa protein 6	71028	6
UBXN7	UBX domain-containing protein 7	54862	3
MAP7D2	MAP7 domain-containing protein 2	81965	5
GNAO1	Guanine nucleotide-binding protein G(o) subunit alpha	40051	7
SEPTIN5	Septin-5	42777	10
CADPS	Calcium-dependent secretion activator 1	152786	3
CCK	Cholecystokinin	12669	12
TACC2	Transforming acidic coiled-coil-containing protein 2	110032	5
APOA1	Apolipoprotein A-I	27909	6
PRDX1	Peroxiredoxin-1	22110	6
ADCY9	Adenylate cyclase type 9	150700	3
MTHFD1	C-1-tetrahydrofolate synthase cytoplasmic	92570	8
KRT76	Keratin type II cytoskeletal 2 oral	65841	12
PAK2	Serine/threonine-protein kinase PAK 2	58043	5
PICALM	Phosphatidylinositol-binding clathrin assembly protein	70755	8
CEP170	Centrosomal protein of 170 kDa	175292	5
TOM1L2	TOM1-like protein 2	55556	6
WDR47	WD repeat-containing protein 47	98702	6
UBL7	Ubiquitin-like protein 7	40510	7
IQSEC2	IQ motif and SEC7 domain-containing protein 2	162782	5
NUDCD2	NudC domain-containing protein 2	17676	14
SQSTM1	Sequestosome-1	47687	6
IST1	IST1 homolog	39751	6
ALYREF	THO complex subunit 4	26888	6
PRDX5	Peroxiredoxin-5 mitochondrial	22086	9
CAP2	Adenylyl cyclase-associated protein 2	52824	15
EIF2S3	Eukaryotic translation initiation factor 2 subunit 3	51110	2
EIF2S3B	Eukaryotic translation initiation factor 2 subunit 3B	51229	2
SEC16A	Protein transport protein Sec16A	251891	8
ATP2B3	Plasma membrane calcium-transporting ATPase 3	134197	12
EIF4G1	Eukaryotic translation initiation factor 4 gamma 1	166746	4
C12orf57	Protein C10	13178	3
LNPK	Endoplasmic reticulum junction formation protein lunapark	47740	5
LARP1	La-related protein 1	123510	8
YTHDF3	YTH domain-containing family protein 3	63861	7
KRT4	Keratin type II cytoskeletal 4	57285	12
CST3	Cystatin-C	15799	5
PPM1E	Protein phosphatase 1E	83952	6
HIST1H2BO	Histone H2B type 1-O	13906	12
H2BC11	Histone H2B type 1-J	13904	12
HIST3H2BB	Histone H2B type 3-B	13908	12
HIST1H2BB	Histone H2B type 1-B	13950	12
HIST2H2BE	Histone H2B type 2-E	13920	12
H2BFS	Histone H2B type F-S	13944	12
HIST2H2BF	Histone H2B type 2-F	13920	12
HIST1H2BD	Histone H2B type 1-D	13936	12
H2BC4	Histone H2B type 1-C/E/F/G/I	13906	12
H2BC12	Histone H2B type 1-K	13890	12
H2BC15	Histone H2B type 1-N	13922	12
H2BC13	Histone H2B type 1-L	13952	12
HIST1H2BH	Histone H2B type 1-H	13892	12
H2BC14	Histone H2B type 1-M	13989	12
COX6B1	Cytochrome c oxidase subunit 6B1	10192	5
WNK1	Serine/threonine-protein kinase WNK1	225501	4
FUS	RNA-binding protein FUS	53426	4
TACC1	Transforming acidic coiled-coil-containing protein 1	62407	3
SYT1	Synaptotagmin I isoform CRA_b	47261	8
MYL10	Myosin regulatory light chain 10	25308	4
SPTBN2	Spectrin beta chain non-erythrocytic 2	271323	7
TJP2	Tight junction protein ZO-2	123584	5
GDA	Guanine deaminase	51003	5
COX6A1	Cytochrome c oxidase subunit 6A1 mitochondrial	12155	11
HNRNPC	Heterogeneous nuclear ribonucleoproteins C1/C2	31972	5
COX7A2	Cytochrome c oxidase subunit 7A2 mitochondrial	9396	2
SH3KBP1	SH3 domain-containing kinase-binding protein 1	73126	4
PPP2CA	Serine/threonine-protein phosphatase 2A catalytic subunit alpha isoform	35594	6
MYL6B	Myosin light chain 6B	22764	4
KRT13	Keratin type I cytoskeletal 13	45261	6
RAPGEF2	Rap guanine nucleotide exchange factor 2	167416	5
GRIPAP1	GRIP1-associated protein 1	90857	3
UBA52	Ubiquitin-60S ribosomal protein L40	14728	5
UBB	Polyubiquitin-B	17215	5
UBC	Polyubiquitin-C	25758	5
FGA	Fibrinogen alpha chain	94973	4
AK1	Adenylate kinase isoenzyme 1	21635	12
FSCN1	Fascin	54530	4
LASP1	LIM and SH3 domain protein 1	29717	10
STMN1	Stathmin	17302	5
HSPE1	10 kDa heat shock protein mitochondrial	10932	3
OLA1	Obg-like ATPase 1	44744	6
CDV3	Protein CDV3 homolog	27335	10
CA2	Carbonic anhydrase 2	29246	3
HNRNPK	Heterogeneous nuclear ribonucleoprotein K	50976	5
APOA2	Apolipoprotein A-II	11175	7
CRYAB	Alpha-crystallin B chain	20159	6
TPM3	Tropomyosin alpha-3 chain	11017	3
SNPH	Syntaphilin	53537	4
DYNC1I2	Cytoplasmic dynein 1 intermediate chain 2	71457	2
CDIP1	Cell death-inducing p53-target protein 1	21892	12
MSN	Moesin	67820	5
PIP5K1C	Phosphatidylinositol 4-phosphate 5-kinase type-1 gamma	73260	3
RABL6	Rab-like protein 6	79549	3
ATP6V0D1	V-type proton ATPase subunit d 1	40329	9
OTUB1	Ubiquitin thioesterase OTUB1	31284	7
GNB1	Guanine nucleotide-binding protein G(I)/G(S)/G(T) subunit beta-1	37377	4
TPM1	Tropomyosin 1 (Alpha) isoform CRA_b	28598	3
DBNL	Drebrin-like protein	45746	3
PDIA3	Protein disulfide-isomerase A3	56782	4
SEPTIN8	Septin-8	49356	4
MTSS2	Protein MTSS 2	79798	10
ATP5MD	ATP synthase membrane subunit DAPIT mitochondrial	6458	2
CKMT1A	Creatine kinase U-type mitochondrial	47037	4
NBEA	Neurobeachin	327548	6
TPP1	Tripeptidyl-peptidase 1	50890	4
CTSL	Cathepsin L1	37564	4
NAP1L4	Nucleosome assembly protein 1-like 4	42823	12
HMGB1	High mobility group protein B1	18311	4
MAP6D1	MAP6 domain-containing protein 1	21005	4
LRRC47	Leucine-rich repeat-containing protein 47	63473	3
DTNA	Dystrobrevin alpha	83901	6
SHISA4	Protein shisa-4	21522	7
GNG4	Guanine nucleotide-binding protein G(I)/G(S)/G(O) subunit gamma-4	8389	4
CAMLG	Calcium signal-modulating cyclophilin ligand	32953	6
CRTC1	CREB-regulated transcription coactivator 1	62686	8
FAM171B	Protein FAM171B	92181	3
MAPK1	Mitogen-activated protein kinase 1	41390	7
NDUFAB1	Acyl carrier protein mitochondrial	17417	9
NACA	Nascent polypeptide-associated complex subunit alpha muscle-specific form	205419	3
RPL23A	60S ribosomal protein L23a	7923	10
KLC2	Kinesin light chain 2	68935	4
COX4I1	Cytochrome c oxidase subunit 4 isoform 1 mitochondrial	19577	4
MAPK10	Mitogen-activated protein kinase	41997	4
SRI	Sorcin	21676	6
TOMM22	Mitochondrial import receptor subunit TOM22 homolog	15522	4
GOT2	Aspartate aminotransferase mitochondrial	47518	4
GRM5	Metabotropic glutamate receptor 5	132469	3
LRRC7	Leucine-rich repeat-containing protein 7	172580	6
TMEM163	Transmembrane protein 163	31469	6
LMBRD2	G-protein coupled receptor-associated protein LMBRD2	81172	5
AMPD2	AMP deaminase 2	94890	4
MARCKSL1	MARCKS-related protein	19529	8
OSBP	Oxysterol-binding protein 1	89421	5
CAPZA1	F-actin-capping protein subunit alpha-1	32923	4
SRCIN1	SRC kinase signaling inhibitor 1	127105	3
NECAP2	Adaptin ear-binding coat-associated protein 2	28339	10
SCG5	Neuroendocrine protein 7B2	21386	8
CTSD	Cathepsin D	43687	5
STX7	Syntaxin-7	29816	2
AP3S1	AP-3 complex subunit sigma-1	21732	7
MOG	Myelin-oligodendrocyte glycoprotein	23869	5
MRTFB	Myocardin-related transcription factor B	118127	6
GNG3	Guanine nucleotide-binding protein G(I)/G(S)/G(O) subunit gamma-3	8305	7
VSNL1	Visinin-like protein 1	22142	3
EEF1B2	Elongation factor 1-beta	24764	2
WASH6P	WAS protein family homolog 6	47990	1
MRPS36	28S ribosomal protein S36 mitochondrial	11466	3
RBMX	RNA-binding motif protein X chromosome	42332	4
EIF3G	Eukaryotic translation initiation factor 3 subunit G	35611	2
PIP4K2A	Phosphatidylinositol 5-phosphate 4-kinase type-2 alpha	46225	4
ARFGAP1	ADP-ribosylation factor GTPase-activating protein 1	37109	3
RUFY3	Protein RUFY3	52965	3
PHGDH	D-3-phosphoglycerate dehydrogenase	55939	4
LANCL2	LanC-like protein 2	50854	4
SOD2	Superoxide dismutase [Mn] mitochondrial	24750	6
VIP	VIP peptides	19169	3
PAK1	Serine/threonine-protein kinase PAK 1	50877	4
NUTF2	Nuclear transport factor 2	14478	8
CNDP2	Cytosolic non-specific dipeptidase	52879	3
SHANK2	SH3 and multiple ankyrin repeat domains protein 2	134800	5
TAC1	Protachykinin-1	15003	7
KRT17	Keratin type I cytoskeletal 17	48106	7
WIPF2	WAS/WASL-interacting protein family member 2	46289	3
PCBP1	Poly(rC)-binding protein 1	37498	3
ABI2	Abl interactor 2	52790	4
ACO2	Aconitate hydratase mitochondrial	85425	2
FAM241B	Protein FAM241B	13238	8
HSPA5	Endoplasmic reticulum chaperone BiP	72333	2
MAPRE2	Microtubule-associated protein RP/EB family member 2	37031	5
FKBP3	Peptidyl-prolyl cis-trans isomerase FKBP3	25177	3
DPY30	Protein dpy-30 homolog	11250	2
MIF	Macrophage migration inhibitory factor	12476	8
PALM2	Paralemmin-2	42185	4
ATP1B1	Sodium/potassium-transporting ATPase subunit beta-1	35061	2
KHSRP	Far upstream element-binding protein 2	73028	4
IER3IP1	Immediate early response 3-interacting protein 1	7608	2
CPLX2	Complexin-2	15394	7
MYL6	Myosin light polypeptide 6	26707	3
PPIB	Peptidyl-prolyl cis-trans isomerase B	23743	4
SYAP1	Synapse-associated protein 1	39933	7
FKBP1A	Peptidyl-prolyl cis-trans isomerase FKBP1A	11951	3
RIMS1	Regulating synaptic membrane exocytosis protein 1	189071	5
PDE1A	Calcium/calmodulin-dependent 3' 5'-cyclic nucleotide phosphodiesterase 1A	61252	7
CDH2	Cadherin-2	99809	1
CNKSR2	Connector enhancer of kinase suppressor of ras 2	108407	5
ACTR1A	Alpha-centractin	24957	2
PPP1CC	Serine/threonine-protein phosphatase	16214	5
RAN	GTP-binding nuclear protein Ran	26224	4
SLC9A1	Sodium/hydrogen exchanger 1	90763	4
SRSF3	Serine/arginine-rich-splicing factor 3	10321	2
PRDX2	Peroxiredoxin-2	21892	2
ZC2HC1A	Zinc finger C2HC domain-containing protein 1A	35092	6
CBL	E3 ubiquitin-protein ligase CBL	95098	5
PIP4K2B	Phosphatidylinositol 5-phosphate 4-kinase type-2 beta	47378	6
SYNPO2	Synaptopodin-2	117514	3
NCAN	Neurocan core protein	143093	2
CTSB	Cathepsin B	37822	6
ARFIP2	Arfaptin-2	17411	3
MPP6	MAGUK p55 subfamily member 6	61117	2
EIF4G3	Eukaryotic translation initiation factor 4 gamma 3	195272	3
CAPRIN1	Caprin-1	70353	4
MAST3	Microtubule-associated serine/threonine-protein kinase 3	143137	1
NPTXR	Neuronal pentraxin receptor	52828	3
TNKS1BP1	182 kDa tankyrase-1-binding protein	181795	3
NDUFA2	NADH dehydrogenase [ubiquinone] 1 alpha subcomplex subunit 2	10922	4
OXCT1	Succinyl-CoA:3-ketoacid coenzyme A transferase 1 mitochondrial	56158	2
KCNQ2	Potassium voltage-gated channel subfamily KQT member 2	71246	5
TAC3	Tachykinin-3	13438	5
HNRNPR	Heterogeneous nuclear ribonucleoprotein R	70943	4
PTGDS	Prostaglandin-H2 D-isomerase	21029	3
LANCL1	Glutathione S-transferase LANCL1	45283	4
ARHGEF11	Rho guanine nucleotide exchange factor 11	167704	10
SHISA6	Protein shisa-6	55764	2
CACNA1E	Voltage-dependent R-type calcium channel subunit alpha	259216	1
SRP14	Signal recognition particle 14 kDa protein	13058	1
SHC3	SHC-transforming protein 3	64056	4
SGTB	Small glutamine-rich tetratricopeptide repeat-containing protein beta	33429	4
SMAP1	Stromal membrane-associated protein 1	49219	5
GABBR2	Gamma-aminobutyric acid type B receptor subunit 2	105821	2
PAM	Peptidyl-glycine alpha-amidating monooxygenase	108332	2
PPP3CC	Serine/threonine-protein phosphatase 2B catalytic subunit gamma isoform	58129	4
UPF1	Regulator of nonsense transcripts 1	124345	2
NPM1	Nucleophosmin	32575	4
NDRG4	Protein NDRG4	7306	5
CTNNB1	Catenin beta-1	85368	6
DNM2	Dynamin-2	98064	4
PPP1R21	Protein phosphatase 1 regulatory subunit 21	88314	3
PPP1CA	Serine/threonine-protein phosphatase PP1-alpha catalytic subunit	37512	4
ATP5F1D	ATP synthase subunit delta mitochondrial	17490	3
SORBS2	Sorbin and SH3 domain-containing protein 2	124107	2
HSPA9	Stress-70 protein mitochondrial	73681	4
ATP5PO	ATP synthase subunit O mitochondrial	23277	2
CSNK1D	Casein kinase I isoform delta	47330	2
WASL	Neural Wiskott-Aldrich syndrome protein	54827	7
GGT7	Glutathione hydrolase 7	70467	2
OSBPL6	Oxysterol-binding protein-related protein 6	106306	5
TKT	Transketolase	49910	3
PPFIA2	Liprin-alpha-2	142108	4
GNG12	Guanine nucleotide-binding protein G(I)/G(S)/G(O) subunit gamma-12	8006	3
CLU	Clusterin	52495	2
KIAA1671	Uncharacterized protein KIAA1671	196710	3
CAV1	Caveolin-1	20472	2
DLG2	Disks large homolog 2	95000	2
GABRB3	Gamma-aminobutyric acid receptor subunit beta-3	50784	2
PRKCA	Protein kinase C alpha type	76750	4
SVIP	Small VCP/p97-interacting protein	8443	5
LAMTOR5	Ragulator complex protein LAMTOR5	8215	3
AHCYL2	Adenosylhomocysteinase 3	66721	4
FAM114A2	Protein FAM114A2	55468	1
PCDHGC5	Protocadherin gamma-C5	101921	3
SEPTIN11	Septin 11 isoform CRA_b	49006	3
RPS17	40S ribosomal protein S17	15550	1
PKIA	cAMP-dependent protein kinase inhibitor alpha	7989	4
PSMF1	Proteasome inhibitor PI31 subunit	28957	2
SIRT2	NAD-dependent protein deacetylase sirtuin-2	43182	2
VAPB	Vesicle-associated membrane protein-associated protein B/C	27228	3
BRAF	Serine/threonine-protein kinase B-raf	64057	3
NUDCD3	NudC domain-containing protein 3	40822	3
ARHGDIA	Rho GDP-dissociation inhibitor 1	14814	3
PDCD5	Programmed cell death protein 5	14285	3
MTDH	Protein LYRIC	57521	4
HGS	Hepatocyte growth factor-regulated tyrosine kinase substrate	86192	2
GSN	Gelsolin	82526	1
RPL31	60S ribosomal protein L31	13955	1
DAB2IP	Disabled homolog 2-interacting protein	131625	5
KIF1A	Kinesin-like protein KIF1A	191063	2
DENND1A	DENN domain-containing protein 1A	110577	4
PRDX3	Thioredoxin-dependent peroxide reductase mitochondrial	27693	1
PACS1	Phosphofurin acidic cluster sorting protein 1	104898	4
GNG10	Guanine nucleotide-binding protein G(I)/G(S)/G(O) subunit gamma-10	7205	3
DNM3	Dynamin-3	97746	3
TXN	Thioredoxin	11737	3
APOOL	MICOS complex subunit	28762	4
PPT1	Palmitoyl-protein thioesterase 1	34136	2
CSPG5	Chondroitin sulfate proteoglycan 5	60016	3
GDI1	Rab GDP dissociation inhibitor alpha	50583	5
SYT7	Synaptotagmin-7	13770	2
STIM1	Stromal interaction molecule 1	57620	2
NAP1L1	Nucleosome assembly protein 1-like 1	38029	3
NEDD4L	E3 ubiquitin-protein ligase NEDD4-like	140818	7
PITHD1	PITH domain-containing protein 1	11390	4
MAPK3	Mitogen-activated protein kinase 3	43136	2
PTK2B	Protein-tyrosine kinase 2-beta	115875	3
SHANK1	SH3 and multiple ankyrin repeat domains protein 1	224956	3
GRIA3	Glutamate receptor 3	101157	1
GNB2	Guanine nucleotide-binding protein G(I)/G(S)/G(T) subunit beta-2	32408	3
FTL	Ferritin light chain	20020	1
NDUFV2	NADH dehydrogenase [ubiquinone] flavoprotein 2 mitochondrial	27392	2
SF3B2	Splicing factor 3B subunit 2	98170	2
DLGAP2	Disks large-associated protein 2	117620	2
USP10	Ubiquitin carboxyl-terminal hydrolase 10	87134	1
HPRT1	Hypoxanthine-guanine phosphoribosyltransferase	24579	3
ATP6AP2	Renin receptor	22263	3
PYGB	Glycogen phosphorylase brain form	96696	4
SLC7A14	Probable cationic amino acid transporter	84052	3
ADGRA1	Adhesion G protein-coupled receptor A1	60885	2
SIPA1L1	Signal-induced proliferation-associated 1-like protein 1	200028	1
ASTN1	Astrotactin-1	136486	2
CDC5L	Cell division cycle 5-like protein	92251	2
SEPTIN6	Septin 6 isoform CRA_b	49303	3
CLTC	Clathrin heavy chain	192057	2
PDPK2P	Putative 3-phosphoinositide-dependent protein kinase 2	44765	2
PDPK1	3-phosphoinositide-dependent protein kinase 1	60329	2
SLC25A5	ADP/ATP translocase 2	32852	2
NCOA7	Nuclear receptor coactivator 7	106162	4
DOCK4	Dedicator of cytokinesis protein 4	225204	4
SLC4A7	Anion exchange protein	134569	1
RELCH	RAB11-binding protein RELCH	112714	2
TAGLN3	Transgelin-3	22473	5
TAGLN2	Transgelin-2	22391	5
RAB11FIP5	Rab11 family-interacting protein 5	138414	2
TMPO	Lamina-associated polypeptide 2 isoform alpha	75492	3
PRNP	Major prion protein	27661	1
SMIM20	Small integral membrane protein 20	7702	3
IMMT	MICOS complex subunit MIC60	83678	1
UQCRHL	Cytochrome b-c1 complex subunit 6-like mitochondrial	10752	3
UQCRH	Cytochrome b-c1 complex subunit 6 mitochondrial	10739	3
NAPB	Beta-soluble NSF attachment protein	33557	3
MADD	MAP kinase-activating death domain protein	176554	3
KBTBD11	Kelch repeat and BTB domain-containing protein 11	65720	2
LSM14B	Protein LSM14 homolog B	42071	5
NDUFA5	NADH dehydrogenase [ubiquinone] 1 alpha subcomplex subunit 5	8839	2
SLC6A7	Sodium-dependent proline transporter	70911	3
WASF3	Wiskott-Aldrich syndrome protein family member 3	55293	4
MACF1	Microtubule-actin cross-linking factor 1 isoforms 1/2/3/5	614908	5
SEPTIN4	Septin-4	112439	3
MMP17	Matrix metalloproteinase-17	66653	2
STRN4	Striatin-4	68585	1
DLG1	Disks large homolog 1	96403	1
PARK7	Protein/nucleic acid deglycase DJ-1	19891	4
KIAA1217	Sickle tail protein homolog	214114	1
HABP4	Intracellular hyaluronan-binding protein 4	45785	1
TPT1	Translationally-controlled tumor protein	19595	2
CD9	Tetraspanin	17680	2
MLC1	Membrane protein MLC1	41141	5
HCFC1	Host cell factor 1	208730	2
GLRX	Glutaredoxin-1	11776	1
SRRM2	Serine/arginine repetitive matrix protein 2	299616	3
DAD1	Dolichyl-diphosphooligosaccharide--protein glycosyltransferase subunit DAD1	7288	1
EFNB1	Ephrin-B1	38007	2
GRIA1	Glutamate receptor 1	101506	3
PKP4	Plakophilin-4	131868	2
PPP1R2	Protein phosphatase inhibitor 2	8981	4
PPP1R2B	Protein phosphatase inhibitor 2 family member B	23106	4
HARS1	Histidyl-tRNA synthetase 1	6744	2
HARS	Histidine--tRNA ligase cytoplasmic	57411	2
HTR1A	5-hydroxytryptamine receptor 1A	46107	3
SLC25A6	ADP/ATP translocase 3	32866	2
TAF10	Transcription initiation factor TFIID subunit 10	21711	2
SLC12A2	Solute carrier family 12 (Sodium/potassium/chloride transporters) member 2 isoform CRA_a	124592	2
PSAT1	Phosphoserine aminotransferase	40423	2
EPN2	Epsin-2	61552	1
CSTF2	Cleavage stimulation factor subunit 2	60959	1
CSTF2T	Cleavage stimulation factor subunit 2 tau variant	64436	1
CNOT3	CCR4-NOT transcription complex subunit 3	58841	1
PPP6R1	Serine/threonine-protein phosphatase 6 regulatory subunit 1	96724	1
PPP1R12A	Protein phosphatase 1 regulatory subunit 12A	115281	2
PRRC2A	Protein PRRC2A	228861	1
SYNRG	Synergin gamma	140654	2
MRVI1	Protein MRVI1	89692	1
SRGAP2	SLIT-ROBO Rho GTPase-activating protein 2	120742	1
CHMP4A	Charged multivesicular body protein 4a	14139	1
THY1	Thy-1 membrane glycoprotein	17935	2
UNC5C	Netrin receptor UNC5C	99062	1
SRSF5	Serine/arginine-rich splicing factor 5	31264	2
ACOT7	Cytosolic acyl coenzyme A thioester hydrolase	41796	1
LDHA	L-lactate dehydrogenase A chain	36689	3
PSMC1	26S proteasome regulatory subunit 4	49185	1
HNRNPA1	Heterogeneous nuclear ribonucleoprotein A1	33155	2
HNRNPA1L2	Heterogeneous nuclear ribonucleoprotein A1-like 2	34225	2
NACA4P	Putative nascent polypeptide-associated complex subunit alpha-like protein	23306	2
PTPRZ1	Receptor-type tyrosine-protein phosphatase zeta	169712	3
NAPG	Gamma-soluble NSF attachment protein	34746	2
ANKS1B	Ankyrin repeat and sterile alpha motif domain-containing protein 1B	32811	2
ATP6V1F	V-type proton ATPase subunit F	13370	2
TOMM70	Mitochondrial import receptor subunit TOM70	67455	1
FLOT1	Flotillin-1	47355	3
RAB7A	Ras-related protein Rab-7a	10962	1
RABEP1	Rab GTPase-binding effector protein 1	99290	3
GRM3	Metabotropic glutamate receptor 3	98879	1
TPR	Nucleoprotein TPR	267290	3
ESYT2	Extended synaptotagmin-2	93978	1
CDC42EP1	Cdc42 effector protein 1	40295	2
DST	Dystonin	629794	4
APP	Amyloid-beta precursor protein	75110	1
CRH	Corticoliberin	21422	2
FABP4	Fatty acid-binding protein adipocyte	4577	2
PMP2	Myelin P2 protein	6993	2
KIAA1211L	Uncharacterized protein KIAA1211-like	102157	3
HOOK3	Protein Hook homolog 3	83126	1
ALDH6A1	Methylmalonate-semialdehyde dehydrogenase [acylating] mitochondrial	57840	3
NRIP3	Nuclear receptor-interacting protein 3	15765	4
RASGRF2	Ras-specific guanine nucleotide-releasing factor 2	130697	2
ALDH5A1	Succinate-semialdehyde dehydrogenase	53868	2
FAM120A	Constitutive coactivator of PPAR-gamma-like protein 1	121888	1
NEDD8	NEDD8	5867	2
NEDD8-MDP1	NEDD8-MDP1 readthrough	7745	2
LAMTOR1	Ragulator complex protein LAMTOR1	11076	1
PBXIP1	Pre-B-cell leukemia transcription factor-interacting protein 1	80643	2
NCAM1	Neural cell adhesion molecule 1	94574	2
CRKL	Crk-like protein	33777	1
GRIA2	Glutamate receptor 2	98821	1
FMNL2	Formin-like protein 2	123321	3
SLC8A2	Sodium/calcium exchanger 2	74399	3
SLC25A46	Solute carrier family 25 member 46	46174	1
CDC42	Cell division control protein 42 homolog	18498	4
EIF4H	Eukaryotic translation initiation factor 4H	27385	2
MT-CO2	Cytochrome c oxidase subunit 2	25565	2
ARF1	ADP-ribosylation factor 1	20697	3
ARF3	ADP-ribosylation factor 3	20601	3
TIMM8A	Mitochondrial import inner membrane translocase subunit Tim8 A	10998	2
SEC22B	Vesicle-trafficking protein SEC22b	24593	2
RAP1GAP2	Rap1 GTPase-activating protein 2	80056	4
ACOT13	Acyl-coenzyme A thioesterase 13	14960	1
VPS35	Vacuolar protein sorting-associated protein 35	91707	4
SKP1	S-phase kinase-associated protein 1	18658	2
NDUFS5	NADH dehydrogenase [ubiquinone] iron-sulfur protein 5	12517	3
CLUH	Clustered mitochondria protein homolog	150466	3
FMN2	Formin-2	180105	2
SETSIP	Protein SETSIP	34882	1
SOD1	Superoxide dismutase [Cu-Zn]	15936	1
TMED8	Protein TMED8	35740	1
DLGAP1	Disks large-associated protein 1	78086	2
TSC22D4	TSC22 domain family protein 4	41026	3
CLASP1	CLIP-associating protein 1	162757	1
PTPRD	PTPRD protein	168665	2
DHX9	ATP-dependent RNA helicase A	140958	1
ATP5ME	ATP synthase subunit e mitochondrial	7933	1
WASF2	Wiskott-Aldrich syndrome protein family member 2	54284	3
AP3S2	AP-3 complex subunit sigma-2	22017	1
C15orf38-AP3S2	Protein C15orf38-AP3S2	43882	1
STMN3	Stathmin-3	21017	2
GPHN	Gephyrin	79748	3
EIF5	Eukaryotic translation initiation factor 5	49223	2
SH3BGRL	SH3 domain-binding glutamic acid-rich-like protein	12774	2
RABGAP1L	Rab GTPase-activating protein 1-like	35592	1
YKT6	Synaptobrevin homolog YKT6	22418	1
FAIM2	Protein lifeguard 2	22680	5
MINDY2	Ubiquitin carboxyl-terminal hydrolase MINDY-2	67106	1
GDI2	Rab GDP dissociation inhibitor beta	50663	2
SHISA7	Protein shisa-7	56214	2
GGA3	ADP-ribosylation factor-binding protein GGA3	67917	2
SUB1	Activated RNA polymerase II transcriptional coactivator p15	14395	1
ARPC3	Actin-related protein 2/3 complex subunit 3	20547	5
EIF2S2	Eukaryotic translation initiation factor 2 subunit 2	38388	1
PIRT	Phosphoinositide-interacting protein	15334	1
STX1B	Syntaxin-1B	33245	1
ARHGEF12	Rho guanine nucleotide exchange factor 12	161908	2
CORO1C	Coronin	41604	1
MARS	Methionine--tRNA ligase cytoplasmic	101116	1
IDH3A	Isocitrate dehydrogenase [NAD] subunit alpha mitochondrial	35786	2
ELFN2	Protein phosphatase 1 regulatory subunit 29	89687	1
DDT	D-dopachrome decarboxylase	12712	1
NSG2	Neuronal vesicle-trafficking-associated protein 2	11267	2
DIP2C	Disco-interacting protein 2 homolog C	170766	2
GRIN2B	Glutamate receptor ionotropic NMDA 2B	166367	2
CYLD	Ubiquitin carboxyl-terminal hydrolase CYLD	101898	1
COX5B	Cytochrome c oxidase subunit 5B mitochondrial	13696	2
QDPR	Dihydropteridine reductase	25790	2
CACNB1	Voltage-dependent L-type calcium channel subunit beta-1	65714	2
RBSN	Rabenosyn-5	88870	1
NEMF	Nuclear export mediator factor NEMF	122954	1
ARPC2	Actin related protein 2/3 complex subunit 2 34kDa isoform CRA_e	4146	3
STK39	STE20/SPS1-related proline-alanine-rich protein kinase	59474	1
SEC23IP	SEC23-interacting protein	111076	1
GIGYF2	GRB10-interacting GYF protein 2	150070	4
ACBD7	Acyl-CoA-binding domain-containing protein 7	9790	1
CHMP2B	Charged multivesicular body protein 2b	23907	1
MRTFA	Myocardin-related transcription factor A	85077	3
RTCA	RNA 3'-terminal phosphate cyclase	39337	1
RPL27	60S ribosomal protein L27	15798	1
SRSF1	Serine/arginine-rich splicing factor 1	27745	1
ATOX1	Copper transport protein ATOX1	6330	2
HSPA4	Heat shock 70 kDa protein 4	94331	1
SPAG9	C-Jun-amino-terminal kinase-interacting protein 4	145169	1
CIAPIN1	Fe-S cluster assembly protein DRE2	26446	2
TMCC1	Transmembrane and coiled-coil domains protein 1	36521	3
KTN1	Kinectin	156275	2
PSMC5	26S proteasome regulatory subunit 8	19320	2
UFM1	Ubiquitin-fold modifier 1	9118	1
PSMA5	Proteasome subunit alpha type-5	26411	1
MAP7	Ensconsin	84052	1
SAMD12	Sterile alpha motif domain-containing protein 12	7331	1
MCTP1	Multiple C2 and transmembrane domain-containing protein 1	111624	1
PCDH9	Protocadherin-9	136064	1
RNPS1	RNA-binding protein with serine-rich domain 1	27431	1
KATNB1	Katanin p80 WD40 repeat-containing subunit B1	72334	1
CDH8	Cadherin-8	82748	1
SDHD	Succinate dehydrogenase [ubiquinone] cytochrome b small subunit	11148	1
CLINT1	Clathrin interactor 1	68259	2
NDUFS1	NADH-ubiquinone oxidoreductase 75 kDa subunit mitochondrial	66922	1
ATXN2L	Ataxin-2-like protein	112714	2
PDCD10	Programmed cell death protein 10	24702	1
HNRNPA3	Heterogeneous nuclear ribonucleoprotein A3	39595	1
GPM6B	Neuronal membrane glycoprotein M6-b	33273	2
PCSK1	Neuroendocrine convertase 1	84152	1
FARP1	FERM ARHGEF and pleckstrin domain-containing protein 1	122095	1
C19orf12	Protein C19orf12	16286	2
QKI	Protein quaking	37671	3
FAM120C	Constitutive coactivator of PPAR-gamma-like protein 2	99352	1
LZIC	Protein LZIC	21495	2
DENR	Density-regulated protein	17770	3
TBC1D5	TBC1 domain family member 5	89004	1
WDR20	WD repeat-containing protein 20	62893	2
CHMP7	Charged multivesicular body protein 7	50911	1
GPM6A	Neuronal membrane glycoprotein M6-a	31210	1
PDHB	Pyruvate dehydrogenase E1 component subunit beta mitochondrial	39233	2
TJP1	Tight junction protein ZO-1	187847	1
NDRG1	Protein NDRG1	15000	1
RNH1	Ribonuclease inhibitor	8428	2
DDX3Y	ATP-dependent RNA helicase DDX3Y	73154	1
EIF2B4	Translation initiation factor eIF-2B subunit delta	25111	1
ARFGAP2	ADP-ribosylation factor GTPase-activating protein 2	42153	1
TRAPPC12	Trafficking protein particle complex subunit 12	79375	2
TOMM34	Mitochondrial import receptor subunit TOM34	34559	3
ARMH3	Armadillo-like helical domain-containing protein 3	78710	2
DLST	Dihydrolipoyllysine-residue succinyltransferase component of 2-oxoglutarate dehydrogenase complex mitochondrial	9204	1
SPHKAP	A-kinase anchor protein SPHKAP	186455	1
SLC24A2	Sodium/potassium/calcium exchanger 2	73664	1
H3-2	Histone H3	15430	2
VPS37B	Vacuolar protein sorting-associated protein 37B	31307	2
DYNC1H1	Cytoplasmic dynein 1 heavy chain 1	532412	1
ABL2	Tyrosine-protein kinase ABL2	128343	2
NMT1	Glycylpeptide N-tetradecanoyltransferase 1	56806	1
GOLGA8K	Golgin subfamily A member 8K	68878	3
GOLGA8J	Golgin subfamily A member 8J	71614	3
GOLGA8T	Golgin subfamily A member 8T	71645	3
GOLGA8H	Golgin subfamily A member 8H	71342	3
GOLGA8S	Golgin subfamily A member 8S	70417	3
GOLGA8IP	Putative golgin subfamily A member 8I	71330	3
GOLGA8N	Golgin subfamily A member 8N	67097	3
GOLGA8M	Golgin subfamily A member 8M	71498	3
GOLGA8Q	Golgin subfamily A member 8Q	71630	3
GOLGA8O	Golgin subfamily A member 8O	71536	3
MAPK8IP1	C-Jun-amino-terminal kinase-interacting protein 1	77213	2
RPL6	60S ribosomal protein L6	32728	2
CCDC6	Coiled-coil domain-containing protein 6	53291	1
PRKCG	Protein kinase C gamma type	78448	1
BRK1	Protein BRICK1	8745	2
USP8	Ubiquitin carboxyl-terminal hydrolase 8	127523	1
RPS3	40S ribosomal protein S3	26688	1
UQCRFS1	Cytochrome b-c1 complex subunit Rieske mitochondrial	29668	1
UQCRFS1P1	Putative cytochrome b-c1 complex subunit Rieske-like protein 1	30815	1
ECHS1	Enoyl-CoA hydratase mitochondrial	31387	2
ARHGAP23	Rho GTPase-activating protein 23	162191	2
DLG4	Discs large homolog 4 (Drosophila) isoform CRA_b	73872	1
FABP3	Fatty acid-binding protein heart	14858	1
IGLC1	Immunoglobulin lambda constant 1	11348	1
IGLC6	Immunoglobulin lambda constant 6	11277	1
IGLC2	Immunoglobulin lambda constant 2	11294	1
IGLC7	Immunoglobulin lambda constant 7	11254	1
IGLC3	Immunoglobulin lambda constant 3	11266	1
IGLL5	Immunoglobulin lambda-like polypeptide 5	23063	1
NES	Nestin	177438	4
STX16	Syntaxin-16	23021	1
STX16-NPEPL1	STX16-NPEPL1 readthrough (NMD candidate)	43229	1
TAGLN	Transgelin	22611	3
SNX30	Sorting nexin-30	49677	1
SNRNP70	U1 small nuclear ribonucleoprotein 70 kDa	51557	2
AFDN	Afadin	189153	1
CSDE1	Cold shock domain-containing protein E1	74584	1
CAMSAP2	Calmodulin-regulated spectrin-associated protein 2	168088	1
BSDC1	BSD domain-containing protein 1	47163	1
ATP6V1A	V-type proton ATPase catalytic subunit A	68304	1
GABRA1	Gamma-aminobutyric acid receptor subunit alpha-1	51802	1
ABLIM2	Actin-binding LIM protein 2	71362	2
GABRA3	Gamma-aminobutyric acid receptor subunit alpha-3	55165	1
RPS19	40S ribosomal protein S19	16060	1
TEX2	Testis-expressed protein 2	125384	1
PHACTR2	Phosphatase and actin regulator	68296	2
CORO1A	Coronin-1A	51026	1
SLC3A2	4F2 cell-surface antigen heavy chain	64873	1
CACNA1B	Voltage-dependent N-type calcium channel subunit alpha	262263	1
ARHGAP21	Rho GTPase-activating protein 21	217461	2
RRBP1	Ribosome-binding protein 1	152456	1
ETFB	Electron transfer flavoprotein subunit beta	27844	3
RPL15	60S ribosomal protein L15	24146	2
CLTB	Clathrin light chain B	25190	1
PRCC	Proline-rich protein PRCC	52418	1
SMG1	Serine/threonine-protein kinase SMG1	410501	1
FABP5	Fatty acid-binding protein 5	15164	1
SLC22A31	Putative solute carrier family 22 member 31	58815	1
RHEB	GTP-binding protein Rheb	8674	1
EDF1	Endothelial differentiation-related factor 1	16369	1
PEAK1	Inactive tyrosine-protein kinase PEAK1	193105	1
EEF1D	Elongation factor 1-delta	11682	3
CTTNBP2	Cortactin-binding protein 2	69053	1
WASHC2A	WASH complex subunit 2A	136571	1
WASHC2C	WASH complex subunit 2C	138014	1
ERP29	Endoplasmic reticulum resident protein 29	28993	1
SYMPK	Symplekin	141148	1
S100A9	Protein S100-A9	13242	1
DAGLA	Sn1-specific diacylglycerol lipase alpha	114952	1
NDUFB1	NADH dehydrogenase [ubiquinone] 1 beta subcomplex subunit 1	6961	1
CABIN1	Calcineurin-binding protein cabin-1	240763	1
CTBP1	C-terminal-binding protein 1	47535	2
CTBP2	C-terminal-binding protein 2	48945	2
SCRG1	Scrapie-responsive protein 1	11081	1
ARHGAP32	Rho GTPase-activating protein 32	230527	1
GMFB	Glia maturation factor beta	16713	1
PPP1R13B	Apoptosis-stimulating of p53 protein 1	119565	1
OLFM1	Noelin	55343	2
AGAP2	Arf-GAP with GTPase ANK repeat and PH domain-containing protein 2	124590	1
BCAS3	Breast carcinoma-amplified sequence 3	75796	1
AHSA1	Activator of 90 kDa heat shock protein ATPase homolog 1	11620	2
ADCY8	Adenylate cyclase type 8	125218	1
NLGN3	Neuroligin-3	93895	1
PRUNE2	Protein prune homolog 2	299774	1
SEC24B	Protein transport protein Sec24B	137417	1
DIDO1	Death-inducer obliterator 1	243870	1
STAM	Signal transducing adapter molecule 1	59180	1
CTNNA2	Catenin alpha-2	105313	2
MYO18A	Unconventional myosin-XVIIIa	231105	1
DISP2	Protein dispatched homolog 2	152003	1
PIK3CG	Phosphatidylinositol 4 5-bisphosphate 3-kinase catalytic subunit gamma isoform	126454	1
SF1	Splicing factor 1	68330	1
LSM4	U6 snRNA-associated Sm-like protein LSm4	7830	1
SLC38A4	Sodium-coupled neutral amino acid transporter 4	60764	1
HUWE1	E3 ubiquitin-protein ligase HUWE1	481896	1
SARS	Serine--tRNA ligase cytoplasmic	58777	1
SARS1	Seryl-tRNA synthetase 1	61313	1
HELZ	Probable helicase with zinc finger domain	219055	1
PCBP2	Poly(rC)-binding protein 2	38580	1
EPCAM	Epithelial cell adhesion molecule	37893	1
PLEKHA4	Pleckstrin homology domain-containing family A member 4	85401	1
MORF4L2	Mortality factor 4-like protein 2	26714	1
ITM2C	Integral membrane protein 2C	30224	1
CALR	Calreticulin	48142	1
GLUD2	Glutamate dehydrogenase 2 mitochondrial	61434	1
GLUD1	Glutamate dehydrogenase 1 mitochondrial	61398	1
TNS1	Tensin-1	184173	1
PCNT	Pericentrin	378039	1
ZNFX1	NFX1-type zinc finger-containing protein 1	220225	1
LETM1	Mitochondrial proton/calcium exchanger protein	83354	1
SON	Protein SON	50252	1
FARSA	Phenylalanine--tRNA ligase alpha subunit	26037	1
TPD52L2	Tumor protein D54	22238	1
FGB	Fibrinogen beta chain	55928	1
KIAA1549L	UPF0606 protein KIAA1549L	198997	1
PSMC4	26S proteasome regulatory subunit 6B	47366	1
ARHGEF40	Rho guanine nucleotide exchange factor 40	164657	1
GPRIN3	G protein-regulated inducer of neurite outgrowth 3	82439	1
CRYBG2	Beta/gamma crystallin domain-containing protein 2	177912	1
CMPK1	UMP-CMP kinase	20180	1
DACT3	Dapper homolog 3	64949	1
TP53BP2	Apoptosis-stimulating of p53 protein 2	125616	1
PPP1R3F	Protein phosphatase 1 regulatory subunit 3F	82798	1
NARS1	Asparagine--tRNA ligase cytoplasmic	62943	1
DNAH3	Dynein heavy chain 3 axonemal	470774	1
BRSK1	Serine/threonine-protein kinase BRSK1	85087	1
RUNX2	Runt-related transcription factor	52656	1
RUNX3	Runt-related transcription factor 3	44356	1
STX1A	Syntaxin-1A	29573	1
LGALSL	Galectin-related protein	8117	1
AKAP13	A-kinase anchor protein 13	307550	4
ASAP1	Arf-GAP with SH3 domain ANK repeat and PH domain-containing protein 1	124772	1
ALDH2	Aldehyde dehydrogenase mitochondrial	56381	1
TRAPPC9	Trafficking protein particle complex subunit 9	128530	1
ARX	Homeobox protein ARX	58160	1
ZBTB40	Zinc finger and BTB domain-containing protein 40	125518	1
GPSM1	G-protein-signaling modulator 1	74482	1
C12orf74	Uncharacterized protein C12orf74	79527	1
SPATA18	Mitochondria-eating protein	61109	1
SPECC1L-ADORA2A	SPECC1L-ADORA2A readthrough (NMD candidate)	101514	1
SPECC1L	Cytospin-A	124602	1
RGS14	Regulator of G-protein signaling 14	61447	1
SORT1	Sortilin	92068	1
SLC30A3	Zinc transporter 3	41945	1
GPR158	Probable G-protein coupled receptor 158	135489	1
MYCBP2	E3 ubiquitin-protein ligase MYCBP2	510091	1
NIN	Ninein	231096	1
GOLGA3	Golgin subfamily A member 3	167354	1
COL23A1	Collagen alpha-1(XXIII) chain	51944	1
COL24A1	Collagen alpha-1(XXIV) chain	175496	1

## Sheet: CAU_C1
GS	Protein Description	Av. Mass	Spectral Count
TUBB4A	Tubulin beta-4A chain	49586	346
MAP2	Microtubule-associated protein 2	199525	512
MAP1B	Microtubule-associated protein 1B	270632	247
TUBB4B	Tubulin beta-4B chain	49831	342
TUBA1A	Tubulin alpha-1A chain	50136	351
TUBA1B	Tubulin alpha-1B chain	50152	354
TUBB2A	Tubulin beta-2A chain	49907	322
TUBA1C	Tubulin alpha-1C chain	49895	299
TUBB2B	Tubulin beta-2B chain	49953	317
DPYSL2	Dihydropyrimidinase-related protein 2	73503	560
TUBB	Tubulin beta chain	49671	284
TUBA3C	Tubulin alpha-3C chain	49960	261
TUBA3D	Tubulin alpha-3D chain	49960	261
MAPT	Microtubule-associated protein	80968	229
SYN1	Synapsin-1	74111	254
MAP1A	Microtubule-associated protein 1A	331259	214
TUBA4A	Tubulin alpha-4A chain	49924	233
CKB	Creatine kinase B-type	42644	146
SPTAN1	Spectrin alpha chain non-erythrocytic 1	282835	127
TUBB3	Tubulin beta-3 chain	50433	203
RTN4	Reticulon-4	129931	181
SYNPO	Synaptopodin	99463	227
TUBA8	Tubulin alpha-8 chain	50094	131
ACTB	Actin cytoplasmic 1	41737	244
ACTG1	Actin cytoplasmic 2	41793	218
VAMP2	Vesicle-associated membrane protein 2	12934	184
MBP	Myelin basic protein	17119	343
KRT10	Keratin type I cytoskeletal 10	58827	63
TUBB6	Tubulin beta-6 chain	49857	175
ENO2	Gamma-enolase	47269	73
KRT9	Keratin type I cytoskeletal 9	62064	55
SPTBN1	Spectrin beta chain non-erythrocytic 1	274608	76
ANK2	Ankyrin 2 neuronal isoform CRA_b	431359	89
ATP5F1B	ATP synthase subunit beta mitochondrial	56560	96
ENO1	Alpha-enolase	47169	65
GFAP	Glial fibrillary acidic protein	49880	110
MAP6	Microtubule-associated protein 6	86505	109
HBB	Hemoglobin subunit beta	15998	137
NEFL	Neurofilament light polypeptide	61517	75
SNAP91	Clathrin coat assembly protein AP180	92502	118
GAPDH	Glyceraldehyde-3-phosphate dehydrogenase	36053	69
MAP4	Microtubule-associated protein 4	121005	90
EPB41L3	Band 4.1-like protein 3	102288	85
SNCA	Alpha-synuclein	14460	53
PCSK1N	ProSAAS	27372	61
SNCG	Gamma-synuclein	13331	64
SCAMP1	Secretory carrier-associated membrane protein 1	37920	54
ALDOA	Fructose-bisphosphate aldolase A	39420	59
KRT1	Keratin type II cytoskeletal 1	66039	85
HBA1	Hemoglobin subunit alpha	15258	104
ATP5F1A	ATP synthase subunit alpha mitochondrial	59751	44
VGF	Neurosecretory protein VGF	67258	51
TUBB8	Tubulin beta-8 chain	49776	110
ACTC1	Actin alpha cardiac muscle 1	42019	118
DBN1	Drebrin	71429	71
KRT2	Keratin type II cytoskeletal 2 epidermal	65433	46
HSPA8	Heat shock cognate 71 kDa protein	70898	78
SYN2	Synapsin-2	62996	105
ALDOC	Fructose-bisphosphate aldolase C	39456	45
PPP3CA	Serine/threonine-protein phosphatase 2B catalytic subunit alpha isoform	58688	60
SCG2	Secretogranin-2	70941	62
AKAP12	A-kinase anchor protein 12	191480	51
RTN1	Reticulon-1	83618	56
ATP1A1	Sodium/potassium-transporting ATPase subunit alpha-1	112896	44
PENK	Proenkephalin-A	30787	74
MDH2	Malate dehydrogenase mitochondrial	35503	38
VAMP3	Vesicle-associated membrane protein 3	11309	48
EPB41L1	Band 4.1-like protein 1	98503	59
TUBB8B	Tubulin beta 8B	49573	77
YWHAZ	14-3-3 protein zeta/delta	27745	35
CLTC	Clathrin heavy chain 1	191613	33
SLC1A4	Neutral amino acid transporter A	55723	34
TPPP	Tubulin polymerization-promoting protein	23694	63
EPN1	Epsin-1	60293	51
ATP1A3	Sodium/potassium-transporting ATPase subunit alpha	108279	40
3 SV	Sodium/potassium-transporting ATPase subunit alpha	111196	40
BSN	Protein bassoon	416475	45
HBD	Hemoglobin subunit delta	16055	70
NRGN	Neurogranin	7618	54
NEFM	Neurofilament medium polypeptide	98381	57
CALM3	Calmodulin-3	16838	75
CALM1	Calmodulin-1	16838	75
CALM2	Calmodulin-2	16838	75
SNAP25	Synaptosomal-associated protein 25	23315	52
TPI1	Triosephosphate isomerase	30791	49
ALB	Serum albumin	69367	53
CFL1	Cofilin-1	18502	24
BASP1	Brain acid soluble protein 1	22693	51
SHANK3	SH3 and multiple ankyrin repeat domains protein 3	184323	48
HSPD1	60 kDa heat shock protein mitochondrial	61055	41
AHCYL1	S-adenosylhomocysteine hydrolase-like protein 1	58952	82
PPP1R1B	Protein phosphatase 1 regulatory subunit 1B	22963	58
VIM	Vimentin	53652	43
ADD2	Beta-adducin	80854	39
DPYSL3	Dihydropyrimidinase-related protein 3	61963	55
PALM	Paralemmin-1	42076	40
GPI	Glucose-6-phosphate isomerase	67286	22
SNCB	Beta-synuclein	14288	33
INA	Alpha-internexin	55391	50
TMSB4X	Thymosin beta-4	5053	59
ATP1A2	Sodium/potassium-transporting ATPase subunit alpha	110863	29
GAP43	Neuromodulin	24803	40
ACTN1	Alpha-actinin-1	103058	19
PKM	Pyruvate kinase PKM	57937	32
SYNGR3	Synaptogyrin-3	24555	51
AMPH	Amphiphysin	76257	27
AQP4	Aquaporin-4	38178	44
HSP90AA1	Heat shock protein HSP 90-alpha	84660	16
PEBP1	Phosphatidylethanolamine-binding protein 1	21057	29
ATP2B2	Plasma membrane calcium-transporting ATPase 2	136876	31
DCTN2	Dynactin subunit 2	44231	17
RTN3	Reticulon-3	112611	35
PPIA	Peptidyl-prolyl cis-trans isomerase A	18012	32
DMTN	Dematin	45514	59
WASF1	Wiskott-Aldrich syndrome protein family member 1	61652	26
BAIAP2	Brain-specific angiogenesis inhibitor 1-associated protein 2	60868	19
YWHAB	14-3-3 protein beta/alpha	28082	26
DAB2IP	Disabled homolog 2-interacting protein	124418	23
CRMP1	Dihydropyrimidinase-related protein 1	62030	53
TSC22D1	TSC22 domain family protein 1	109676	34
ARPP19	cAMP-regulated phosphoprotein 19	14484	42
ATP6V1B2	V-type proton ATPase subunit B brain isoform	56501	31
LMO7	LIM domain only protein 7	158202	29
DPYSL5	Dihydropyrimidinase-related protein 5	61421	19
SORBS2	Sorbin and SH3 domain-containing protein 2	124107	15
DDAH1	N(G) N(G)-dimethylarginine dimethylaminohydrolase 1	31122	21
STXBP1	Syntaxin-binding protein 1	66161	25
RAB3A	Ras-related protein Rab-3A	24984	14
GOT1	Aspartate aminotransferase cytoplasmic	46248	18
UBQLN2	Ubiquilin-2	65696	23
SDCBP	Syndecan binding protein (Syntenin) isoform CRA_a	34819	27
SLC1A2	Amino acid transporter	53576	102
HSP90AB1	Heat shock protein HSP 90-beta	83264	13
PACSIN1	Protein kinase C and casein kinase substrate in neurons protein 1	46146	8
YWHAE	14-3-3 protein epsilon	29174	38
ACTBL2	Beta-actin-like protein 2	42003	28
MDH1	Malate dehydrogenase cytoplasmic	36426	25
WBP2	WW domain-binding protein 2	25807	32
HSPA9	Stress-70 protein mitochondrial	73681	14
BIN1	Myc box-dependent-interacting protein 1	64699	19
TKT	Transketolase	49910	9
PLEC	Plectin	388036	26
DNM1	Dynamin-1	94017	25
GNAO1	Guanine nucleotide-binding protein G(o) subunit alpha	40051	23
COX7C	Cytochrome c oxidase subunit 7C mitochondrial	7245	25
GLUD1	Glutamate dehydrogenase 1 mitochondrial	61398	17
ATP6V1A	V-type proton ATPase catalytic subunit A	68304	19
ALDH2	Aldehyde dehydrogenase mitochondrial	56381	13
CTTN	Src substrate cortactin	61586	19
SYNJ1	Synaptojanin-1	149305	45
UBQLN1	Ubiquilin-1	62519	19
EEF1A1	Elongation factor 1-alpha 1	47883	29
HSPA5	Endoplasmic reticulum chaperone BiP	72333	23
DNAJC6	Putative tyrosine-protein phosphatase auxilin	99997	26
YWHAG	14-3-3 protein gamma	28303	22
NDRG2	Protein NDRG2	40798	22
SRGAP3	SLIT-ROBO Rho GTPase-activating protein 3	124504	9
SIRPA	Tyrosine-protein phosphatase non-receptor type substrate 1	54967	33
CAPNS1	Calpain small subunit 1	28316	21
TFG	Protein TFG	43448	21
UCHL1	Ubiquitin carboxyl-terminal hydrolase isozyme L1	24824	34
NEBL	Nebulette	116453	12
PPP1R1A	Protein phosphatase 1 regulatory subunit 1A	19011	20
PDE1B	Calcium/calmodulin-dependent 3' 5'-cyclic nucleotide phosphodiesterase 1B	61380	23
ATP2B1	Plasma membrane calcium-transporting ATPase 1	134685	18
PGK1	Phosphoglycerate kinase 1	44615	17
GPRIN3	G protein-regulated inducer of neurite outgrowth 3	82439	29
CNP	2' 3'-cyclic-nucleotide 3'-phosphodiesterase	47579	19
LDHB	L-lactate dehydrogenase B chain	36639	19
PGAM1	Phosphoglycerate mutase 1	28804	12
AAK1	AP2-associated protein kinase 1	103885	25
HNRNPA2B1	Heterogeneous nuclear ribonucleoproteins A2/B1	37430	17
MARCKS	Myristoylated alanine-rich C-kinase substrate	31555	19
VAMP1	Vesicle-associated membrane protein 1	12600	23
TMSB10	Thymosin beta-10	5026	39
UBAP2L	Ubiquitin-associated protein 2-like	113628	18
CRYM	Ketimine reductase mu-crystallin	33776	20
ADIRF	Adipogenesis regulatory factor	7855	13
DNAJC5	DnaJ homolog subfamily C member 5	22149	28
ACO2	Aconitate hydratase mitochondrial	85425	10
PRDX2	Peroxiredoxin-2	21892	18
GDI1	Rab GDP dissociation inhibitor alpha	50583	18
TPD52	Tumor protein D52	24327	22
FSCN1	Fascin	54530	9
ACTN2	Alpha-actinin-2	103854	14
PCP4	Calmodulin regulator protein PCP4	6791	16
GOT2	Aspartate aminotransferase mitochondrial	47518	16
UBA1	Ubiquitin-like modifier-activating enzyme 1	117849	21
KRT14	Keratin type I cytoskeletal 14	51562	18
EEF1A2	Elongation factor 1-alpha 2	50470	19
PDHB	Pyruvate dehydrogenase E1 component subunit beta mitochondrial	39233	14
JPT1	Jupiter microtubule-associated homolog 1	11012	14
ADD1	Alpha-adducin	73404	32
PRRT2	Proline-rich transmembrane protein 2	29210	22
CAMKV	CaM kinase-like vesicle-associated protein	54354	10
TNR	Tenascin-R	149561	13
ENSA	Alpha-endosulfine	13133	23
VCAN	Versican core protein	372821	11
SYNGAP1	Ras/Rap GTPase-activating protein SynGAP	148284	17
H1-4	Histone H1.4	21865	18
BCL2L13	Bcl-2-like protein 13	48872	17
DLD	Dihydrolipoyl dehydrogenase	51816	11
LDHA	L-lactate dehydrogenase A chain	36689	13
GORASP2	Golgi reassembly-stacking protein 2	47145	20
PPP3CB	Serine/threonine-protein phosphatase 2B catalytic subunit beta isoform	59024	16
STX1B	Syntaxin-1B	33245	11
PRSS1	Trypsin-1	26558	25
HEPACAM	Hepatocyte cell adhesion molecule	46027	16
CAMK2A	Calcium/calmodulin-dependent protein kinase type II subunit alpha	53040	12
DTNA	Dystrobrevin alpha	83901	14
FGA	Fibrinogen alpha chain	94973	12
ATP8A1	Phospholipid-transporting ATPase IA	131369	18
SLC6A17	Sodium-dependent neutral amino acid transporter SLC6A17	81001	14
CNN3	Calponin-3	36414	17
SLC25A6	ADP/ATP translocase 3	32866	14
ATP5PO	ATP synthase subunit O mitochondrial	23277	14
OXCT1	Succinyl-CoA:3-ketoacid coenzyme A transferase 1 mitochondrial	56158	12
PFN1	Profilin-1	15054	8
COX6A1	Cytochrome c oxidase subunit 6A1 mitochondrial	12155	22
SLC25A4	ADP/ATP translocase 1	33065	13
BSCL2	HCG2020143 isoform CRA_b	51287	14
CTNND2	Catenin delta-2	132656	19
NDUFS1	NADH-ubiquinone oxidoreductase 75 kDa subunit mitochondrial	66922	12
VDAC1	Voltage-dependent anion-selective channel protein 1	30773	15
AGFG1	Arf-GAP domain and FG repeat-containing protein 1	58260	11
ATP5PF	ATP synthase-coupling factor 6 mitochondrial	12588	20
H1-2	Histone H1.2	21365	21
STMN1	Stathmin	17302	23
NPY	Pro-neuropeptide Y	10851	21
BCAS1	Breast carcinoma-amplified sequence 1	61709	19
SORBS1	Sorbin and SH3 domain-containing protein 1	142513	10
ADD3	Gamma-adducin	79155	13
OXR1	Oxidation resistance protein 1	97970	15
PPP1R9B	Neurabin-2	89334	10
AHNAK	Neuroblast differentiation-associated protein AHNAK	629114	18
ANKRD63	Ankyrin repeat domain-containing protein 63	39620	22
DPYSL4	Dihydropyrimidinase-related protein 4	44196	16
QDPR	Dihydropteridine reductase	25790	13
GATD3A	Glutamine amidotransferase-like class 1 domain-containing protein 3A mitochondrial	28170	8
GATD3B	Glutamine amidotransferase-like class 1 domain-containing protein 3B mitochondrial	28142	8
BCAN	Brevican core protein	99118	16
KRT5	Keratin type II cytoskeletal 5	62378	13
LGALS1	Galectin-1	14716	14
TOMM22	Mitochondrial import receptor subunit TOM22 homolog	15522	11
CHCHD2	Coiled-coil-helix-coiled-coil-helix domain-containing protein 2	15513	12
VCP	Transitional endoplasmic reticulum ATPase	89322	11
COX5A	Cytochrome c oxidase subunit 5A mitochondrial	16762	11
NSF	Vesicle-fusing ATPase	82092	12
PABPC1	Polyadenylate-binding protein	65748	8
SEPTIN11	Septin 11 isoform CRA_b	49006	14
PRSS3	Trypsin-3	32529	40
PRDX6	Peroxiredoxin-6	25035	13
HNRNPK	Heterogeneous nuclear ribonucleoprotein K	50976	11
SLC25A5	ADP/ATP translocase 2	32852	12
HSPH1	Heat shock protein 105 kDa	96865	11
SHISA4	Protein shisa-4	21522	18
PSAP	Prosaposin	58113	11
CAMK2B	Calcium/calmodulin-dependent protein kinase type II subunit beta	72678	15
CSRP1	Cysteine and glycine-rich protein 1	20567	12
PDYN	Proenkephalin-B	28385	12
INF2	Inverted formin-2	135624	26
NDUFV2	NADH dehydrogenase [ubiquinone] flavoprotein 2 mitochondrial	27907	9
NAPB	Beta-soluble NSF attachment protein	33557	9
PICALM	Phosphatidylinositol-binding clathrin assembly protein	70755	16
TPPP3	Tubulin polymerization-promoting protein family member 3	18985	17
TOM1	Target of Myb protein 1	53818	9
KRT6B	Keratin type II cytoskeletal 6B	60067	15
NAP1L4	Nucleosome assembly protein 1-like 4	42823	17
SEPTIN9	Septin-9	65402	11
EPB41L2	Band 4.1-like protein 2	104360	21
HSPA1B	Heat shock 70 kDa protein 1B	70052	13
HSPA1A	Heat shock 70 kDa protein 1A	70052	13
SEPTIN8	Septin-8	55756	19
PPP3R1	Calcineurin subunit B type 1	21445	8
EPS15L1	Epidermal growth factor receptor substrate 15-like 1	94255	12
CRIP2	Cysteine-rich protein 2	22493	8
CNTN1	Contactin-1	113320	15
CHGB	Secretogranin-1	78276	13
SEPTIN5	Septin-5	42777	17
PARK7	Protein/nucleic acid deglycase DJ-1	19891	9
HSPB1	Heat shock protein beta-1	20406	17
PRDX3	Thioredoxin-dependent peroxide reductase mitochondrial	27693	10
SYT1	Synaptotagmin I isoform CRA_b	47261	10
RAB3C	Ras-related protein Rab-3C	25952	7
SKP1	S-phase kinase-associated protein 1	18658	7
ALDH1A1	Retinal dehydrogenase 1	54862	7
ATP5PD	ATP synthase subunit d mitochondrial	18491	14
APOA2	Apolipoprotein A-II	11175	14
NFASC	Neurofascin	150026	10
ANXA1	Annexin A1	38714	6
AKAP5	A-kinase anchor protein 5	47088	10
SYNGR1	Synaptogyrin-1	25456	10
CBR1	Carbonyl reductase [NADPH] 1	30375	8
ACTN4	Alpha-actinin-4	104854	9
PRDX5	Peroxiredoxin-5 mitochondrial	22086	9
HPCA	Neuron-specific calcium-binding protein hippocalcin	22427	9
HSPE1	10 kDa heat shock protein mitochondrial	10932	15
IDH3A	Isocitrate dehydrogenase [NAD] subunit alpha mitochondrial	35786	6
RPLP2	60S acidic ribosomal protein P2	11665	5
DNM1L	Dynamin-1-like protein	81877	6
MTDH	Protein LYRIC	63837	8
SGIP1	SH3-containing GRB2-like protein 3-interacting protein 1	89109	18
ABLIM1	Actin-binding LIM protein 1	87688	15
PLIN3	Perilipin-3	47075	8
DLGAP3	Disks large-associated protein 3	106040	10
UBQLN4	Ubiquilin-4	63853	7
CRTC1	CREB-regulated transcription coactivator 1	67300	18
GDA	Guanine deaminase	51003	8
CD99L2	CD99 antigen-like protein 2	27986	29
HK1	Hexokinase-1	102486	10
MT-ATP8	ATP synthase protein 8	7992	17
PSMF1	Proteasome inhibitor PI31 subunit	28957	8
HSPA6	Heat shock 70 kDa protein 6	71028	16
SLC6A1	Transporter	17828	12
ABLIM2	Actin-binding LIM protein 2	71362	12
DYNC1I1	Cytoplasmic dynein 1 intermediate chain 1	60823	11
PRRT3	Proline-rich transmembrane protein 3	102197	8
PLP1	Myelin proteolipid protein	30077	20
WNK2	Serine/threonine-protein kinase WNK2	234378	7
GAD2	Glutamate decarboxylase 2	65411	5
ST13	Hsc70-interacting protein	41332	9
OTUB1	Ubiquitin thioesterase OTUB1	31284	10
TCP1	T-complex protein 1 subunit alpha	60344	9
IDH2	Isocitrate dehydrogenase [NADP] mitochondrial	50909	9
HNRNPA1	Heterogeneous nuclear ribonucleoprotein A1	33155	3
PPP2R1A	Serine/threonine-protein phosphatase 2A 65 kDa regulatory subunit A alpha isoform	65309	5
DYNLRB1	Dynein light chain roadblock-type 1	16253	7
SARNP	SAP domain-containing ribonucleoprotein	23671	4
ATP6V1G2	V-type proton ATPase subunit G 2	13604	10
SOD2	Superoxide dismutase [Mn] mitochondrial	24750	7
ANK3	Ankyrin-3	480416	9
EZR	Ezrin	69413	6
HSPA1L	Heat shock 70 kDa protein 1-like	70375	9
COX5B	Cytochrome c oxidase subunit 5B mitochondrial	13696	13
PRKAR2A	cAMP-dependent protein kinase type II-alpha regulatory subunit	45518	7
PIN1	Peptidyl-prolyl cis-trans isomerase NIMA-interacting 1	18243	5
PRDX1	Peroxiredoxin-1	22110	13
CFL2	Cofilin-2	18737	6
GSTP1	Glutathione S-transferase P	23356	6
RAP1GAP	Rap1 GTPase-activating protein 1	81732	8
CLASP2	CLIP-associating protein 2	138864	5
CYCS	Cytochrome c	11749	10
ATP2B3	Plasma membrane calcium-transporting ATPase 3	134197	8
GNB1	Guanine nucleotide-binding protein G(I)/G(S)/G(T) subunit beta-1	37377	13
STIP1	Stress-induced-phosphoprotein 1	62639	9
SEC16A	Protein transport protein Sec16A	251891	9
SLC9A1	Sodium/hydrogen exchanger 1	90763	7
KRT8	Keratin type II cytoskeletal 8	53704	10
PCLO	Protein piccolo	560707	10
WDR44	WD repeat-containing protein 44	101366	6
USP5	Ubiquitin carboxyl-terminal hydrolase 5	95786	10
NCAM1	Neural cell adhesion molecule 1	93330	7
CAPRIN1	Caprin-1	78366	19
SIK3	Serine/threonine-protein kinase SIK3	144851	5
CDC42SE2	CDC42 small effector protein 2	5871	17
NDUFA7	NADH dehydrogenase [ubiquinone] 1 alpha subcomplex subunit 7	12551	6
PEA15	Astrocytic phosphoprotein PEA-15	12530	13
ADCYAP1	Pituitary adenylate cyclase-activating polypeptide	18835	11
FUS	RNA-binding protein FUS	53426	4
GLS	Glutaminase kidney isoform mitochondrial	73461	4
CXADR	Coxsackievirus and adenovirus receptor	40030	12
CAMK2D	Calcium/calmodulin-dependent protein kinase (CaM kinase) II delta isoform CRA_e	56298	8
CRYAB	Alpha-crystallin B chain	20159	8
CAPZA2	F-actin-capping protein subunit alpha-2	32949	6
SYP	Synaptophysin	33845	9
MTPN	Myotrophin	5704	5
CAMK4	Calcium/calmodulin-dependent protein kinase type IV	51926	7
CTNNB1	Catenin beta-1	78405	15
PPP2CA	Serine/threonine-protein phosphatase 2A catalytic subunit alpha isoform	35594	6
GRM5	Metabotropic glutamate receptor 5	132469	5
NDUFS2	NADH dehydrogenase [ubiquinone] iron-sulfur protein 2 mitochondrial	52546	7
ATP5MD	ATP synthase membrane subunit DAPIT mitochondrial	6458	4
CS	Citrate synthase	44703	7
CCK	Cholecystokinin	12669	22
TIMM13	Mitochondrial import inner membrane translocase subunit Tim13	10500	4
AMPD2	AMP deaminase 2	100688	12
NDUFS4	NADH dehydrogenase [ubiquinone] iron-sulfur protein 4 mitochondrial	20108	7
LNPK	Endoplasmic reticulum junction formation protein lunapark	47740	7
HSPA12A	Heat shock 70 kDa protein 12A	74978	6
ALYREF	THO complex subunit 4	26888	6
FAM241B	Protein FAM241B	13238	11
KRT79	Keratin type II cytoskeletal 79	57836	10
FAIM2	Protein lifeguard 2	22680	8
SRP14	Signal recognition particle 14 kDa protein	14570	5
SCRN1	Secernin-1	46382	7
IER3IP1	Immediate early response 3-interacting protein 1	7608	5
RAB7A	Ras-related protein Rab-7a	18027	9
ACOT7	Cytosolic acyl coenzyme A thioester hydrolase	41796	6
AP3D1	AP-3 complex subunit delta-1	130158	6
TOLLIP	Toll-interacting protein	30282	11
GLUL	Glutamine synthetase	42064	6
RAB2A	Ras-related protein Rab-2A	23546	4
YWHAQ	14-3-3 protein theta	27764	8
PRRT1	Proline-rich transmembrane protein 1	31430	12
PTPRN	Receptor-type tyrosine-protein phosphatase-like N	105847	7
GDI2	Rab GDP dissociation inhibitor beta	50663	7
SCAMP3	Secretory carrier-associated membrane protein 3	38287	8
PIANP	PILR alpha-associated neural protein	30076	8
PFN2	Profilin	9798	7
PDIA3	Protein disulfide-isomerase A3	56782	7
PKIA	cAMP-dependent protein kinase inhibitor alpha	7989	6
VDAC2	Voltage-dependent anion-selective channel protein 2	31567	6
SYAP1	Synapse-associated protein 1	39933	7
SEPTIN7	Septin-7	48716	13
CARMIL2	Capping protein Arp2/3 and myosin-I linker protein 2	154688	10
YWHAH	14-3-3 protein eta	28219	10
FLOT2	Flotillin	47142	3
ATP1B1	Sodium/potassium-transporting ATPase subunit beta-1	35061	3
RNH1	Ribonuclease inhibitor	49974	6
COX6B1	Cytochrome c oxidase subunit 6B1	10192	7
MAG	Myelin-associated glycoprotein	69069	5
MRTFB	Myocardin-related transcription factor B	118127	6
CST3	Cystatin-C	15799	4
ATP6AP2	Renin receptor	22263	6
PLCB1	1-phosphatidylinositol 4 5-bisphosphate phosphodiesterase	129640	7
ECHS1	Enoyl-CoA hydratase mitochondrial	31387	4
CMTM4	CKLF-like MARVEL transmembrane domain-containing protein 4	25828	7
RPL23A	60S ribosomal protein L23a	21916	5
HGS	Hepatocyte growth factor-regulated tyrosine kinase substrate	86192	8
MAST3	Microtubule-associated serine/threonine-protein kinase 3	143137	4
TACC1	Transforming acidic coiled-coil-containing protein 1	62407	4
HNRNPC	Heterogeneous nuclear ribonucleoproteins C1/C2	25257	9
ITSN1	Intersectin 1 short form variant 13	100705	10
TPM3	Tropomyosin alpha-3 chain	26421	13
H4C1	Histone H4	11367	7
SOD1	Superoxide dismutase [Cu-Zn]	15936	5
SH3GL2	Endophilin-A1	39962	4
PCSK1	Neuroendocrine convertase 1	84152	5
NCDN	Neurochondrin	78864	5
IGHG1	Immunoglobulin heavy constant gamma 1	36106	7
SYN3	Synapsin-3	63303	7
DLST	Dihydrolipoyllysine-residue succinyltransferase component of 2-oxoglutarate dehydrogenase complex mitochondrial	48755	4
CLTA	Clathrin light chain A	27077	10
TPM1	Tropomyosin alpha-1 chain	28525	10
MAPK1	Mitogen-activated protein kinase 1	41390	6
GRIPAP1	GRIP1-associated protein 1	90857	4
CA2	Carbonic anhydrase 2	29246	6
NUMBL	Numb-like protein	60813	9
UBB	Polyubiquitin-B	17215	8
UBC	Polyubiquitin-C	25758	8
DYNC1LI2	Cytoplasmic dynein 1 light intermediate chain 2	54099	6
SDHA	Succinate dehydrogenase [ubiquinone] flavoprotein subunit mitochondrial	56663	5
HBG2	Hemoglobin subunit gamma-2	16126	27
SVIP	Small VCP/p97-interacting protein	8443	9
LASP1	LIM and SH3 domain protein 1	29717	7
KRT76	Keratin type II cytoskeletal 2 oral	65841	10
TOM1L2	TOM1-like protein 2	55556	8
ATP6V1E1	V-type proton ATPase subunit E 1	26145	7
PCDH1	Protocadherin-1	114743	6
SIPA1L1	Signal-induced proliferation-associated 1-like protein 1	200028	5
SEPTIN6	Septin 6 isoform CRA_b	49303	13
CTSB	Cathepsin B	37822	8
QKI	Protein quaking	37671	9
CLU	Clusterin	52495	4
NDUFS3	NADH dehydrogenase [ubiquinone] iron-sulfur protein 3 mitochondrial	30242	6
JCAD	Junctional protein associated with coronary artery disease	148350	7
DCD	Dermcidin	11284	6
STX1A	Syntaxin-1A	33023	6
NDRG4	Protein NDRG4	7306	5
SCG5	Neuroendocrine protein 7B2	21457	9
ICA1	Islet cell autoantigen 1	53242	4
GNAI2	Guanine nucleotide-binding protein G(i) subunit alpha-2	40451	6
NPEPPS	Puromycin-sensitive aminopeptidase	103276	5
GNG3	Guanine nucleotide-binding protein G(I)/G(S)/G(O) subunit gamma-3	8305	8
SF3B2	Splicing factor 3B subunit 2	98170	6
DCTN1	Dynactin subunit 1	141694	7
GJA1	Gap junction alpha-1 protein	43008	7
KRT4	Keratin type II cytoskeletal 4	57285	9
CA1	Carbonic anhydrase 1	28870	6
UBL7	Ubiquitin-like protein 7	40510	5
CAST	Calpastatin	72799	5
NECAB2	N-terminal EF-hand calcium-binding protein 2	43194	6
NECAP1	Adaptin ear-binding coat-associated protein 1	29737	9
UBXN7	UBX domain-containing protein 7	54862	2
RAB1C	Putative Ras-related protein Rab-1C	22017	6
RAB1B	Ras-related protein Rab-1B	22171	6
RAB1A	Ras-related protein Rab-1A	22678	6
HSPA4	Heat shock 70 kDa protein 4	78606	4
PHACTR1	Phosphatase and actin regulator 1	66308	5
TAC3	Tachykinin-3	13438	5
KRT3	Keratin type II cytoskeletal 3	64417	8
AP2A1	AP-2 complex subunit alpha-1	107546	6
KARS1	Lysine--tRNA ligase	68048	4
EIF4H	Eukaryotic translation initiation factor 4H	27385	7
FKBP1A	Peptidyl-prolyl cis-trans isomerase FKBP1A	11951	5
MAP6D1	MAP6 domain-containing protein 1	21005	5
SYNE1	Nesprin-1	964863	5
PRKAR2B	cAMP-dependent protein kinase type II-beta regulatory subunit	46302	2
ABAT	4-aminobutyrate aminotransferase mitochondrial	56439	4
CAMLG	Calcium signal-modulating cyclophilin ligand	32953	6
TAGLN3	Transgelin-3	22473	6
SRRM2	Serine/arginine repetitive matrix protein 2	299616	5
DRD1	D(1A) dopamine receptor	49293	3
MAP7D2	MAP7 domain-containing protein 2	81965	3
JUND	Transcription factor jun-D	35174	2
IGHA1	Immunoglobulin heavy constant alpha 1	37655	4
NECAP2	Adaptin ear-binding coat-associated protein 2	21524	5
UQCRC2	Cytochrome b-c1 complex subunit 2 mitochondrial	48443	2
APOA1	Apolipoprotein A-I	30778	5
COX8A	Cytochrome c oxidase subunit 8A mitochondrial	7579	29
PTGDS	Prostaglandin-H2 D-isomerase	21029	2
PFKP	ATP-dependent 6-phosphofructokinase platelet type	85596	4
SPTBN2	Spectrin beta chain non-erythrocytic 2	271323	10
CHGA	Chromogranin-A	50688	6
STRN	Striatin	86132	7
C12orf57	Protein C10	13178	4
MXRA7	Matrix-remodeling-associated protein 7	21466	7
KRT13	Keratin type I cytoskeletal 13	45261	11
PTPRZ1	Receptor-type tyrosine-protein phosphatase zeta	166717	9
CKMT1A	Creatine kinase U-type mitochondrial	47037	10
MTHFD1	C-1-tetrahydrofolate synthase cytoplasmic	101559	5
IGSF8	Immunoglobulin superfamily member 8	65034	4
DENND1A	DENN domain-containing protein 1A	110577	3
PCP4L1	Purkinje cell protein 4-like protein 1	7476	2
ALDH5A1	Succinate-semialdehyde dehydrogenase	53868	4
ARF1	ADP-ribosylation factor 1	20697	5
ARF3	ADP-ribosylation factor 3	20601	5
PCSK2	Neuroendocrine convertase 2	70565	5
MRPS36	28S ribosomal protein S36 mitochondrial	4465	6
AARS	Alanine--tRNA ligase cytoplasmic	106810	5
ATP6V0D1	V-type proton ATPase subunit d 1	31676	8
THY1	Thy-1 membrane glycoprotein	17935	3
ATP5F1D	ATP synthase subunit delta mitochondrial	17490	4
EDC4	Enhancer of mRNA-decapping protein 4	151661	6
GNG10	Guanine nucleotide-binding protein G(I)/G(S)/G(O) subunit gamma-10	7205	5
SLC1A3	Amino acid transporter	47100	11
PURA	Transcriptional activator protein Pur-alpha	34911	5
IGHG4	Immunoglobulin heavy constant gamma 4	35941	5
CASKIN1	Caskin-1	149813	5
RAB10	Ras-related protein Rab-10	22541	5
EIF2S3	Eukaryotic translation initiation factor 2 subunit 3	51110	2
EIF2S3B	Eukaryotic translation initiation factor 2 subunit 3B	51229	2
PPP3CC	Serine/threonine-protein phosphatase 2B catalytic subunit gamma isoform	58129	4
ATP6V1H	V-type proton ATPase subunit H	55883	5
ARMCX2	Armadillo repeat-containing X-linked protein 2	65684	2
ARPP21	cAMP-regulated phosphoprotein 21	89196	6
GNAI1	Guanine nucleotide-binding protein G(i) subunit alpha-1	40361	6
CAV1	Caveolin-1	20472	3
NDUFA5	NADH dehydrogenase [ubiquinone] 1 alpha subcomplex subunit 5	11965	5
SNX2	Sorting nexin-2	58471	7
IST1	IST1 homolog	39751	3
SLC25A3	Phosphate carrier protein mitochondrial	36161	5
EEF1B2	Elongation factor 1-beta	24764	4
RAP1GAP2	Rap1 GTPase-activating protein 2	80056	5
NEFH	Neurofilament heavy polypeptide	112479	5
SMAP1	Stromal membrane-associated protein 1	49219	5
PYGB	Glycogen phosphorylase brain form	96696	6
GNB2	Guanine nucleotide-binding protein G(I)/G(S)/G(T) subunit beta-2	32408	6
RGS14	Regulator of G-protein signaling 14	61447	7
GPM6B	Neuronal membrane glycoprotein M6-b	28989	2
PSMC4	26S proteasome regulatory subunit 6B	47366	6
KIF21A	Kinesin-like protein KIF21A	187178	1
VDAC3	Voltage-dependent anion-selective channel protein 3	30659	7
MINK1	Misshapen-like kinase 1	149821	3
CACNA1E	Voltage-dependent R-type calcium channel subunit alpha	261865	3
YTHDF3	YTH domain-containing family protein 3	63675	3
COX7A2	Cytochrome c oxidase subunit 7A2 mitochondrial	9396	4
WIPF2	WAS/WASL-interacting protein family member 2	19969	4
HNRNPD	Heterogeneous nuclear ribonucleoprotein D0	38434	9
SSBP1	Single-stranded DNA-binding protein mitochondrial	17260	4
CDC5L	Cell division cycle 5-like protein	92251	2
AHNAK2	Protein AHNAK2	616641	3
GPRC5B	G-protein coupled receptor family C group 5 member B	44795	7
SLC17A7	Vesicular glutamate transporter 1	61613	5
PCDHGC5	Protocadherin gamma-C5	101921	5
NCAN	Neurocan core protein	143093	4
COX4I1	Cytochrome c oxidase subunit 4 isoform 1 mitochondrial	19577	5
CBL	E3 ubiquitin-protein ligase CBL	99633	5
CRAT	Carnitine O-acetyltransferase	70858	5
GNG2	Guanine nucleotide-binding protein subunit gamma	11232	8
FKBP3	Peptidyl-prolyl cis-trans isomerase FKBP3	25177	3
CAMSAP3	Calmodulin-regulated spectrin-associated protein 3	134750	2
CD44	CD44 antigen	81538	6
ATP2A2	Sarcoplasmic/endoplasmic reticulum calcium ATPase 2	114757	4
CEND1	Cell cycle exit and neuronal differentiation protein 1	14954	3
HMGB1	High mobility group protein B1	18311	3
LAMTOR5	Hepatitis B virus x interacting protein	18159	3
FH	Fumarate hydratase mitochondrial	54637	4
YTHDF2	YTH domain-containing family protein 2	62334	4
CDV3	Protein CDV3 homolog	27335	9
NRCAM	Neuronal cell adhesion molecule	133813	5
RPLP1	60S acidic ribosomal protein P1	11514	1
DAD1	Dolichyl-diphosphooligosaccharide--protein glycosyltransferase subunit DAD1	9554	4
SRI	Sorcin	17605	4
DYNC1H1	Cytoplasmic dynein 1 heavy chain 1	532412	5
LARP1	La-related protein 1	123510	5
SH3GLB2	Endophilin-B2	41668	3
SH3BGRL	SH3 domain-binding glutamic acid-rich-like protein	12774	2
DIP2B	Disco-interacting protein 2 homolog B	171491	2
PAK1	Non-specific serine/threonine protein kinase	58203	5
TOMM70	Mitochondrial import receptor subunit TOM70	67455	3
SLC38A3	Sodium-coupled neutral amino acid transporter 3	11212	2
HPRT1	Hypoxanthine-guanine phosphoribosyltransferase	24579	3
NDUFS6	NADH dehydrogenase [ubiquinone] iron-sulfur protein 6 mitochondrial	13712	2
DBI	Acyl-CoA-binding protein	10044	4
ANXA6	Annexin A6	75873	6
H2BFS	Histone H2B type F-S	13944	9
HIST2H2BF	Histone H2B type 2-F	13920	9
HIST1H2BD	Histone H2B type 1-D	13936	9
H2BC4	Histone H2B type 1-C/E/F/G/I	13906	9
H2BC12	Histone H2B type 1-K	13890	9
H2BC15	Histone H2B type 1-N	13922	9
H2BC13	Histone H2B type 1-L	13952	9
HIST1H2BH	Histone H2B type 1-H	13892	9
H2BC14	Histone H2B type 1-M	13989	9
PIPSL	Putative PIP5K1A and PSMD4-like protein	95048	3
PSMD4	26S proteasome non-ATPase regulatory subunit 4	40737	3
ARHGDIA	Rho GDP-dissociation inhibitor 1	14814	2
CDC42EP4	Cdc42 effector protein 4	37980	2
S100A1	Protein S100-A1	10546	2
TAC1	Protachykinin-1	15003	7
TSC22D2	TSC22 domain family protein 2	79228	2
TMPO	Lamina-associated polypeptide 2 isoforms beta/gamma	46307	4
PCMT1	Protein-L-isoaspartate(D-aspartate) O-methyltransferase	24636	3
PAICS	Multifunctional protein ADE2	47079	5
VSNL1	Visinin-like protein 1	22142	4
TPM4	Tropomyosin alpha-4 chain	20986	10
SLC24A2	Sodium/potassium/calcium exchanger 2	73664	4
WIPF3	WAS/WASL-interacting protein family member 3	49348	7
HINT1	Histidine triad nucleotide-binding protein 1	7324	4
EDF1	Endothelial differentiation-related factor 1	16369	6
MTSS2	Protein MTSS 2	79798	7
TMED8	Protein TMED8	35740	2
CAP1	Adenylyl cyclase-associated protein 1	51902	7
GNG7	Guanine nucleotide-binding protein G(I)/G(S)/G(O) subunit gamma-7	7522	9
TNIK	TRAF2 and NCK-interacting protein kinase	154943	3
CYLD	Ubiquitin carboxyl-terminal hydrolase CYLD	101898	4
KRT73	Keratin type II cytoskeletal 73	58923	4
KRT71	Keratin type II cytoskeletal 71	57292	4
KRT72	Keratin type II cytoskeletal 72	55877	4
KRT74	Keratin type II cytoskeletal 74	57865	4
NDUFAB1	Acyl carrier protein mitochondrial	17417	5
NAT8L	N-acetylaspartate synthetase	32837	2
NAPG	Gamma-soluble NSF attachment protein	34746	6
TRAPPC12	Trafficking protein particle complex subunit 12	79375	5
ANKS1B	Ankyrin repeat and sterile alpha motif domain-containing protein 1B	32811	5
NIPSNAP1	Protein NipSnap homolog 1	33310	5
NGEF	Ephexin-1	82496	8
SLC6A3	Sodium-dependent dopamine transporter	68495	8
RBMX	RNA-binding motif protein X chromosome	32197	4
ABI2	Abl interactor 2	52790	4
ATP5F1C	ATP synthase subunit gamma mitochondrial	32996	2
TPD52L2	Tumor protein D54	22238	5
ZDHHC5	Palmitoyltransferase ZDHHC5	77545	1
DKK3	Dickkopf-related protein 3	38390	3
CAPZA1	F-actin-capping protein subunit alpha-1	32923	4
NUDCD3	NudC domain-containing protein 3	40822	2
UPF1	Regulator of nonsense transcripts 1	124345	2
IGLC6	Immunoglobulin lambda constant 6	11277	1
IGLC2	Immunoglobulin lambda constant 2	11294	1
IGLC7	Immunoglobulin lambda constant 7	11254	1
IGLC3	Immunoglobulin lambda constant 3	11266	1
IGLL5	Immunoglobulin lambda-like polypeptide 5	23063	1
IGLC1	Immunoglobulin lambda constant 1	11348	1
LRRC47	Leucine-rich repeat-containing protein 47	63473	5
PPP1CB	Serine/threonine-protein phosphatase PP1-beta catalytic subunit	37187	6
CSNK1D	Casein kinase I isoform delta	47330	4
PRR36	Proline-rich protein 36	132748	3
SMIM20	Small integral membrane protein 20	7702	5
TMEM145	Transmembrane protein 145	62754	5
CPLX1	Complexin-1	12525	5
S100B	Protein S100-B	10713	6
DYNC1I2	Cytoplasmic dynein 1 intermediate chain 2	71457	1
TNKS1BP1	182 kDa tankyrase-1-binding protein	181795	2
C1QBP	Complement component 1 Q subcomponent-binding protein mitochondrial	20134	5
TXN	Thioredoxin	11737	4
TIMM8A	Mitochondrial import inner membrane translocase subunit Tim8 A	10998	5
SFXN1	Sideroflexin-1	35619	2
PFDN4	Prefoldin subunit 4	15314	2
NONO	Non-POU domain-containing octamer-binding protein	54232	3
SPAG9	C-Jun-amino-terminal kinase-interacting protein 4	146205	5
CCT8	T-complex protein 1 subunit theta	59621	2
SEPTIN4	Septin-4	112439	10
EIF4G2	Eukaryotic translation initiation factor 4 gamma 2	102362	3
AVL9	Late secretory pathway protein AVL9 homolog	69801	2
ATP6V0A1	V-type proton ATPase 116 kDa subunit a isoform 1	96413	3
TPP1	Tripeptidyl-peptidase 1	50890	2
PRNP	Major prion protein	27661	2
ARFGAP1	ADP-ribosylation factor GTPase-activating protein 1	37109	3
VTA1	Vacuolar protein sorting-associated protein VTA1 homolog	27331	3
STIM1	STIM1L	88646	1
KAZN	Kazrin	86351	1
ATP6V1F	V-type proton ATPase subunit F	13370	2
HDAC4	Histone deacetylase 4	119040	3
IMMT	MICOS complex subunit MIC60	83678	3
FTH1	Ferritin heavy chain	21226	12
NUDCD2	NudC domain-containing protein 2	17676	3
SELENBP1	Methanethiol oxidase	52391	5
CLINT1	Clathrin interactor 1	68259	4
SYMPK	Symplekin	141148	2
SIRT2	NAD-dependent protein deacetylase sirtuin-2	4579	4
IQSEC2	IQ motif and SEC7 domain-containing protein 2	162782	7
LANCL1	Glutathione S-transferase LANCL1	9283	2
CAMKK1	Calcium/calmodulin-dependent protein kinase kinase 1	55736	3
FAM126B	Protein FAM126B	58647	5
GMFB	Glia maturation factor beta	16713	6
IGKC	Immunoglobulin kappa constant	11765	3
AP3S1	AP-3 complex subunit sigma-1	21732	5
CHMP4B	Charged multivesicular body protein 4b	24950	2
DDT	D-dopachrome decarboxylase	12712	4
FTL	Ferritin light chain	20020	3
ESYT2	Extended synaptotagmin-2	102357	1
CRKL	Crk-like protein	33777	2
MMP17	Matrix metalloproteinase-17	66653	3
TUFM	Elongation factor Tu mitochondrial	49542	1
PKP4	Plakophilin-4	131868	4
RAB11FIP5	Rab11 family-interacting protein 5	138414	5
CALR	Calreticulin	48142	2
MAGED2	Melanoma antigen family D 2 isoform CRA_d	55796	2
MATR3	Matrin-3	88359	4
NDUFA2	NADH dehydrogenase [ubiquinone] 1 alpha subcomplex subunit 2	10922	6
MLC1	Membrane protein MLC1	41141	3
RIDA	2-iminobutanoate/2-iminopropanoate deaminase	14494	2
CALB1	Calbindin	30025	3
APOC3	Apolipoprotein C-III	10852	3
WDR47	WD repeat-containing protein 47	98702	2
ARSA	Arylsulfatase A	53588	3
DGKB	Diacylglycerol kinase	90467	2
KIAA1211L	Uncharacterized protein KIAA1211-like	102157	3
ME3	NADP-dependent malic enzyme mitochondrial	67069	2
PHB	Prohibitin	29804	2
NDUFA4	Cytochrome c oxidase subunit NDUFA4	9370	2
CTSD	Cathepsin D	44238	6
1 SV	Peptidase A1 domain-containing protein	59860	6
PDPK1	3-phosphoinositide-dependent protein kinase 1	60329	2
PDPK2P	Putative 3-phosphoinositide-dependent protein kinase 2	44765	2
CADM2	Cell adhesion molecule 2	47554	2
SH3KBP1	SH3 domain-containing kinase-binding protein 1	61434	2
MYL12A	Myosin regulatory light chain 12A	19794	4
MYL12B	Myosin regulatory light chain 12B	19779	4
KLC2	Kinesin light chain 2	68935	2
TBC1D5	TBC1 domain family member 5	89004	3
SQSTM1	Sequestosome-1	47687	2
PAM	Peptidyl-glycine alpha-amidating monooxygenase	108332	3
NRAS	GTPase NRas	21229	2
KRAS	GTPase KRas	21656	2
PAFAH1B1	Platelet-activating factor acetylhydrolase IB subunit alpha	46638	2
DNM3	Dynamin-3	72890	6
TACC2	Transforming acidic coiled-coil-containing protein 2	296740	2
PTPN23	Tyrosine-protein phosphatase non-receptor type 23	178972	3
CSNK1E	Casein kinase I isoform epsilon	47315	4
VAPB	Vesicle-associated membrane protein-associated protein B/C	27228	5
HNRNPR	Heterogeneous nuclear ribonucleoprotein R	70943	2
SYNCRIP	Heterogeneous nuclear ribonucleoprotein Q	52046	2
RBSN	Rabenosyn-5	88870	3
SYT3	Synaptotagmin-3	63304	3
WASL	Neural Wiskott-Aldrich syndrome protein	54827	4
HSP90B1	Endoplasmin	92469	5
ADGRL1	Adhesion G protein-coupled receptor L1	162716	2
GSTM2	Glutathione S-transferase Mu 2	21363	2
APOOL	MICOS complex subunit	28762	1
AP2B1	AP-2 complex subunit beta	104553	3
MIF	Macrophage migration inhibitory factor	12476	10
SAMD14	Sterile alpha motif domain-containing protein 14	45056	2
NBEA	Neurobeachin	327548	3
ATG3	Ubiquitin-like-conjugating enzyme ATG3	8312	1
HCFC1	Host cell factor 1	208730	3
WDR1	WD repeat-containing protein 1	66194	2
SUMO2	Small ubiquitin-related modifier 2	10871	2
SUMO4	Small ubiquitin-related modifier 4	10685	2
SUMO3	Small ubiquitin-related modifier 3	11637	2
WNK1	Serine/threonine-protein kinase WNK1	225501	4
PPP2R5D	Serine/threonine-protein phosphatase 2A 56 kDa regulatory subunit	69117	3
AMER2	APC membrane recruitment protein 2	69507	3
RANBP2	E3 SUMO-protein ligase RanBP2	358201	2
PFKM	ATP-dependent 6-phosphofructokinase muscle type	75830	3
PALM2AKAP2	PALM2 and AKAP2 fusion	41925	5
PALM2	Paralemmin-2	42185	5
ACYP2	Acylphosphatase-2	11140	5
CYC1	Cytochrome c1 heme protein mitochondrial	35422	1
LMBRD2	G-protein coupled receptor-associated protein LMBRD2	81172	2
DOCK4	Dedicator of cytokinesis protein 4	225204	5
DBNL	Drebrin-like protein	45746	1
ARHGAP23	Rho GTPase-activating protein 23	162191	2
DSTN	Destrin	15397	3
DST	Dystonin	847987	4
LAMTOR1	Ragulator complex protein LAMTOR1	11076	2
CEP170	Centrosomal protein of 170 kDa	175292	4
FUBP1	Far upstream element-binding protein 1	67560	2
PDHA1	Pyruvate dehydrogenase E1 component subunit alpha somatic form mitochondrial	43296	3
GSN	Gelsolin	82526	2
STK39	STE20/SPS1-related proline-alanine-rich protein kinase	59474	1
CNOT3	CCR4-NOT transcription complex subunit 3	58867	1
IRS2	Insulin receptor substrate 2	137334	2
TECPR2	Tectonin beta-propeller repeat-containing protein 2	153848	3
SDHD	Succinate dehydrogenase [ubiquinone] cytochrome b small subunit	11148	1
UBE2NL	Putative ubiquitin-conjugating enzyme E2 N-like	17377	2
UBE2N	Ubiquitin-conjugating enzyme E2 N	17138	2
PTPRN2	Receptor-type tyrosine-protein phosphatase N2	49456	3
PRUNE2	Protein prune homolog 2	299774	3
RPS3	40S ribosomal protein S3	17407	2
SYNJ2BP-COX16	SYNJ2BP-COX16 readthrough	4426	1
SYNJ2BP	Synaptojanin-2-binding protein	15928	1
ETFA	Electron transfer flavoprotein subunit alpha mitochondrial	24160	4
EIF4G1	Eukaryotic translation initiation factor 4 gamma 1	158644	5
GPHN	Gephyrin	41356	3
GPR158	Probable G-protein-coupled receptor 158	127271	3
AKR1B1	Aldo-keto reductase family 1 member B1	11005	2
ATP5ME	ATP synthase subunit e mitochondrial	7933	2
ETFB	Electron transfer flavoprotein subunit beta	27844	2
CTBP1	C-terminal-binding protein 1	47535	4
PSIP1	PC4 and SFRS1-interacting protein	60103	3
EIF3G	Eukaryotic translation initiation factor 3 subunit G	35611	1
TAF10	Transcription initiation factor TFIID subunit 10	21711	1
PHB2	Prohibitin	29723	1
VSIR	V-type immunoglobulin domain-containing suppressor of T-cell activation	33908	3
VWF	von Willebrand factor	309262	1
SNPH	Syntaphilin	56836	1
ZC2HC1A	Zinc finger C2HC domain-containing protein 1A	35092	2
REEP2	Receptor expression-enhancing protein	23796	2
VPS26B	Vacuolar protein sorting-associated protein 26B	39155	2
MRPL49	39S ribosomal protein L49 mitochondrial	11348	1
HIST1H2AH	Histone H2A type 1-H	13906	3
H2AC14	Histone H2A type 1-J	13936	3
HIST2H2AC	Histone H2A type 2-C	13988	3
H2AFJ	Histone H2A.J	14019	3
H2AC7	Histone H2A type 1-D	14107	3
H2AC11	Histone H2A type 1	14091	3
HIST3H2A	Histone H2A type 3	14121	3
HIST1H2AC	Histone H2A type 1-C	14105	3
HIST2H2AA3	Histone H2A type 2-A	14095	3
H2AC4	Histone H2A type 1-B/E	14135	3
hCG_2039566	Histone H2A	18482	3
CNTNAP1	Contactin-associated protein 1	156266	1
NEDD8	NEDD8	9072	4
NEDD8-MDP1	NEDD8-MDP1 readthrough	7745	4
EIF4G3	Eukaryotic translation initiation factor 4 gamma 3	195272	2
AMPD3	AMP deaminase	78493	1
OPALIN	Opalin	9301	1
HCN1	Potassium/sodium hyperpolarization-activated cyclic nucleotide-gated channel 1	98796	3
PUF60	Poly(U)-binding-splicing factor PUF60	59876	4
SEPTIN3	Neuronal-specific septin-3	40704	3
PPP1R3F	Protein phosphatase 1 regulatory subunit 3F	82798	1
HSPB6	Heat shock protein beta-6	14664	1
GABBR2	Gamma-aminobutyric acid type B receptor subunit 2	105821	1
RALBP1	RalA-binding protein 1	76064	1
NPM1	Nucleophosmin	32575	1
AP3S2	AP-3 complex subunit sigma-2	22017	3
C15orf38-AP3S2	Protein C15orf38-AP3S2	43882	3
RAB11A	Ras-related protein Rab-11A	22486	2
RAB11B	Ras-related protein Rab-11B	24488	2
PPT1	Palmitoyl-protein thioesterase 1	10016	1
SV2A	Synaptic vesicle glycoprotein 2A	82695	1
TPR	Nucleoprotein TPR	267290	1
UNC5C	Netrin receptor UNC5C	99062	2
CD9	Tetraspanin	17680	1
TJP1	Tight junction protein ZO-1	187847	2
MAPRE2	Microtubule-associated protein RP/EB family member 2	37031	1
FABP3	Fatty acid-binding protein heart	14858	2
MRVI1	Protein MRVI1	89692	2
ASAP2	Arf-GAP with SH3 domain ANK repeat and PH domain-containing protein 2	111650	3
KHSRP	Far upstream element-binding protein 2	73115	2
AK1	Adenylate kinase isoenzyme 1	21635	4
NEGR1	Neuronal growth regulator 1	38719	2
TMOD2	Tropomodulin-2	39595	3
ALDH6A1	Methylmalonate-semialdehyde dehydrogenase [acylating] mitochondrial	57840	2
ARHGAP32	Rho GTPase-activating protein 32	230527	3
SUB1	Activated RNA polymerase II transcriptional coactivator p15	9105	1
ADGRL2	Adhesion G protein-coupled receptor L2	160514	4
FAM171B	Protein FAM171B	92181	1
SCOC	Short coiled-coil protein	9355	1
CD47	Leukocyte surface antigen CD47	35214	3
CAMSAP2	Calmodulin-regulated spectrin-associated protein 2	168088	3
CDH8	Cadherin-8	52548	1
MT-CO2	Cytochrome c oxidase subunit 2	25565	1
SLC2A13	Proton myo-inositol cotransporter	38093	1
ANXA5	Annexin A5	35937	2
MCRIP1	Mapk-regulated corepressor-interacting protein 1	10463	3
SERBP1	Plasminogen activator inhibitor 1 RNA-binding protein	44965	2
ARPC3	Actin-related protein 2/3 complex subunit 3	20547	1
TOMM20	Mitochondrial import receptor subunit TOM20 homolog	16298	1
PSAT1	Phosphoserine aminotransferase	40423	1
ATXN2L	Ataxin-2-like protein	113374	2
DDI2	Protein DDI1 homolog 2	44523	1
TJP2	Tight junction protein ZO-2	123584	1
GLRX5	Glutaredoxin-related protein 5 mitochondrial	16628	1
EIF5	Eukaryotic translation initiation factor 5	49223	2
MAOB	Amine oxidase [flavin-containing] B	58763	1
SNRNP70	U1 small nuclear ribonucleoprotein 70 kDa	51557	2
SRGAP1	SLIT-ROBO Rho GTPase activating protein 1 isoform CRA_a	116842	2
PCBP1	Poly(rC)-binding protein 1	37498	3
CUTA	Protein CutA	19116	1
COX7A2L	Cytochrome c oxidase subunit 7A-related protein mitochondrial	8840	1
PSMC1	26S proteasome regulatory subunit 4	49185	1
SNRPC	U1 small nuclear ribonucleoprotein C	17394	3
TH	Tyrosine 3-monooxygenase	4979	4
HOMER1	HOMER1F	20819	1
LRRC7	Leucine-rich repeat-containing protein 7	167990	3
TXNDC17	Thioredoxin domain-containing protein 17	13941	1
SYNPR	Synaptoporin	22298	1
NQO2	Ribosyldihydronicotinamide dehydrogenase [quinone]	21537	1
SUGT1	Protein SGT1 homolog	41024	3
CACNB1	Voltage-dependent L-type calcium channel subunit beta-1	65714	3
APP	Amyloid-beta precursor protein	75110	1
CAND1	Cullin-associated NEDD8-dissociated protein 1	136375	2
MT-ATP6	ATP synthase subunit a	24817	1
SRCIN1	SRC kinase signaling inhibitor 1	127105	1
CAPN1	Calpain-1 catalytic subunit	81890	2
G3BP2	Ras GTPase-activating protein-binding protein 2	54121	1
NDUFV3	NADH dehydrogenase [ubiquinone] flavoprotein 3 mitochondrial	11941	1
PPP1R7	Protein phosphatase 1 regulatory subunit 7	31357	1
WASF3	Wiskott-Aldrich syndrome protein family member 3	55293	2
SCN8A	Sodium channel protein	220783	2
NUP107	Nuclear pore complex protein Nup107	106374	1
CIAPIN1	Fe-S cluster assembly protein DRE2	26446	3
RAD23B	UV excision repair protein RAD23 homolog B	43171	3
RPL9	60S ribosomal protein L9	12747	1
AHCY	Adenosylhomocysteinase	47716	1
PPA1	Inorganic pyrophosphatase	19982	1
FABP4	Fatty acid-binding protein adipocyte	4577	1
PMP2	Myelin P2 protein	6993	1
CDKL5	Cyclin-dependent kinase-like 5	98880	1
GSTO1	Glutathione S-transferase omega-1	27566	3
FAM131B	Protein FAM131B	6760	1
ARPC2	Actin related protein 2/3 complex subunit 2 34kDa isoform CRA_e	4146	3
MTX3	Metaxin-3	35093	2
YIPF5	Protein YIPF5	27989	1
CAPZB	F-actin-capping protein subunit beta	29295	1
PLEKHO2	Pleckstrin homology domain-containing family O member 2	53350	2
RAP1GDS1	Rap1 GTPase-GDP dissociation stimulator 1	66317	1
STRN4	Striatin-4	68585	3
PSMA6	Proteasome subunit alpha type	11570	1
TALDO1	Transaldolase	35329	1
SNAP29	Synaptosomal-associated protein 29	28970	2
YKT6	Synaptobrevin homolog YKT6	22418	1
COX17	Cytochrome c oxidase copper chaperone	6915	1
SFPQ	Splicing factor proline- and glutamine-rich	76150	1
FLOT1	Flotillin-1	47355	1
CLASP1	CLIP-associating protein 1	162757	1
TF	Serotransferrin	77064	3
PPP1R12A	Protein phosphatase 1 regulatory subunit 12A	115281	1
PTMS	Parathymosin	11530	2
PDLIM2	PDZ and LIM domain protein 2	37459	1
4 SV	LIM zinc-binding domain-containing protein	14434	1
DHX9	ATP-dependent RNA helicase A	140958	2
TNS1	Tensin-1	143524	2
PTK2B	Protein-tyrosine kinase 2-beta	115875	1
ARHGAP21	Rho GTPase-activating protein 21	155984	3
MAZ	Myc-associated zinc finger protein	48608	2
CBARP	Voltage-dependent calcium channel beta subunit-associated regulatory protein	75822	1
MICOS13	MICOS complex subunit MIC13	9700	1
GPRIN1	G protein-regulated inducer of neurite outgrowth 1	102399	3
SNX4	Sorting nexin-4	51909	2
SGTB	Small glutamine-rich tetratricopeptide repeat-containing protein beta	33429	3
IMPA1	Inositol monophosphatase 1	30189	2
CEP170B	Centrosomal protein of 170 kDa protein B	171687	2
MYL6	Myosin light polypeptide 6	16290	2
DENR	Density-regulated protein	17770	3
KCNQ2	Potassium voltage-gated channel subfamily KQT member 2	71246	2
RPS10	40S ribosomal protein S10	18898	1
RPS10P5	Putative 40S ribosomal protein S10-like	20120	1
PHLPP1	PH domain leucine-rich repeat-containing protein phosphatase 1	184671	1
ACAT1	Acetyl-CoA acetyltransferase mitochondrial	32584	1
KTN1	Kinectin	156275	2
SNX12	Sorting nexin-12	18885	3
ARPC1A	Actin-related protein 2/3 complex subunit 1A	41569	1
YAP1	Transcriptional coactivator YAP1	54462	2
ERMN	Ermin	32783	1
STX7	Syntaxin-7	29816	2
SYNRG	Synergin gamma	140654	2
NDUFS7	NADH dehydrogenase [ubiquinone] iron-sulfur protein 7 mitochondrial	19770	3
EP400	E1A-binding protein p400	343487	1
H1-0	Histone H1.0	20863	4
GLOD4	Glyoxalase domain-containing protein 4	34793	1
PIP4K2B	Phosphatidylinositol 5-phosphate 4-kinase type-2 beta	47378	2
GABRA1	Gamma-aminobutyric acid receptor subunit alpha-1	51802	1
UQCRC1	Cytochrome b-c1 complex subunit 1 mitochondrial	52646	1
PSMA5	Proteasome subunit alpha type-5	26411	1
STAM2	Signal transducing adapter molecule 2	58164	1
NLGN3	Neuroligin-3	93895	1
TIMM9	Mitochondrial import inner membrane translocase subunit Tim9	10378	2
RUFY3	Protein RUFY3	52965	1
RABEP1	Rab GTPase-binding effector protein 1	99290	1
NACAD	NAC-alpha domain-containing protein 1	161100	2
BCAS3	Breast carcinoma-amplified sequence 3	75796	2
HNRNPDL	Heterogeneous nuclear ribonucleoprotein D-like	46438	1
USP8	Ubiquitin carboxyl-terminal hydrolase 8	127523	2
CPLX2	Complexin-2	15394	2
RPS5	40S ribosomal protein S5	22876	1
OLA1	Obg-like ATPase 1	44744	1
KIF5A	Kinesin heavy chain isoform 5A	117378	1
SHROOM2	Protein Shroom2	50869	3
HBS1L	HBS1-like protein	56962	2
REPS2	RalBP1-associated Eps domain-containing protein 2	71534	1
NDUFS5	NADH dehydrogenase [ubiquinone] iron-sulfur protein 5	12517	3
SRM	Spermidine synthase	33825	1
SLC25A11	Mitochondrial 2-oxoglutarate/malate carrier protein	34062	1
UBA5	Ubiquitin-like modifier-activating enzyme 5	44863	1
MINDY2	Ubiquitin carboxyl-terminal hydrolase MINDY-2	67106	1
HADH	Hydroxyacyl-coenzyme A dehydrogenase mitochondrial	19269	1
GBF1	Golgi-specific brefeldin A-resistance guanine nucleotide exchange factor 1	206444	1
FKBP2	Peptidyl-prolyl cis-trans isomerase FKBP2	15649	1
IQSEC1	IQ motif and SEC7 domain-containing protein 1	124477	1
NEDD4L	E3 ubiquitin-protein ligase NEDD4-like	140818	2
SF3B1	Splicing factor 3B subunit 1	145830	1
BAG3	BAG family molecular chaperone regulator 3	61595	3
PSD3	PH and SEC7 domain-containing protein 3	116033	1
SAR1A	GTP-binding protein SAR1a	13662	3
SAR1B	GTP-binding protein SAR1b	16424	3
ATP5MG	ATP synthase subunit g mitochondrial	8452	1
SLC4A10	Sodium-driven chloride bicarbonate exchanger	53005	2
PSMA4	Proteasome subunit alpha type	19654	2
MICAL3	[F-actin]-monooxygenase MICAL3	224293	1
FABP5	Fatty acid-binding protein 5	15164	1
SHISA7	Protein shisa-7	56214	2
CDIP1	Cell death-inducing p53-target protein 1	21892	1
AHCYL2	Adenosylhomocysteinase 3	66721	1
PLCG1	1-phosphatidylinositol 4 5-bisphosphate phosphodiesterase gamma-1	148532	1
NDUFB1	NADH dehydrogenase [ubiquinone] 1 beta subcomplex subunit 1	6961	2
CHMP4A	Charged multivesicular body protein 4a	14139	1
NAPA	Alpha-soluble NSF attachment protein	29163	1
APOL2	Apolipoprotein L2	37092	1
CPNE8	Copine-8	62234	2
CPNE5	Copine-5	65734	2
CPNE9	Copine-9	61864	2
CPNE2	Copine-2	61190	2
CPNE4	Copine-4	62395	2
CPNE6	Copine-6	61991	2
CPNE3	Copine-3	60131	2
CPNE7	Copine-7	70294	2
FAM114A2	Protein FAM114A2	47957	2
FAM114A1	Protein NOXP20	60742	2
TBCA	Tubulin-specific chaperone A	10080	2
APOD	Apolipoprotein D	21276	1
POLDIP3	Polymerase delta interacting protein 46	20080	1
C2CD2	C2 domain-containing protein 2	75533	1
ENOPH1	Enolase-phosphatase E1	16533	1
DGLUCY	D-glutamate cyclase mitochondrial	66437	2
SRSF1	Serine/arginine-rich splicing factor 1	27745	1
FHL1	Four and a half LIM domains protein 1	23701	1
NPTN	Neuroplastin	44387	1
CORO1A	Coronin-1A	51026	1
CHMP2B	Charged multivesicular body protein 2b	20772	1
CARS1	Cysteinyl-tRNA synthetase 1	14277	1
WDR20	WD repeat-containing protein 20	62893	1
MAPK8IP3	C-Jun-amino-terminal kinase-interacting protein 3	146677	1
SLK	STE20-like serine/threonine-protein kinase	142695	1
CSDE1	Cold shock domain-containing protein E1	74584	1
ARFIP2	Arfaptin-2	17411	1
RAN	GTP-binding nuclear protein Ran	24423	1
SHANK2	SH3 and multiple ankyrin repeat domains protein 2	134800	1
LMTK2	Serine/threonine-protein kinase LMTK2	164900	1
USP32	Ubiquitin carboxyl-terminal hydrolase 32	181655	1
RPL6	60S ribosomal protein L6	32728	3
VMA21	Vacuolar ATPase assembly integral membrane protein VMA21	11354	2
ACTR1A	Alpha-centractin	42614	2
ACTR1B	Beta-centractin	42293	2
ABI1	Abl interactor 1	43295	1
ARPC4	Actin-related protein 2/3 complex subunit 4	19667	2
ARPC4-TTLL3	Actin-related protein 2/3 complex subunit 4	21059	2
SDHB	Succinate dehydrogenase [ubiquinone] iron-sulfur subunit mitochondrial	31630	2
LPP	LIM domain containing preferred translocation partner in lipoma isoform CRA_e	45346	1
CNKSR2	Connector enhancer of kinase suppressor of ras 2	67305	1
GLO1	Lactoylglutathione lyase	20778	3
PPP6R2	Serine/threonine-protein phosphatase 6 regulatory subunit 2	104942	1
PHGDH	D-3-phosphoglycerate dehydrogenase	55939	1
NDUFA9	NADH dehydrogenase [ubiquinone] 1 alpha subcomplex subunit 9 mitochondrial	42510	1
APOE	Apolipoprotein E	36154	3
DECR1	2 4-dienoyl-CoA reductase mitochondrial	10222	1
SEC24B	Protein transport protein Sec24B	137417	1
PLPPR4	Phospholipid phosphatase-related protein type 4	66200	1
PHYHIPL	Phytanoyl-CoA hydroxylase-interacting protein-like	42486	1
PIH1D1	PIH1 domain-containing protein 1	32363	1
SNX11	Sorting nexin-11	13626	1
HEXA	Beta-hexosaminidase subunit alpha	60703	1
UFC1	Ubiquitin-fold modifier-conjugating enzyme 1	19458	1
GLI3	Transcriptional activator GLI3	163350	8
PPP1R9A	Neurabin-1	123342	1
ARHGEF2	Rho guanine nucleotide exchange factor 2	29049	1
NUP214	Nuclear pore complex protein Nup214	212482	1
AHSA1	Activator of 90 kDa heat shock protein ATPase homolog 1	11620	1
ZC3H14	Zinc finger CCCH domain-containing protein 14	82876	2
SLC25A22	Mitochondrial glutamate carrier 1	34470	1
SLC25A18	Mitochondrial glutamate carrier 2	33849	1
RPS19	40S ribosomal protein S19	16060	1
TEX2	Testis-expressed protein 2	125303	1
TRIM2	Tripartite motif-containing protein 2	58455	2
PDGFA	Platelet-derived growth factor subunit A	24043	1
NISCH	Nischarin	64080	1
SUCLA2	Succinate--CoA ligase [ADP-forming] subunit beta mitochondrial	52612	1
LGALSL	Galectin-related protein	18986	2
PLD3	5'-3' exonuclease PLD3	54705	2
CTTNBP2	Cortactin-binding protein 2	181050	1
OSBP	Oxysterol-binding protein 1	89421	1
PFDN6	Prefoldin subunit 6	14583	1
RAPH1	Ras-associated and pleckstrin homology domains-containing protein 1	135256	1
RLBP1	Retinaldehyde-binding protein 1	8161	1
PLEKHA6	Pleckstrin homology domain-containing family A member 6	119291	1
ZFAND2B	AN1-type zinc finger protein 2B	10578	1
AGAP2	Arf-GAP with GTPase ANK repeat and PH domain-containing protein 2	124673	1
OBSCN	Obscurin	868496	1
USP40	Ubiquitin carboxyl-terminal hydrolase 40	140129	1
PDLIM5	PDZ and LIM domain protein 5	63945	1
GRASP	General receptor for phosphoinositides 1-associated scaffold protein	42623	1
PNPO	Pyridoxine-5'-phosphate oxidase	29988	2
AKAP13	A-kinase anchor protein 13	307550	8
COL1A2	Collagen alpha-2(I) chain	129151	1
PKN3	Serine/threonine-protein kinase N3	99421	1
CLUH	Clustered mitochondria protein homolog	144670	1
GIGYF2	GRB10-interacting GYF protein 2	150070	1
KIAA1549L	UPF0606 protein KIAA1549L	229541	1
PHACTR2	Phosphatase and actin regulator	68296	1
SNX3	Sorting nexin-3	18762	1
PRKRA	Interferon-inducible double-stranded RNA-dependent protein kinase activator A	11509	1
FAM120C	Constitutive coactivator of PPAR-gamma-like protein 2	120588	1
DLGAP2	Disks large-associated protein 2	107223	1
GCC1	GRIP and coiled-coil domain-containing protein 1	87811	1
KCMF1	E3 ubiquitin-protein ligase KCMF1	41945	1
CPS1	Carbamoyl-phosphate synthase [ammonia] mitochondrial	164939	1
WDR37	WD repeat-containing protein 37	27438	1
PPIB	Peptidyl-prolyl cis-trans isomerase B	23743	1
OTUD7A	OTU domain-containing protein 7A	100677	1
OTUD7B	OTU domain-containing protein 7B	92526	1
NLRP2	NACHT LRR and PYD domains-containing protein 2	96353	1
PCBP2	Poly(rC)-binding protein 2	38580	1
DCXR	L-xylulose reductase	25913	1
RAC2	Ras-related C3 botulinum toxin substrate 2	16775	1
RAC1	Ras-related C3 botulinum toxin substrate 1	21450	1
RAC3	Ras-related C3 botulinum toxin substrate 3	21379	1
RELCH	RAB11-binding protein RELCH	112714	1
FGB	Fibrinogen beta chain	55928	1
LAMA4	Laminin subunit alpha-4	201819	1
MAP1LC3B	Microtubule-associated protein 1 light chain 3 beta isoform CRA_f	9012	2
MAP1LC3A	Microtubule-associated proteins 1A/1B light chain 3A	14272	2
MAP1LC3B2	Microtubule-associated proteins 1A/1B light chain 3 beta 2	14628	2
SLC7A14	Probable cationic amino acid transporter	84052	1
COX19	Cytochrome c oxidase assembly protein COX19	10394	1
MAP7D1	MAP7 domain-containing protein 1	92820	1
DVL3	Segment polarity protein dishevelled homolog DVL-3	78055	1
ARHGEF12	Rho guanine nucleotide exchange factor 12	161908	1
PSPC1	Paraspeckle component 1	58744	1
RUFY1	RUN and FYVE domain-containing protein 1	79818	1
PACS1	Phosphofurin acidic cluster sorting protein 1	54461	2
PTPN5	Tyrosine-protein phosphatase non-receptor type 5	42177	1
SLC8A2	Sodium/calcium exchanger 2	74399	1
WDR13	WD repeat-containing protein 13	53696	1
NNT	NAD(P) transhydrogenase mitochondrial	52178	1
RUSC2	Iporin	161224	1
SCN2A	Sodium channel protein	213090	1
DOCK3	Dedicator of cytokinesis protein 3	233101	1
ATP6V1G1	V-type proton ATPase subunit G 1	13758	1
SARS	Serine--tRNA ligase cytoplasmic	58777	1
SARS1	Seryl-tRNA synthetase 1	61313	1
C1orf167	Uncharacterized protein C1orf167	162422	1
RCSD1	CapZ-interacting protein	44504	1
TXNDC9	Thioredoxin domain-containing protein 9	7594	1
ZMAT4	Zinc finger matrin-type protein 4	25833	1
SLC4A7	Anion exchange protein	134569	1
CTSL	Cathepsin L1	37564	1
MOV10	Helicase MOV-10	107210	1
ATP6V1D	V-type proton ATPase subunit D	28263	1
GRSF1	G-rich sequence factor 1	53126	1
SON	Protein SON	263827	1
MCM8	DNA helicase MCM8	93697	1
UBAP1	Ubiquitin-associated protein 1	55084	1
SPOCD1	SPOC domain-containing protein 1	130027	1
CLVS2	Clavesin-2	38000	1
ANK1	Ankyrin-1	206263	1
LSM14A	Protein LSM14 homolog A	50530	1
WASF2	Wiskott-Aldrich syndrome protein family member 2	54284	1
NBEAL1	Neurobeachin-like protein 1	307236	1
GBX2	Homeobox protein GBX-2	37348	1
GBX1	Homeobox protein GBX-1	37629	1
TBC1D13	TBC1 domain family member 13	46554	1

## Sheet: CAU_C2
GS	Protein Description	Av. Mass	Spectral Count
TUBB4A	Tubulin beta-4A chain	49586	346
MAP1B	Microtubule-associated protein 1B	270632	240
TUBA1B	Tubulin alpha-1B chain	50152	380
TUBA1A	Tubulin alpha-1A chain	50136	377
TUBA1C	Tubulin alpha-1C chain	49895	332
TUBB4B	Tubulin beta-4B chain	49831	348
TUBA3C	Tubulin alpha-3C chain	49960	267
TUBA3D	Tubulin alpha-3D chain	49960	267
TUBB2A	Tubulin beta-2A chain	49907	339
TUBB2B	Tubulin beta-2B chain	49953	329
DPYSL2	Dihydropyrimidinase-related protein 2	73503	494
TUBB	Tubulin beta chain	49671	299
MAP2	Microtubule-associated protein 2	199525	372
SYN1	Synapsin-1	74111	214
TUBA4A	Tubulin alpha-4A chain	49924	232
CKB	Creatine kinase B-type	42644	266
HBB	Hemoglobin subunit beta	15998	194
MAP1A	Microtubule-associated protein 1A	305484	236
MAPT	Microtubule-associated protein tau	78928	217
MBP	Myelin basic protein	17119	722
ACTB	Actin cytoplasmic 1	41737	269
ACTG1	Actin cytoplasmic 2	41793	232
TUBB3	Tubulin beta-3 chain	50433	190
TUBA8	Tubulin alpha-8 chain	50094	120
SYNPO	Synaptopodin	99463	181
SPTAN1	Spectrin alpha chain non-erythrocytic 1	287604	115
SNAP91	Clathrin coat assembly protein AP180	91971	105
RTN4	Reticulon-4	129931	161
TUBB6	Tubulin beta-6 chain	49857	177
KRT10	Keratin type I cytoskeletal 10	58827	81
ENO1	Alpha-enolase	47169	78
SNCA	Alpha-synuclein	14460	55
HBA1	Hemoglobin subunit alpha	15258	144
VAMP2	Vesicle-associated membrane protein 2	12251	177
MAP6	Microtubule-associated protein 6	86505	86
HBD	Hemoglobin subunit delta	16055	94
ALDOC	Fructose-bisphosphate aldolase C	39456	46
MAP4	Microtubule-associated protein	245442	87
ENO2	Gamma-enolase	47269	51
TPPP	Tubulin polymerization-promoting protein	23694	93
KRT9	Keratin type I cytoskeletal 9	62064	44
NEFL	Neurofilament light polypeptide	61517	63
KRT1	Keratin type II cytoskeletal 1	66039	76
ACTC1	Actin alpha cardiac muscle 1	42019	106
ATP5F1B	ATP synthase subunit beta mitochondrial	56560	54
SNCG	Gamma-synuclein	13331	58
SYN2	Synapsin-2	62996	122
PCSK1N	ProSAAS	27372	50
GAPDH	Glyceraldehyde-3-phosphate dehydrogenase	36053	68
ANK2	Ankyrin-2	418442	52
PPP3CA	Serine/threonine-protein phosphatase 2B catalytic subunit alpha isoform	58688	73
HSPA8	Heat shock cognate 71 kDa protein	70898	56
KRT2	Keratin type II cytoskeletal 2 epidermal	65433	45
SYNGR3	Synaptogyrin-3	24555	49
ALB	Serum albumin	69367	48
EPB41L3	Band 4.1-like protein 3	102288	54
EPN1	Epsin-1	60293	46
SCG2	Secretogranin-2	70941	62
NRGN	Neurogranin	7618	83
ALDOA	Fructose-bisphosphate aldolase A	39420	48
CFL1	Cofilin-1	22728	51
ATP5F1A	ATP synthase subunit alpha mitochondrial	59751	36
VGF	Neurosecretory protein VGF	67258	35
CRYM	Ketimine reductase mu-crystallin	33776	59
MDH2	Malate dehydrogenase mitochondrial	35503	27
SNCB	Beta-synuclein	14288	44
NEFM	Neurofilament medium polypeptide	98381	44
PPIA	Peptidyl-prolyl cis-trans isomerase A	18012	48
PKM	Pyruvate kinase PKM	57937	49
GFAP	Glial fibrillary acidic protein	49880	51
DBN1	Drebrin	71429	46
PENK	Proenkephalin-A	30787	61
DPYSL5	Dihydropyrimidinase-related protein 5	61421	33
SCAMP1	Secretory carrier-associated membrane protein 1	37920	40
INA	Alpha-internexin	55391	50
DCTN2	Dynactin subunit 2	44231	21
RTN1	Reticulon-1	83618	58
YWHAZ	14-3-3 protein zeta/delta	27745	36
PALM	Paralemmin-1	42076	37
PPP1R1B	Protein phosphatase 1 regulatory subunit 1B	22963	53
AKAP12	A-kinase anchor protein 12	191480	40
TPI1	Triosephosphate isomerase	30791	32
ADD2	Beta-adducin	80854	38
BSN	Protein bassoon	416475	37
SPTBN1	Spectrin beta chain non-erythrocytic 1	274608	32
SHANK3	SH3 and multiple ankyrin repeat domains protein 3	184666	43
SLC1A4	Neutral amino acid transporter A	55723	24
RTN3	Reticulon-3	112611	31
AQP4	Aquaporin-4	38178	44
ARPP19	cAMP-regulated phosphoprotein 19	14484	47
SNAP25	Synaptosomal-associated protein 25	23315	30
MDH1	Malate dehydrogenase cytoplasmic	36426	32
BAIAP2	Brain-specific angiogenesis inhibitor 1-associated protein 2	60868	25
HSPA2	Heat shock-related 70 kDa protein 2	70021	28
ATP1A1	Sodium/potassium-transporting ATPase subunit alpha-1	112896	22
AMPH	Amphiphysin	76257	22
GOT1	Aspartate aminotransferase cytoplasmic	46248	19
PEBP1	Phosphatidylethanolamine-binding protein 1	21057	31
DPYSL3	Dihydropyrimidinase-related protein 3	61963	60
VIM	Vimentin	53652	32
ATP6V1B2	V-type proton ATPase subunit B brain isoform	56501	29
WASF1	Wiskott-Aldrich syndrome protein family member 1	61652	28
GPI	Glucose-6-phosphate isomerase	67286	19
DNAJC6	Putative tyrosine-protein phosphatase auxilin	99997	23
ATP1A3	Sodium/potassium-transporting ATPase subunit alpha-3	133317	20
3 SV	Sodium/potassium-transporting ATPase subunit alpha	111196	20
PLEC	Plectin	388036	16
HSPD1	60 kDa heat shock protein mitochondrial	61055	25
HEPACAM	Hepatocyte cell adhesion molecule	46027	17
DAB2IP	Disabled homolog 2-interacting protein	131625	23
UBQLN2	Ubiquilin-2	65696	26
CRMP1	Dihydropyrimidinase-related protein 1	62030	39
CYCS	Cytochrome c	11749	33
SDCBP	Syntenin-1	32444	14
ACTBL2	Beta-actin-like protein 2	42003	26
GAP43	Neuromodulin	24803	26
SIRPA	Tyrosine-protein phosphatase non-receptor type substrate 1	54967	29
UCHL1	Ubiquitin carboxyl-terminal hydrolase isozyme L1	24824	36
ENSA	Alpha-endosulfine	13133	35
LDHB	L-lactate dehydrogenase B chain	36639	22
EPB41L1	Band 4.1-like protein 1	98503	27
TSC22D1	TSC22 domain family protein 1	109676	26
CALM3	Calmodulin-3	16838	47
CALM1	Calmodulin-1	16838	47
CALM2	Calmodulin-2	16838	47
SORBS2	Sorbin and SH3 domain-containing protein 2	124107	15
DMTN	Dematin	45514	29
BSCL2	Seipin	44392	25
AHCYL1	S-adenosylhomocysteine hydrolase-like protein 1	58952	48
BASP1	Brain acid soluble protein 1	22693	20
PACSIN1	Protein kinase C and casein kinase substrate in neurons protein 1	46146	17
CHGB	Secretogranin-1	78276	24
TFG	Protein TFG	43448	14
ATP6V1A	V-type proton ATPase catalytic subunit A	68304	15
YWHAB	14-3-3 protein beta/alpha	28082	18
TCP1	T-complex protein 1 subunit alpha	60344	18
CAPNS1	Calpain small subunit 1	28316	13
ADD1	Alpha-adducin	70056	34
CNP	2' 3'-cyclic-nucleotide 3'-phosphodiesterase	47579	16
WBP2	WW domain-binding protein 2	25807	21
TMSB4X	Thymosin beta-4	5053	26
BIN1	Myc box-dependent-interacting protein 1	64699	20
DNAJC5	DnaJ homolog subfamily C member 5	22149	26
ATP8A1	Phospholipid-transporting ATPase IA	131369	20
CLTC	Clathrin heavy chain 1	191613	13
GOT2	Aspartate aminotransferase mitochondrial	47518	17
PGAM1	Phosphoglycerate mutase 1	28804	15
ATP2B2	Plasma membrane calcium-transporting ATPase 2	136876	21
HSPA5	Endoplasmic reticulum chaperone BiP	72333	16
VCAN	Versican core protein	372821	10
SEPTIN7	Septin-7	48716	13
PRSS1	Trypsin-1	26558	70
PGK1	Phosphoglycerate kinase 1	44615	21
INF2	Inverted formin-2	135624	17
DNM1	Dynamin-1	94017	16
GDI1	Rab GDP dissociation inhibitor alpha	50583	13
EEF1A1	Elongation factor 1-alpha 1	50141	24
OXR1	Oxidation resistance protein 1	97970	11
SLC6A17	Sodium-dependent neutral amino acid transporter SLC6A17	81001	21
YWHAG	14-3-3 protein gamma	28303	11
H1-4	Histone H1.4	21865	29
UBQLN1	Ubiquilin-1	62519	18
SLC1A2	Amino acid transporter	53576	56
DYNC1I1	Cytoplasmic dynein 1 intermediate chain 1	60823	13
PRSS3	Trypsin-3	32529	72
RAB3A	Ras-related protein Rab-3A	24984	10
SYNJ1	Synaptojanin-1	139914	30
CRIP2	Cysteine-rich protein 2	22493	12
TNR	Tenascin-R	149561	12
PPP1R1A	Protein phosphatase 1 regulatory subunit 1A	19011	22
CAMKV	CaM kinase-like vesicle-associated protein	46669	14
PDE1B	Phosphodiesterase	56623	18
GNG7	Guanine nucleotide-binding protein G(I)/G(S)/G(O) subunit gamma-7	7522	21
GNAO1	Guanine nucleotide-binding protein G(o) subunit alpha	40051	11
CTTN	Src substrate cortactin	61586	11
ACTN1	Alpha-actinin-1	94826	7
TMSB10	Thymosin beta-10	5026	34
CKMT1A	Creatine kinase U-type mitochondrial	47037	13
H1-2	Histone H1.2	21365	26
KRT6C	Keratin type II cytoskeletal 6C	60025	16
KRT6A	Keratin type II cytoskeletal 6A	60045	16
KRT6B	Keratin type II cytoskeletal 6B	60067	17
HSPA1B	Heat shock 70 kDa protein 1B	70052	12
HSPA1A	Heat shock 70 kDa protein 1A	70052	12
CSRP1	Cysteine and glycine-rich protein 1	20567	10
ATP6V1G2	V-type proton ATPase subunit G 2	13604	22
COX7C	Cytochrome c oxidase subunit 7C mitochondrial	7245	32
COX5A	Cytochrome c oxidase subunit 5A mitochondrial	16762	10
ATP2B1	Plasma membrane calcium-transporting ATPase 1	134685	13
NDRG2	Protein NDRG2	40798	15
YWHAE	14-3-3 protein epsilon	29174	17
KRT16	Keratin type I cytoskeletal 16	51268	15
AAK1	AP2-associated protein kinase 1	103885	19
ATP5PO	ATP synthase subunit O mitochondrial	23277	19
NDUFS4	NADH dehydrogenase [ubiquinone] iron-sulfur protein 4 mitochondrial	20108	14
UBAP2L	Ubiquitin-associated protein 2-like	114534	15
STMN1	Stathmin	17302	23
SGIP1	SH3-containing GRB2-like protein 3-interacting protein 1	89109	15
KRT5	Keratin type II cytoskeletal 5	62378	16
ADIRF	Adipogenesis regulatory factor	7855	6
PRDX5	Peroxiredoxin-5 mitochondrial	22086	11
TPPP3	Tubulin polymerization-promoting protein family member 3	18985	19
LMO7	LIM domain only protein 7	158202	10
PCP4	Calmodulin regulator protein PCP4	6791	19
HSP90AA1	Heat shock protein HSP 90-alpha	84660	11
FSCN1	Fascin	54530	6
CCT2	T-complex protein 1 subunit beta	57488	6
NPY	Pro-neuropeptide Y	10851	18
LDHA	L-lactate dehydrogenase A chain	36689	11
BCAS1	Breast carcinoma-amplified sequence 1	61709	11
CBR1	Carbonyl reductase [NADPH] 1	30375	8
ATP5PD	ATP synthase subunit d mitochondrial	18491	19
ACO2	Aconitate hydratase mitochondrial	85425	7
DLGAP3	Disks large-associated protein 3	106040	12
DDAH1	N(G) N(G)-dimethylarginine dimethylaminohydrolase 1	31122	11
TPD52	Tumor protein D52	24327	14
VCP	Transitional endoplasmic reticulum ATPase	89322	9
VAMP1	Vesicle-associated membrane protein 1	12600	13
PLIN3	Perilipin-3	47075	7
HSPA1L	Heat shock 70 kDa protein 1-like	70375	9
APOA2	Apolipoprotein A-II	11175	11
HSP90AB1	Heat shock protein HSP 90-beta	83264	9
JPT1	Jupiter microtubule-associated homolog 1	11012	13
PRDX2	Peroxiredoxin-2	21892	13
DNM1L	Dynamin-1-like protein	81877	11
PDYN	Proenkephalin-B	28385	10
PRRT2	Proline-rich transmembrane protein 2	29210	16
MYL12A	Myosin regulatory light chain 12A	19794	9
MYL12B	Myosin regulatory light chain 12B	19779	9
EPB41L2	Band 4.1-like protein 2	104360	20
HNRNPK	Heterogeneous nuclear ribonucleoprotein K	50976	11
HSPH1	Heat shock protein 105 kDa	96865	11
DYNLRB1	Dynein light chain roadblock-type 1	16253	7
GPRIN3	G protein-regulated inducer of neurite outgrowth 3	82439	18
SYNGR1	Synaptogyrin-1	25456	14
DTNA	Dystrobrevin alpha	83901	7
SLC25A6	ADP/ATP translocase 3	32866	14
BCAN	Brevican core protein	99118	12
KRT14	Keratin type I cytoskeletal 14	51562	16
CFL2	Cofilin-2	18737	10
STXBP1	Syntaxin-binding protein 1	66161	20
PPP2R1A	Serine/threonine-protein phosphatase 2A 65 kDa regulatory subunit A alpha isoform	65309	5
ATP5PF	ATP synthase-coupling factor 6 mitochondrial	12588	9
HSPA6	Heat shock 70 kDa protein 6	71028	16
DPYSL4	Dihydropyrimidinase-related protein 4	44196	15
PSAP	Prosaposin	58113	7
DCTN1	Dynactin subunit 1	141694	13
ANK3	Ankyrin-3	480416	7
IGSF8	Immunoglobulin superfamily member 8	65034	11
PLP1	Myelin proteolipid protein	30077	27
PPP1R9B	Neurabin-2	89334	6
RPLP2	60S acidic ribosomal protein P2	11665	9
STIP1	Stress-induced-phosphoprotein 1	62639	8
CTNND2	Catenin delta-2	132656	14
HSPB1	Heat shock protein beta-1	20406	19
CAMK2A	Calcium/calmodulin-dependent protein kinase type II subunit alpha	53040	6
GORASP2	Golgi reassembly-stacking protein 2	47145	10
WNK2	Serine/threonine-protein kinase WNK2	234378	12
ADD3	Gamma-adducin	79155	8
H4C1	Histone H4	11367	11
NSF	Vesicle-fusing ATPase	82092	11
PRRT1	Proline-rich transmembrane protein 1	31430	13
ACTN4	Alpha-actinin-4	104854	7
HIST3H2A	Histone H2A type 3	14121	9
HIST1H2AC	Histone H2A type 1-C	14105	9
H2AC4	Histone H2A type 1-B/E	14135	9
CHCHD2P9	Putative coiled-coil-helix-coiled-coil-helix domain-containing protein CHCHD2P9 mitochondrial	15490	9
CHCHD2	Coiled-coil-helix-coiled-coil-helix domain-containing protein 2	15513	9
GSN	Gelsolin	82526	5
COX5B	Cytochrome c oxidase subunit 5B mitochondrial	13696	9
UBA1	Ubiquitin-like modifier-activating enzyme 1	117849	14
DLD	Dihydrolipoyl dehydrogenase	51816	5
FUS	RNA-binding protein FUS	53426	12
SLC6A1	Transporter	42014	5
FGA	Fibrinogen alpha chain	94973	6
SH3GL2	Endophilin-A1	39962	8
AGFG1	Arf-GAP domain and FG repeat-containing protein 1	58260	9
PSMF1	Proteasome inhibitor PI31 subunit	28957	12
GDI2	Rab GDP dissociation inhibitor beta	50663	5
TKT	Transketolase	49910	8
SRGAP3	SLIT-ROBO Rho GTPase-activating protein 3	124504	7
PPP3CB	Serine/threonine-protein phosphatase 2B catalytic subunit beta isoform	59024	8
EEF1A2	Elongation factor 1-alpha 2	50470	18
CAMK2B	Calcium/calmodulin-dependent protein kinase type II subunit beta	72678	10
POLR2M	DNA-directed RNA polymerase II subunit GRINL1A isoforms 4/5	15131	10
CAPRIN1	Caprin-1	70353	11
CA2	Carbonic anhydrase 2	29246	5
COX6A1	Cytochrome c oxidase subunit 6A1 mitochondrial	12155	12
ATP6V1G1	V-type proton ATPase subunit G 1	13758	18
CLASP2	CLIP-associating protein 2	138864	7
HSPE1	10 kDa heat shock protein mitochondrial	10932	12
ALYREF	THO complex subunit 4	26888	7
SYP	Synaptophysin	33845	5
SHISA4	Protein shisa-4	21522	13
ATP6V1B1	Vacuolar proton pump subunit B	55081	8
MAPRE3	Microtubule-associated protein RP/EB family member 3	31982	8
CHMP4B	Charged multivesicular body protein 4b	24950	8
GSTP1	Glutathione S-transferase P	23356	3
HPCA	Neuron-specific calcium-binding protein hippocalcin	22427	6
NAP1L4	Nucleosome assembly protein 1-like 4	42823	11
NDUFV2	NADH dehydrogenase [ubiquinone] flavoprotein 2 mitochondrial	27392	4
HSPA9	Stress-70 protein mitochondrial	73681	6
GLUL	Glutamine synthetase	57174	6
MIF	Macrophage migration inhibitory factor	12476	11
SLC25A5	ADP/ATP translocase 2	32852	12
PICALM	Phosphatidylinositol-binding clathrin assembly protein	70755	6
AKAP5	A-kinase anchor protein 5	47088	7
SORBS1	Sorbin and SH3 domain-containing protein 1	142513	7
STX1B	Syntaxin-1B	33245	7
ATP2B3	Plasma membrane calcium-transporting ATPase 3	134197	6
MARCKS	Myristoylated alanine-rich C-kinase substrate	31555	9
BCL2L13	Bcl-2-like protein 13	48872	11
SCG5	Neuroendocrine protein 7B2	21386	10
MRTFB	Myocardin-related transcription factor B	118127	9
SRP14	Signal recognition particle 14 kDa protein	14570	3
CAMK4	Calcium/calmodulin-dependent protein kinase type IV	51926	7
UBQLN4	Ubiquilin-4	63853	9
NECAP1	Adaptin ear-binding coat-associated protein 1	19007	10
SOD2	Superoxide dismutase [Mn] mitochondrial	24750	7
VDAC1	Voltage-dependent anion-selective channel protein 1	30773	9
PRDX3	Thioredoxin-dependent peroxide reductase mitochondrial	27693	10
NDUFA5	NADH dehydrogenase [ubiquinone] 1 alpha subcomplex subunit 5	13459	8
CD99L2	CD99 antigen-like protein 2	27986	14
KRT8	Keratin type II cytoskeletal 8	53704	7
PRKAR2A	cAMP-dependent protein kinase type II-alpha regulatory subunit	45518	6
AMPD2	AMP deaminase 2	100688	10
GDA	Guanine deaminase	51003	6
PFN1	Profilin-1	15054	6
TOMM70	Mitochondrial import receptor subunit TOM70	67455	7
GLUD1	Glutamate dehydrogenase 1 mitochondrial	61398	6
ABLIM2	Actin-binding LIM protein 2	67812	8
CRTC1	CREB-regulated transcription coactivator 1	62686	9
PDHB	Pyruvate dehydrogenase E1 component subunit beta mitochondrial	39233	6
SLC25A4	ADP/ATP translocase 1	22885	9
PARK7	Protein/nucleic acid deglycase DJ-1	19891	6
ACTN2	Alpha-actinin-2	103854	5
FKBP1A	Peptidyl-prolyl cis-trans isomerase FKBP1A	11951	7
HNRNPDL	Heterogeneous nuclear ribonucleoprotein D-like	46438	13
QKI	Protein quaking	37671	3
HNRNPA2B1	Heterogeneous nuclear ribonucleoproteins A2/B1	37430	7
MTDH	Protein LYRIC	63837	7
PCLO	Protein piccolo	560707	12
PRDX6	Peroxiredoxin-6	25035	7
MTPN	Myotrophin	5704	3
TPM1	Tropomyosin alpha-1 chain	28525	6
CNDP2	Cytosolic non-specific dipeptidase	52879	6
KRT77	Keratin type II cytoskeletal 1b	61901	9
TOMM22	Mitochondrial import receptor subunit TOM22 homolog	15522	6
SEPTIN9	Septin-9	65402	9
SYNGAP1	Ras/Rap GTPase-activating protein SynGAP	148284	6
KRT15	Keratin type I cytoskeletal 15	49212	10
SYT1	Synaptotagmin I isoform CRA_b	47261	9
DDX1	ATP-dependent RNA helicase DDX1	73975	5
EZR	Ezrin	69413	6
MAP6D1	MAP6 domain-containing protein 1	21005	6
CTSB	Cathepsin B	37822	14
KRT13	Keratin type I cytoskeletal 13	45261	14
NDUFS1	NADH-ubiquinone oxidoreductase 75 kDa subunit mitochondrial	66922	5
GNAI1	Guanine nucleotide-binding protein G(i) subunit alpha-1	40361	6
TAGLN3	Transgelin-3	22473	8
IDH2	Isocitrate dehydrogenase [NADP] mitochondrial	50909	5
PTPRN	Receptor-type tyrosine-protein phosphatase-like N	105847	7
LGALS1	Galectin-1	14716	11
STRN	Striatin	86132	3
MAG	Myelin-associated glycoprotein	69069	7
CA1	Carbonic anhydrase 1	28870	3
VAPB	Vesicle-associated membrane protein-associated protein B/C	27228	4
PDIA3	Protein disulfide-isomerase A3	56782	3
QDPR	Dihydropteridine reductase	25790	5
IST1	IST1 homolog	39751	5
PKIA	cAMP-dependent protein kinase inhibitor alpha	7989	8
SEC16A	Protein transport protein sec16	228868	6
TAC3	Tachykinin-3	13438	5
CDV3	Protein CDV3 homolog	27335	13
CCK	Cholecystokinin	12669	21
KRT76	Keratin type II cytoskeletal 2 oral	65841	7
ACTR1A	Alpha-centractin	37434	13
SCRN1	Secernin-1	46382	5
APOA1	Apolipoprotein A-I	30778	9
TPM3	Tropomyosin alpha-3 chain	11017	5
YWHAQ	14-3-3 protein theta	27764	6
TOLLIP	Toll-interacting protein	30282	9
SEPTIN11	Septin 11 isoform CRA_b	49006	12
LNPK	Endoplasmic reticulum junction formation protein lunapark	47740	3
TPP1	Tripeptidyl-peptidase 1	50890	3
C12orf57	Protein C10	13178	6
ATP6V1H	V-type proton ATPase subunit H	55883	7
AHNAK	Neuroblast differentiation-associated protein AHNAK	629114	11
ANKRD63	Ankyrin repeat domain-containing protein 63	39620	6
HAPLN2	Hyaluronan and proteoglycan link protein 2	37775	6
ST13	Hsc70-interacting protein	41332	8
ABI2	Abl interactor 2	52790	5
NEBL	Nebulette	116453	10
NEFH	Neurofilament heavy polypeptide	112479	5
SLC9A3R1	Na(+)/H(+) exchange regulatory cofactor NHE-RF1	38868	5
TOM1	Target of Myb protein 1	53818	3
CARMIL2	Capping protein Arp2/3 and myosin-I linker protein 2	154688	7
HPRT1	Hypoxanthine-guanine phosphoribosyltransferase	24579	6
VDAC2	Voltage-dependent anion-selective channel protein 2	31567	7
THY1	Thy-1 membrane glycoprotein	17935	4
ATP6V1F	V-type proton ATPase subunit F	13370	3
S100A1	Protein S100-A1	10546	2
TIMM13	Mitochondrial import inner membrane translocase subunit Tim13	10500	2
REPS2	RalBP1-associated Eps domain-containing protein 2	71534	3
ALDH1A1	Retinal dehydrogenase 1	54862	4
DDX6	Probable ATP-dependent RNA helicase DDX6	54417	4
PRDX1	Peroxiredoxin-1	22110	8
FABP3	Fatty acid-binding protein heart	14858	6
RAP1GAP	Rap1 GTPase-activating protein 1	81732	4
ATP6AP2	Renin receptor	22263	7
ARPP21	cAMP-regulated phosphoprotein 21	10641	5
SEPTIN5	HCG2002594 isoform CRA_c	43845	10
GNG2	Guanine nucleotide-binding protein subunit gamma	11232	12
CLIP2	CAP-Gly domain-containing linker protein 2	115837	5
CLU	Clusterin	52495	4
PRKAR2B	cAMP-dependent protein kinase type II-beta regulatory subunit	46302	4
RAB1A	Ras-related protein Rab-1A	22678	3
RAB1B	Ras-related protein Rab-1B	22171	3
COX8A	Cytochrome c oxidase subunit 8A mitochondrial	7579	20
LAMTOR5	Hepatitis B virus x interacting protein	18159	4
NCAM1	Neural cell adhesion molecule 1	93330	6
USP5	Ubiquitin carboxyl-terminal hydrolase 5	95786	4
MYL6	Myosin light polypeptide 6	26707	5
SVIP	Small VCP/p97-interacting protein	8443	9
TOM1L2	TOM1-like protein 2	55556	9
PLCB1	1-phosphatidylinositol 4 5-bisphosphate phosphodiesterase	129640	4
UBB	Polyubiquitin-B	17215	5
UBC	Polyubiquitin-C	25758	5
NDUFS6	NADH dehydrogenase [ubiquinone] iron-sulfur protein 6 mitochondrial	13712	4
ABLIM1	Actin-binding LIM protein 1	46071	9
VSNL1	Visinin-like protein 1	22142	3
ATP1B1	Sodium/potassium-transporting ATPase subunit beta-1	35061	3
EPS15L1	Epidermal growth factor receptor substrate 15-like 1	83475	4
ETFA	Electron transfer flavoprotein subunit alpha mitochondrial	35080	6
CRAT	Carnitine O-acetyltransferase	70858	4
GAD2	Glutamate decarboxylase 2	65411	5
SEPTIN8	Septin-8	55756	8
IDH3A	Isocitrate dehydrogenase [NAD] subunit alpha mitochondrial	35786	6
SRRM2	Serine/arginine repetitive matrix protein 2	299616	6
TAC1	Protachykinin-1	15003	11
SPAG9	C-Jun-amino-terminal kinase-interacting protein 4	146205	6
PCSK1	Neuroendocrine convertase 1	84152	3
EIF2S3	Eukaryotic translation initiation factor 2 subunit 3	51110	3
EIF2S3B	Eukaryotic translation initiation factor 2 subunit 3B	51229	3
NDRG4	Protein NDRG4	7306	7
KRT17	Keratin type I cytoskeletal 17	48106	9
COX7A2	Cytochrome c oxidase subunit 7A2 mitochondrial	9396	3
SCAMP3	Secretory carrier-associated membrane protein 3	38287	5
ATP5ME	ATP synthase subunit e mitochondrial	7933	3
ZDHHC5	Palmitoyltransferase ZDHHC5	77545	2
NDUFS5	NADH dehydrogenase [ubiquinone] iron-sulfur protein 5	12517	11
ATP6V1E1	V-type proton ATPase subunit E 1	26145	6
HINT1	Histidine triad nucleotide-binding protein 1	7324	8
LASP1	LIM and SH3 domain protein 1	29717	6
CBARP	Voltage-dependent calcium channel beta subunit-associated regulatory protein	73929	3
PSIP1	PC4 and SFRS1-interacting protein	60103	7
PYGB	Glycogen phosphorylase brain form	96696	4
PTGDS	Prostaglandin-H2 D-isomerase	21029	6
SEPTIN6	Septin 6 isoform CRA_b	49303	9
HGS	Hepatocyte growth factor-regulated tyrosine kinase substrate	86192	6
CASKIN1	Caskin-1	149813	5
NDUFS2	NADH dehydrogenase [ubiquinone] iron-sulfur protein 2 mitochondrial	52546	3
AARS	Alanine--tRNA ligase cytoplasmic	106810	5
PEA15	Astrocytic phosphoprotein PEA-15	12530	6
TRIM2	Tripartite motif-containing protein 2	58455	8
RPL23A	60S ribosomal protein L23a	7923	9
MOG	Myelin-oligodendrocyte glycoprotein	23869	4
ALDH2	Aldehyde dehydrogenase mitochondrial	56381	4
SKP1	S-phase kinase-associated protein 1	18658	5
CTNNB1	Catenin beta-1	78405	9
NAP1L1	Nucleosome assembly protein 1-like 1	38029	2
GPM6B	Neuronal membrane glycoprotein M6-b	28989	3
ADCYAP1	Pituitary adenylate cyclase-activating polypeptide	18835	2
AHSG	Alpha-2-HS-glycoprotein	39341	5
ATP5F1D	ATP synthase subunit delta mitochondrial	17490	6
CAPZA2	F-actin-capping protein subunit alpha	16699	5
DAD1	Dolichyl-diphosphooligosaccharide--protein glycosyltransferase subunit DAD1	9554	4
CCT8	T-complex protein 1 subunit theta	59621	6
HNRNPC	Heterogeneous nuclear ribonucleoproteins C1/C2	25257	7
NAPB	Beta-soluble NSF attachment protein	33557	3
CBL	E3 ubiquitin-protein ligase CBL	95098	5
PCDH1	Protocadherin-1	114743	5
ACTR1B	Beta-centractin	42293	2
SPTBN2	Spectrin beta chain non-erythrocytic 2	271323	4
YWHAH	14-3-3 protein eta	28219	6
SDHA	Succinate dehydrogenase [ubiquinone] flavoprotein subunit mitochondrial	56663	3
CALB1	Calbindin	30025	3
SRSF1	Serine/arginine-rich splicing factor 1	27745	2
DGKB	Diacylglycerol kinase	90467	2
MATR3	Matrin-3	94623	4
CXADR	Coxsackievirus and adenovirus receptor	40030	5
ECHS1	Enoyl-CoA hydratase mitochondrial	31387	3
PDCD5	Programmed cell death protein 5	14285	3
KRT4	Keratin type II cytoskeletal 4	57285	4
CST3	Cystatin-C	15799	6
UPF1	Regulator of nonsense transcripts 1	124345	2
HIST1H2BO	Histone H2B type 1-O	13906	10
H2BC11	Histone H2B type 1-J	13904	10
HIST1H2BB	Histone H2B type 1-B	13950	10
HIST2H2BE	Histone H2B type 2-E	13920	10
H2BFS	Histone H2B type F-S	13944	10
HIST2H2BF	Histone H2B type 2-F	13920	10
HIST1H2BD	Histone H2B type 1-D	13936	10
H2BC4	Histone H2B type 1-C/E/F/G/I	13906	10
H2BC12	Histone H2B type 1-K	13890	10
H2BC15	Histone H2B type 1-N	13922	10
H2BC13	Histone H2B type 1-L	13952	10
HIST1H2BH	Histone H2B type 1-H	13892	10
H2BC14	Histone H2B type 1-M	13989	10
HIST3H2BB	Histone H2B type 3-B	13908	10
CACNA1E	Voltage-dependent R-type calcium channel subunit alpha	259216	2
FTH1	Ferritin heavy chain	21226	6
FGB	Fibrinogen beta chain	55928	5
CNTNAP1	Contactin-associated protein 1	156266	4
CNN3	Calponin-3	36414	4
MICOS13	MICOS complex subunit MIC13	9700	4
CHMP5	Charged multivesicular body protein 5	24571	7
MTHFD1	C-1-tetrahydrofolate synthase cytoplasmic	92570	4
CHMP4A	Charged multivesicular body protein 4a	25098	5
PAICS	Multifunctional protein ADE2	47079	5
FH	Fumarate hydratase mitochondrial	54637	4
YTHDF3	YTH domain family member 3 isoform CRA_a	58311	3
NECAP2	Adaptin ear-binding coat-associated protein 2	21524	6
SMAP1	Stromal membrane-associated protein 1	49219	5
IER3IP1	Immediate early response 3-interacting protein 1	7608	2
KIF21A	Kinesin-like protein KIF21A	187178	1
NUMBL	Numb-like protein	60813	5
SNX2	Sorting nexin-2	58471	4
CCT4	T-complex protein 1 subunit delta	57924	4
CEND1	Cell cycle exit and neuronal differentiation protein 1	14954	2
PFDN4	Prefoldin subunit 4	15599	2
ESYT2	Extended synaptotagmin-2	102372	2
PPP1CB	Serine/threonine-protein phosphatase PP1-beta catalytic subunit	37187	3
TMOD2	Tropomodulin-2	39595	2
PSMC4	26S proteasome regulatory subunit 6B	47366	6
SMIM20	Small integral membrane protein 20	7702	3
PITHD1	PITH domain-containing protein 1	24178	4
ALDH5A1	Succinate-semialdehyde dehydrogenase	53868	3
LANCL1	Glutathione S-transferase LANCL1	9283	5
PPP1CC	Serine/threonine-protein phosphatase	34950	3
ARHGDIA	Rho GDP-dissociation inhibitor 1	14814	4
NDUFS3	NADH dehydrogenase [ubiquinone] iron-sulfur protein 3 mitochondrial	30242	3
GUCY1A2	Guanylate cyclase soluble subunit alpha-2	81750	3
PRRT3	Proline-rich transmembrane protein 3	102197	3
DCLK1	Serine/threonine-protein kinase DCLK1	82224	2
STX7	Syntaxin-7	29816	3
GTF2A1	Transcription initiation factor IIA subunit 1	41514	3
PHACTR1	Phosphatase and actin regulator 1	66308	4
TMEM163	Transmembrane protein 163	31469	3
ATP4A	Potassium-transporting ATPase alpha chain 1	114119	2
WDR44	WD repeat-containing protein 44	101366	3
AP3D1	AP-3 complex subunit delta-1	130158	3
KRT71	Keratin type II cytoskeletal 71	57292	5
KRT73	Keratin type II cytoskeletal 73	58923	5
KRT74	Keratin type II cytoskeletal 74	59407	5
KRT72	Keratin type II cytoskeletal 72	55877	5
AHCYL2	Adenosylhomocysteinase 3	66721	4
ADORA2A	Adenosine receptor A2a	44707	1
SOD1	Superoxide dismutase [Cu-Zn]	15936	2
FTL	Ferritin light chain	20020	3
CD9	Tetraspanin	17680	4
ATIC	Bifunctional purine biosynthesis protein PURH	64616	3
NONO	Non-POU domain-containing octamer-binding protein	54232	2
PPP1CA	Serine/threonine-protein phosphatase PP1-alpha catalytic subunit	37512	3
H2AZ2	Histone H2A	13163	5
H2AZ1	Histone H2A	13496	5
H2AFV	Histone H2A.V	13509	5
CDH2	Cadherin-2	99809	1
GNG10	Guanine nucleotide-binding protein G(I)/G(S)/G(O) subunit gamma-10	7205	3
COX6B1	Cytochrome c oxidase subunit 6B1	10192	4
DYNC1I2	Cytoplasmic dynein 1 intermediate chain 2	71457	1
PSD3	PH and SEC7 domain-containing protein 3	108991	3
SIRT2	NAD-dependent protein deacetylase sirtuin-2	26712	2
GNG12	Guanine nucleotide-binding protein G(I)/G(S)/G(O) subunit gamma-12	8006	6
NEDD8	NEDD8	9072	3
RNH1	Ribonuclease inhibitor	8428	3
MINK1	Misshapen-like kinase 1	149821	5
HSPA4	Heat shock 70 kDa protein 4	52600	2
NCL	Nucleolin	76615	4
JUND	Transcription factor jun-D	35174	2
CLTB	Clathrin light chain B	25190	3
ADCY9	Adenylate cyclase type 9	150700	2
PABPC1	Polyadenylate-binding protein	58536	2
PABPC3	Polyadenylate-binding protein 3	70031	2
MAPK3	Mitogen-activated protein kinase	35737	4
ATP5MF-PTCD1	ATP5MF-PTCD1 readthrough	5915	2
ATP5MF	ATP synthase subunit f mitochondrial	10918	2
MTSS2	Protein MTSS 2	79798	4
PHGDH	D-3-phosphoglycerate dehydrogenase	55939	2
DKK3	Dickkopf-related protein 3	38390	4
SNRNP70	U1 small nuclear ribonucleoprotein 70 kDa	51557	3
ATP2A2	Sarcoplasmic/endoplasmic reticulum calcium ATPase 2	114757	3
HCFC1	Host cell factor 1	208730	2
PPP3R1	Calcineurin subunit B type 1	18208	4
AHCY	Adenosylhomocysteinase	47716	2
TMEM145	Transmembrane protein 145	62754	2
HMGB1	High mobility group protein B1	18311	4
CDC5L	Cell division cycle 5-like protein	92251	1
KLC2	Kinesin light chain 2	68935	1
S100B	Protein S100-B	10713	9
MYL10	Myosin regulatory light chain 10	25308	2
DCD	Dermcidin	11284	3
ARF1	ADP-ribosylation factor 1	20697	2
ARF3	ADP-ribosylation factor 3	20601	2
SH3GLB2	Endophilin-B2	43974	3
ATP5F1C	ATP synthase subunit gamma mitochondrial	32996	1
PIP4K2A	Phosphatidylinositol 5-phosphate 4-kinase type-2 alpha	46225	3
OSBPL8	Oxysterol-binding protein-related protein 8	101196	3
PRR36	Proline-rich protein 36	132748	3
DAZAP1	DAZ-associated protein 1	43312	1
SLC17A7	Vesicular glutamate transporter 1	61613	2
CACNB1	Voltage-dependent L-type calcium channel subunit beta-1	65714	3
CDC42SE2	CDC42 small effector protein 2	5871	5
KIAA1549L	UPF0606 protein KIAA1549L	198997	4
SYNJ2BP-COX16	SYNJ2BP-COX16 readthrough	4426	1
SYNJ2BP	Synaptojanin-2-binding protein	15928	1
GABRB3	Gamma-aminobutyric acid receptor subunit beta-3	50784	2
HSD17B10	3-hydroxyacyl-CoA dehydrogenase type-2	26923	6
WIPF2	WAS/WASL-interacting protein family member 2	19969	3
SRCIN1	SRC kinase-signaling inhibitor 1	108025	3
NBEA	Neurobeachin	327548	2
MT-CO2	Cytochrome c oxidase subunit 2	25565	3
FAM241B	Protein FAM241B	13238	9
DLST	Dihydrolipoyllysine-residue succinyltransferase component of 2-oxoglutarate dehydrogenase complex mitochondrial	48755	3
SQSTM1	Sequestosome-1	47687	2
SH3KBP1	SH3 domain-containing kinase-binding protein 1	73126	4
OTUB1	Ubiquitin thioesterase OTUB1	31284	3
MAP7D2	MAP7 domain-containing protein 2	81965	2
PREPL	Prolyl endopeptidase-like	83927	2
TACC1	Transforming acidic coiled-coil-containing protein 1	62407	3
DNM3	Dynamin-3	72890	3
NDUFA4	Cytochrome c oxidase subunit NDUFA4	9370	3
RBMXL1	RNA binding motif protein X-linked-like-1	42142	5
RBMX	RNA-binding motif protein X chromosome	42332	5
CDKL5	Cyclin-dependent kinase-like 5	98880	2
ATG3	Ubiquitin-like-conjugating enzyme ATG3	8312	1
NLGN2	Neuroligin-2	90820	7
VTA1	Vacuolar protein sorting-associated protein VTA1 homolog	27331	3
ICA1	Islet cell autoantigen 1	54588	3
ACOT7	Cytosolic acyl coenzyme A thioester hydrolase	41796	3
NDUFA8	NADH dehydrogenase [ubiquinone] 1 alpha subcomplex subunit 8	20105	1
GGT7	Glutathione hydrolase 7	70467	2
TIMM8A	Mitochondrial import inner membrane translocase subunit Tim8 A	10998	3
HSPB6	Heat shock protein beta-6	14664	2
HSP90B1	Endoplasmin	92469	2
PPP1R12A	Protein phosphatase 1 regulatory subunit 12A	115281	1
ARHGAP1	Rho GTPase-activating protein 1	50436	1
ATP6V1D	V-type proton ATPase subunit D	21921	3
SH3BGRL	SH3 domain-binding glutamic acid-rich-like protein	12774	3
STIM1	Stromal interaction molecule 1	77423	1
KAZN	Kazrin	86351	1
DDAH2	N(G) N(G)-dimethylarginine dimethylaminohydrolase 2	29644	2
SLC25A3	Phosphate carrier protein mitochondrial	36161	6
DBNL	Drebrin-like protein	45746	2
MAST3	Microtubule-associated serine/threonine-protein kinase 3	143137	2
AP3S1	AP-3 complex subunit sigma-1	21732	3
LAMTOR1	Ragulator complex protein LAMTOR1	11076	2
NDUFAB1	Acyl carrier protein mitochondrial	17417	8
FARSA	Phenylalanine--tRNA ligase alpha subunit	62395	3
UQCRH	Cytochrome b-c1 complex subunit 6 mitochondrial	10739	1
IRS2	Insulin receptor substrate 2	137334	1
ANXA1	Annexin A1	38714	3
APLP1	Amyloid-like protein 1	72176	2
NAPG	Gamma-soluble NSF attachment protein	34746	3
ANXA6	Annexin A6	75873	3
CTSD	Cathepsin D	43687	7
AVL9	Late secretory pathway protein AVL9 homolog	71947	2
RRBP1	Ribosome-binding protein 1	152456	1
SEPTIN4	Septin-4	112439	3
PPP1R21	Protein phosphatase 1 regulatory subunit 21	88314	2
BTF3	Transcription factor BTF3	22168	2
SFXN1	Sideroflexin-1	6595	3
AMER2	APC membrane recruitment protein 2	69507	5
JCAD	Junctional protein associated with coronary artery disease	148350	5
ABAT	4-aminobutyrate aminotransferase mitochondrial	56439	3
PPP1R7	Protein phosphatase 1 regulatory subunit 7	41564	1
EIF4H	Eukaryotic translation initiation factor 4H	27385	3
SERPINA1	Alpha-1-antitrypsin	40235	2
CAST	Calpastatin	46134	2
RAP1GAP2	Rap1 GTPase-activating protein 2	80056	3
NIPSNAP1	Protein NipSnap homolog 1	33310	1
RPS10P5	Putative 40S ribosomal protein S10-like	20120	3
RPS10	40S ribosomal protein S10	18898	3
RABEP1	Rab GTPase-binding effector protein 1	99290	4
ARHGEF2	Rho guanine nucleotide exchange factor 2	111543	3
PAK1	Non-specific serine/threonine protein kinase	58203	2
RAB27B	Ras-related protein Rab-27B	24608	2
SIPA1L1	Signal-induced proliferation-associated 1-like protein 1	200028	3
IGLC1	Immunoglobulin lambda constant 1	11348	1
IGLC6	Immunoglobulin lambda constant 6	11277	1
IGLC2	Immunoglobulin lambda constant 2	11294	1
IGLC7	Immunoglobulin lambda constant 7	11254	1
IGLC3	Immunoglobulin lambda constant 3	11266	1
IGLL5	Immunoglobulin lambda-like polypeptide 5	23063	1
USP10	Ubiquitin carboxyl-terminal hydrolase 10	87134	1
GATD3B	Glutamine amidotransferase-like class 1 domain-containing protein 3B mitochondrial	19416	2
GATD3A	Glutamine amidotransferase-like class 1 domain-containing protein 3A mitochondrial	22801	2
FLOT1	Flotillin-1	47355	4
LRRC7	Leucine-rich repeat-containing protein 7	167990	2
SRGAP1	SLIT-ROBO Rho GTPase activating protein 1 isoform CRA_a	116842	2
PCSK2	Neuroendocrine convertase 2	70565	2
TXN	Thioredoxin	11737	2
PPP2CB	Serine/threonine-protein phosphatase 2A catalytic subunit beta isoform	35575	2
PPP2CA	Serine/threonine-protein phosphatase 2A catalytic subunit alpha isoform	35594	2
CSNK1D	Casein kinase I isoform delta	47330	3
MRPL49	39S ribosomal protein L49 mitochondrial	19198	1
CIRBP	Cold-inducible RNA-binding protein	6530	1
GIT1	ARF GTPase-activating protein GIT1	76806	2
GPHN	Gephyrin	79748	7
TMED8	Protein TMED8	35740	1
NME1	Nucleoside diphosphate kinase A	9371	2
NME2	HCG2001850 isoform CRA_c	9583	2
NME1-NME2	NME1-NME2 readthrough	22422	2
SYN3	Synapsin-3	63303	3
PAFAH1B1	Platelet-activating factor acetylhydrolase IB subunit alpha	46638	1
MGST3	Microsomal glutathione S-transferase 3	16516	1
LARP1	La-related protein 1	123510	3
FABP4	Fatty acid-binding protein adipocyte	14719	2
PMP2	Myelin P2 protein	6993	2
CADM4	Cell adhesion molecule 4	42785	2
DLG1	Disks large homolog 1	63084	2
KIAA1211L	Uncharacterized protein KIAA1211-like	102157	1
WIPF3	WAS/WASL-interacting protein family member 3	49348	3
NCAN	Neurocan core protein	143093	1
CPLX2	Complexin-2	15394	2
SYAP1	Synapse-associated protein 1	39933	1
ACAA2	3-ketoacyl-CoA thiolase mitochondrial	41602	3
CUTA	Protein CutA	14401	3
KHSRP	Far upstream element-binding protein 2	73115	2
FUBP1	Far upstream element-binding protein 1	67560	2
KTN1	Kinectin	156275	3
STRN4	Striatin-4	80596	3
CSNK1E	Casein kinase I isoform epsilon	47315	3
C15orf38-AP3S2	Protein C15orf38-AP3S2	43882	2
AP3S2	AP-3 complex subunit sigma-2	22017	2
YLPM1	YLP motif-containing protein 1	241643	2
ABI1	Abl interactor 1	43295	3
MTFR1L	Mitochondrial fission regulator 1-like	20005	1
APOC3	Apolipoprotein C-III	10852	3
CANX	Calnexin	67568	2
OPA1	Dynamin-like 120 kDa protein mitochondrial	111630	2
FLOT2	Flotillin	47142	1
TNKS1BP1	182 kDa tankyrase-1-binding protein	181795	1
CLINT1	Clathrin interactor 1	68259	2
STMN3	Stathmin-3	21017	3
UQCRC2	Cytochrome b-c1 complex subunit 2 mitochondrial	48443	1
ACOT13	Acyl-coenzyme A thioesterase 13	14960	1
COX4I1	COX4I1 protein	9291	3
KHDRBS1	KH domain-containing RNA-binding signal transduction-associated protein 1	48227	1
MYO1C	Unconventional myosin-Ic	118994	1
LYSMD1	LysM and putative peptidoglycan-binding domain-containing protein 1	25003	1
SF3B2	Splicing factor 3B subunit 2	98170	2
NDUFA2	NADH dehydrogenase [ubiquinone] 1 alpha subcomplex subunit 2	10922	2
CDH8	Cadherin-8	82790	1
NPEPPS	Puromycin-sensitive aminopeptidase	103276	1
MRPS36	28S ribosomal protein S36 mitochondrial	4465	2
EFNB3	Ephrin-B3	35835	1
PTPRZ1	Receptor-type tyrosine-protein phosphatase zeta	211408	3
MKKS	Alternative protein MKKS	7264	2
WNK1	Serine/threonine-protein kinase WNK1	225501	1
CKMT2	Creatine kinase S-type mitochondrial	47505	3
PDXK	Pyridoxal kinase	30638	1
HNRNPA1L2	Heterogeneous nuclear ribonucleoprotein A1-like 2	34225	2
HNRNPA1	Heterogeneous nuclear ribonucleoprotein A1	33155	2
AP2A1	AP-2 complex subunit alpha-1	107546	1
DYNC1LI2	Cytoplasmic dynein 1 light intermediate chain 2	54099	1
PSAT1	Phosphoserine aminotransferase	40423	2
TPR	Nucleoprotein TPR	267290	1
CRKL	Crk-like protein	33777	1
PPT1	Palmitoyl-protein thioesterase 1	10016	2
DDI2	Protein DDI1 homolog 2	44523	2
YIPF5	Protein YIPF5	27989	1
RAB5C	Ras-related protein Rab-5C	23483	1
SPTB	Spectrin beta chain erythrocytic	246466	2
MT-ATP8	ATP synthase protein 8	7992	3
HNRNPA3	Heterogeneous nuclear ribonucleoprotein A3	39595	1
FAM114A2	Protein FAM114A2	47957	2
CRH	Corticoliberin	21422	2
CYLD	Ubiquitin carboxyl-terminal hydrolase CYLD	101898	1
PDHA1	Pyruvate dehydrogenase E1 component subunit alpha somatic form mitochondrial	43296	2
HCN1	Potassium/sodium hyperpolarization-activated cyclic nucleotide-gated channel 1	98796	2
SHISA7	Protein shisa-7	56214	2
NRCAM	Neuronal cell adhesion molecule	133813	2
NEDD4L	E3 ubiquitin-protein ligase NEDD4-like	111932	2
CNKSR2	Connector enhancer of kinase suppressor of ras 2	108407	1
CS	Citrate synthase	44703	1
PKP4	Plakophilin-4	131868	2
GRM5	Metabotropic glutamate receptor 5	132469	2
DENND1A	DENN domain-containing protein 1A	110577	2
OLA1	Obg-like ATPase 1	46938	1
LRRC47	Leucine-rich repeat-containing protein 47	63473	1
SRSF11	Serine/arginine-rich-splicing factor 11	48501	1
NRAS	GTPase NRas	21229	1
KRAS	GTPase KRas	21656	1
CALD1	Caldesmon	93231	1
MLC1	Membrane protein MLC1	41141	3
APOOL	MICOS complex subunit	28762	1
PCDHGC5	Protocadherin gamma-C5	101921	1
NPM1	Nucleophosmin	32575	1
ACYP2	Acylphosphatase	10298	1
SSBP1	Single-stranded DNA-binding protein mitochondrial	17260	2
MRVI1	Protein MRVI1	89692	2
CTBP1	C-terminal-binding protein 1	47535	2
PSMA5	Proteasome subunit alpha type-5	26411	1
FAM171A1	Protein FAM171A1	97854	1
DYNC1LI1	Dynein light intermediate chain	43194	3
CSTF2T	Cleavage stimulation factor subunit 2 tau variant	64436	2
CSTF2	Cleavage stimulation factor subunit 2	60959	2
DHX9	ATP-dependent RNA helicase A	140958	2
APP	Amyloid-beta precursor protein	80833	1
HSPA4L	Heat shock 70 kDa protein 4L	91954	2
NCDN	Neurochondrin	78864	1
ACBD7	Acyl-CoA-binding domain-containing protein 7	9790	1
PHB	Prohibitin	29804	1
PDXP	Pyridoxal phosphate phosphatase	31698	1
GDAP1	Ganglioside-induced differentiation-associated protein 1	41346	1
CADM2	Cell adhesion molecule 2	47554	1
CIAPIN1	Fe-S cluster assembly protein DRE2	26446	1
ATP6V0D1	V-type proton ATPase subunit d 1	31676	2
KATNB1	Katanin p80 WD40 repeat-containing subunit B1	72334	1
PPP6R2	Serine/threonine-protein phosphatase 6 regulatory subunit 2	104942	1
PSMC1	26S proteasome regulatory subunit 4	49185	2
MT-ATP6	ATP synthase subunit a	24817	1
PPP5C	Serine/threonine-protein phosphatase	42394	1
DIP2B	Disco-interacting protein 2 homolog B	171491	1
NEGR1	Neuronal growth regulator 1	38719	1
LANCL2	LanC-like protein 2	50854	1
4 SV	Ricin B-type lectin domain-containing protein	64218	1
NDUFA9	NADH dehydrogenase [ubiquinone] 1 alpha subcomplex subunit 9 mitochondrial	42510	1
DOCK4	Dedicator of cytokinesis protein 4	225204	3
GRASP	General receptor for phosphoinositides 1-associated scaffold protein	42623	1
NYAP2	Neuronal tyrosine-phosphorylated phosphoinositide-3-kinase adapter 2	70548	3
ARPC5L	Actin-related protein 2/3 complex subunit 5-like protein	16941	2
PRUNE2	Protein prune homolog 2	299774	2
TJP1	Tight junction protein ZO-1	195457	1
NES	Nestin	177438	3
PTPRN2	Receptor-type tyrosine-protein phosphatase N2	106989	1
ADGRB1	Adhesion G protein-coupled receptor B1	173215	3
MAPK1	Mitogen-activated protein kinase 1	41390	2
EIF5	Eukaryotic translation initiation factor 5	49223	1
SLC12A2	Solute carrier family 12 (Sodium/potassium/chloride transporters) member 2 isoform CRA_a	124592	1
GADD45GIP1	Growth arrest and DNA damage-inducible proteins-interacting protein 1	25384	1
NECAB2	N-terminal EF-hand calcium-binding protein 2	43194	2
PTMS	Parathymosin	11530	1
C19orf12	Protein C19orf12	16286	2
NUP107	Nuclear pore complex protein Nup107	11348	3
CHGA	Chromogranin A (Parathyroid secretory protein 1) isoform CRA_b	34269	4
HP	Haptoglobin	45205	2
SDHB	Succinate dehydrogenase [ubiquinone] iron-sulfur subunit mitochondrial	31630	2
SEPTIN3	Neuronal-specific septin-3	92368	2
PFDN1	Prefoldin subunit 1	13466	1
CRYAB	Alpha-crystallin B chain	11997	2
ATG2B	Autophagy-related protein 2 homolog B	232761	2
RBM14	RNA-binding protein 14	69492	1
RCSD1	CapZ-interacting protein	44504	1
ERMN	Ermin	32783	2
SELENBP1	Methanethiol oxidase	52391	1
APEH	Acylamino-acid-releasing enzyme	81225	1
NUP214	Nuclear pore complex protein Nup214	212482	1
CHCHD10	Coiled-coil-helix-coiled-coil-helix domain-containing protein 10 mitochondrial	14149	5
PCBP1	Poly(rC)-binding protein 1	37498	2
SYT3	Synaptotagmin-3	63304	1
REPS1	RalBP1-associated Eps domain-containing protein 1	86662	1
CDIP1	Cell death-inducing p53-target protein 1	21892	1
TBC1D5	TBC1 domain family member 5	89004	2
ARPC2	Actin-related protein 2/3 complex subunit 2	34333	2
EIF4G1	Eukaryotic translation initiation factor 4 gamma 1	158644	2
FAM171B	Protein FAM171B	92181	1
H1-0	Histone H1.0	20863	1
DDX3Y	ATP-dependent RNA helicase DDX3Y	73154	2
CAMSAP3	Calmodulin-regulated spectrin-associated protein 3	134750	3
NDUFS8	NADH dehydrogenase [ubiquinone] iron-sulfur protein 8 mitochondrial	23705	1
PCBP2	Poly(rC)-binding protein 2	38580	1
NPTN	Neuroplastin	44387	1
MAPK8IP1	C-Jun-amino-terminal kinase-interacting protein 1	77213	1
UBA5	Ubiquitin-like modifier-activating enzyme 5	44863	2
DENR	Density-regulated protein	17770	2
ARHGAP23	Rho GTPase-activating protein 23	162191	1
RABL6	Rab-like protein 6	79549	1
TH	Tyrosine 3-monooxygenase	58600	2
UQCRC1	Cytochrome b-c1 complex subunit 1 mitochondrial	52646	2
GNB2	Guanine nucleotide-binding protein G(I)/G(S)/G(T) subunit beta-2	32408	1
GNB4	Guanine nucleotide-binding protein subunit beta-4	37567	1
GNB1	Guanine nucleotide-binding protein G(I)/G(S)/G(T) subunit beta-1	37377	1
ATP5MD	ATP synthase membrane subunit DAPIT mitochondrial	6458	1
SCN2A	Sodium channel protein	213090	2
GABRA1	Gamma-aminobutyric acid receptor subunit alpha-1	51802	1
MEF2D	Myocyte-specific enhancer factor 2D	55938	1
CSPG5	Chondroitin sulfate proteoglycan 5	60016	1
PPP2R5D	Serine/threonine-protein phosphatase 2A 56 kDa regulatory subunit	69117	2
STX16	Syntaxin-16	37031	1
STX16-NPEPL1	STX16-NPEPL1 readthrough (NMD candidate)	43229	1
USP8	Ubiquitin carboxyl-terminal hydrolase 8	127523	2
MICAL3	[F-actin]-monooxygenase MICAL3	224293	1
AHNAK2	Protein AHNAK2	616641	2
GPM6A	Neuronal membrane glycoprotein M6-a	31210	1
NLGN3	Neuroligin-3	93895	1
VPS26B	Vacuolar protein sorting-associated protein 26B	39155	1
H3-2	Histone H3	15430	1
CORO1A	Coronin-1A	51026	1
FABP5	Fatty acid-binding protein 5	15164	2
SRI	Sorcin	17605	1
PDCD10	Programmed cell death protein 10	6748	2
OGDH	2-oxoglutarate dehydrogenase mitochondrial	113313	1
RPS19	40S ribosomal protein S19	16060	1
NUCB1	Nucleobindin-1	53879	1
DSTN	Destrin	15397	1
CSDE1	Cold shock domain-containing protein E1	74584	1
ALDH6A1	Methylmalonate-semialdehyde dehydrogenase [acylating] mitochondrial	57840	2
GMFB	Glia maturation factor beta	16713	1
RAB2A	Ras-related protein Rab-2A	20779	2
RAB2B	Ras-related protein Rab-2B	23341	2
DIP2C	Disco-interacting protein 2 homolog C	178086	2
NUTF2	Nuclear transport factor 2	14478	1
TMCC2	Transmembrane and coiled-coil domains protein 2	77449	1
RAB11FIP5	Rab11 family-interacting protein 5	70415	1
PHLPP1	PH domain leucine-rich repeat-containing protein phosphatase 1	184671	2
MAOB	Amine oxidase [flavin-containing] B	58763	1
CRYBG2	Beta/gamma crystallin domain-containing protein 2	177912	1
RAN	GTP-binding nuclear protein Ran	24423	1
SUMO3	Small ubiquitin-related modifier 3	11637	1
SUMO2	Small ubiquitin-related modifier 2	10871	1
SUMO4	Small ubiquitin-related modifier 4	10685	1
KLHDC7B	Kelch domain-containing protein 7B	126661	1
PLCL2	Inactive phospholipase C-like protein 2	125866	1
NINJ2	Ninjurin-2	15680	1
SMG1	Serine/threonine-protein kinase SMG1	410501	1
CAMSAP2	Calmodulin-regulated spectrin-associated protein 2	168088	1
GPRIN1	G protein-regulated inducer of neurite outgrowth 1	102399	2
HSPB8	Heat shock protein beta-8	21604	1
ARPC4	Actin-related protein 2/3 complex subunit 4	19667	2
ARPC4-TTLL3	Actin-related protein 2/3 complex subunit 4	21059	2
SDHD	Succinate dehydrogenase [ubiquinone] cytochrome b small subunit	11148	1
1 SV	Succinate dehydrogenase [ubiquinone] cytochrome b small subunit	15501	1
ASTN1	Astrotactin-1	144913	1
ZC3H14	Zinc finger CCCH domain-containing protein 14	47760	1
MAPK8IP3	C-Jun-amino-terminal kinase-interacting protein 3	146677	1
SLC38A3	Sodium-coupled neutral amino acid transporter 3	11212	1
IGHG1	Immunoglobulin heavy constant gamma 1	36106	1
SLC6A3	Sodium-dependent dopamine transporter	68495	1
HSPA12A	Heat shock 70 kDa protein 12A	74978	2
STAT6	Signal transducer and activator of transcription	96300	2
AGAP2	Arf-GAP with GTPase ANK repeat and PH domain-containing protein 2	124673	1
ATXN2L	Ataxin-2-like protein	112714	1
LAP3	Cytosol aminopeptidase	56166	2
AKAP13	A-kinase anchor protein 13	307550	19
CTTNBP2	Cortactin-binding protein 2	69053	1
SGTB	Small glutamine-rich tetratricopeptide repeat-containing protein beta	33429	2
SGTA	Small glutamine-rich tetratricopeptide repeat-containing protein alpha	34063	2
AMPD3	AMP deaminase	78493	1
PLEKHA4	Pleckstrin homology domain-containing family A member 4	85401	1
HEXA	Beta-hexosaminidase subunit alpha	60703	1
SLC8A2	Sodium/calcium exchanger 2	74399	1
MAP7	Ensconsin	87818	2
ADGRV1	Adhesion G-protein coupled receptor V1	693082	1
ACE2	Angiotensin-converting enzyme 2	92463	2
RPS6KC1	Ribosomal protein S6 kinase delta-1	66139	1
DDT	D-dopachrome decarboxylase	12712	1
TNS1	Tensin-1	143524	2
IDH3B	Isocitrate dehydrogenase [NAD] subunit beta mitochondrial	42184	1
PLEKHA2	Pleckstrin homology domain-containing family A member 2	47255	1
FAM171A2	Protein FAM171A2	87435	1
SNPH	Syntaphilin	53537	1
RPH3A	Rabphilin-3A	71144	1
LGALSL	Galectin-related protein	8117	1
ZFAND2B	AN1-type zinc finger protein 2B	10578	1
WASL	Neural Wiskott-Aldrich syndrome protein	54827	1
URB2	Unhealthy ribosome biogenesis protein 2 homolog	170543	1
MINDY2	Ubiquitin carboxyl-terminal hydrolase MINDY-2	67106	1
TF	Serotransferrin	77064	1
FER1L5	Fer-1-like protein 5	237933	1
ITCH	E3 ubiquitin-protein ligase Itchy homolog	62008	1
CPLX1	Complexin-1	12525	1
TLN2	Talin-2	271611	1
GCSH	Glycine cleavage system H protein mitochondrial	18885	1
SON	Protein SON	263827	1
LMNB2	Lamin-B2	69948	3
TANC2	Protein TANC2	219647	1
GPR158	Probable G-protein-coupled receptor 158	127271	1
FKBP15	FK506-binding protein 15	133630	1
CAPZB	F-actin-capping protein subunit beta	29295	1
PDLIM5	PDZ and LIM domain protein 5	63945	1
RPS3	40S ribosomal protein S3	17407	1
SHROOM3	Protein Shroom3	208048	1
C1orf131	Chromosome 1 open reading frame 131 isoform CRA_a	27934	1
PCDH19	Protocadherin-19	126252	1
ASXL1	Polycomb group protein ASXL1	159192	1
FUCA2	Plasma alpha-L-fucosidase	54067	1
NIN	Ninein	231096	1
PAK3	Non-specific serine/threonine protein kinase	60627	1
PRRC2A	Protein PRRC2A	228861	1
DIDO1	Death-inducer obliterator 1	243870	1

## Sheet: CAU_C3
GS	Protein Description	Av. Mass	Spectral Count
MAP1B	Microtubule-associated protein 1B	270632	220
SYN1	Synapsin-1	74111	223
MAP2	Microtubule-associated protein 2	199525	368
TUBB4A	Tubulin beta-4A chain	49586	240
TUBA1A	Tubulin alpha-1A chain	50136	227
TUBA1B	Tubulin alpha-1B chain	50152	228
TUBB4B	Tubulin beta-4B chain	49831	241
DPYSL2	Dihydropyrimidinase-related protein 2	73503	397
TUBA1C	Tubulin alpha-1C chain	49895	197
S100A9	Protein S100-A9	13242	322
TUBB2A	Tubulin beta-2A chain	49907	219
TUBB	Tubulin beta chain	49671	211
MAPT	Microtubule-associated protein	80968	199
MAP1A	Microtubule-associated protein 1A	305484	170
S100A8	Protein S100-A8	10835	277
CKB	Creatine kinase B-type	42644	160
GAPDH	Glyceraldehyde-3-phosphate dehydrogenase	36053	134
KRT10	Keratin type I cytoskeletal 10	58827	89
SYNPO	Synaptopodin	99463	171
VAMP2	Vesicle-associated membrane protein 2	12934	199
HBB	Hemoglobin subunit beta	15998	89
TUBA4A	Tubulin alpha-4A chain	49924	144
ACTB	Actin cytoplasmic 1	41737	132
ACTG1	Actin cytoplasmic 2	41793	111
SYN2	Synapsin-2	62996	126
TUBB3	Tubulin beta-3 chain	50433	111
KRT1	Keratin type II cytoskeletal 1	66039	79
MBP	Myelin basic protein	17119	219
SNCA	Alpha-synuclein	14460	38
SNAP91	Clathrin coat assembly protein AP180	91971	91
TUBB6	Tubulin beta-6 chain	49857	118
GFAP	Glial fibrillary acidic protein	49880	101
RTN4	Reticulon-4	129931	108
MAP6	Microtubule-associated protein 6	86505	70
SCAMP1	Secretory carrier-associated membrane protein 1	37920	58
KRT2	Keratin type II cytoskeletal 2 epidermal	65433	46
MAP4	Microtubule-associated protein 4	121005	71
KRT9	Keratin type I cytoskeletal 9	62064	49
EPB41L3	Band 4.1-like protein 3	120677	49
NEFL	Neurofilament light polypeptide	61517	44
HBD	Hemoglobin subunit delta	16055	43
SNCG	Gamma-synuclein	13331	56
TUBA8	Tubulin alpha-8 chain	50094	76
ANK2	Ankyrin 2 neuronal isoform CRA_b	431359	59
HBA1	Hemoglobin subunit alpha	15258	66
KRT6B	Keratin type II cytoskeletal 6B	60067	80
ENO1	Alpha-enolase	47169	38
KRT6C	Keratin type II cytoskeletal 6C	60025	73
ACTC1	Actin alpha cardiac muscle 1	42019	58
KRT6A	Keratin type II cytoskeletal 6A	60045	71
PPP3CA	Serine/threonine-protein phosphatase 2B catalytic subunit alpha isoform	58688	57
KRT5	Keratin type II cytoskeletal 5	62378	54
PCSK1N	ProSAAS	27372	49
SYNGR3	Synaptogyrin-3	24555	41
SCG2	Secretogranin-2	70941	51
RTN1	Reticulon-1	83618	34
AHCYL1	S-adenosylhomocysteine hydrolase-like protein 1	58952	72
PENK	Proenkephalin-A	30787	61
ALDOA	Fructose-bisphosphate aldolase A	39420	21
VAMP3	Vesicle-associated membrane protein 3	11309	27
CALM3	Calmodulin-3	16838	46
CALM1	Calmodulin-1	16838	46
CALM2	Calmodulin-2	16838	46
CALML5	Calmodulin-like protein 5	15893	62
NRGN	Neurogranin	7618	67
ENO2	Gamma-enolase	47269	40
RTN3	Reticulon-3	112611	28
MDH2	Malate dehydrogenase mitochondrial	35503	29
SNAP25	Synaptosomal-associated protein 25	23315	35
EPN1	Epsin-1	60293	41
HSPA8	Heat shock cognate 71 kDa protein	70898	36
BSN	Protein bassoon	416475	43
EPB41L1	Band 4.1-like protein 1	175041	39
DBN1	Drebrin	71429	56
ATP5F1B	ATP synthase subunit beta mitochondrial	56560	31
VGF	Neurosecretory protein VGF	67258	35
TPPP	Tubulin polymerization-promoting protein	23694	38
PALM	Paralemmin-1	42076	32
AQP4	Aquaporin-4	38178	37
SLC1A4	Neutral amino acid transporter A	55723	21
ATP5F1A	ATP synthase subunit alpha mitochondrial	59751	21
PPIA	Peptidyl-prolyl cis-trans isomerase A	18012	22
SPTAN1	Spectrin alpha chain non-erythrocytic 1	282835	41
TPI1	Triosephosphate isomerase	30791	27
DPYSL5	Dihydropyrimidinase-related protein 5	61421	20
ALB	Serum albumin	69367	22
DMTN	Dematin	45514	40
PPP1R1B	Protein phosphatase 1 regulatory subunit 1B	22963	52
SNCB	Beta-synuclein	14288	22
NEFM	Neurofilament medium polypeptide	98381	23
ADD2	Beta-adducin	80854	28
ADIRF	Adipogenesis regulatory factor	7855	12
PEBP1	Phosphatidylethanolamine-binding protein 1	21057	20
BASP1	Brain acid soluble protein 1	22693	32
YWHAZ	14-3-3 protein zeta/delta	27745	14
DPYSL3	Dihydropyrimidinase-related protein 3	61963	43
INA	Alpha-internexin	55391	28
CRMP1	Dihydropyrimidinase-related protein 1	62030	31
SHANK3	SH3 and multiple ankyrin repeat domains protein 3	184323	26
WASF1	Wiskott-Aldrich syndrome protein family member 1	61652	21
UBQLN2	Ubiquilin-2	65696	30
ATP2B2	Plasma membrane calcium-transporting ATPase 2	136876	25
ARPP19	cAMP-regulated phosphoprotein 19	14484	26
BAIAP2	Brain-specific angiogenesis inhibitor 1-associated protein 2	60868	15
CFL1	Cofilin-1	18502	16
TFG	Protein TFG	43448	17
KRT14	Keratin type I cytoskeletal 14	51562	22
DAB2IP	Disabled homolog 2-interacting protein	131625	26
COX7C	Cytochrome c oxidase subunit 7C mitochondrial	7245	23
ATP1A1	Sodium/potassium-transporting ATPase subunit alpha-1	112896	10
VIM	Vimentin	53652	21
ANXA2P2	Putative annexin A2-like protein	38659	24
CYCS	Cytochrome c	11749	15
CAPNS1	Calpain small subunit 1	28316	15
CAMKV	CaM kinase-like vesicle-associated protein	45721	10
[truncated: 695 more rows]
