# Supplementary material for: Next-Generation Proteomics of Brain Extracellular Vesicles in Schizophrenia Provide New Clues on the Altered Molecular Connectome
Source: Biomedicines. 2024 Jan 8;12(1):129. doi: 10.3390/biomedicines12010129 (PMC10812948; doi:10.3390/biomedicines12010129)
Supplement: Supplementary file 1 [file biomedicines-12-00129-s001.zip › Supplementary Dataset 2.xlsx]

## Sheet: PFC_SZ1
Next-generation proteomics of brain extracellular vesicles in schizophrenia provide new clues on the altered molecular connectome
Cristina Lorca 1,2#, María Fernández-Rhodes 1, 2#, Jose Antonio Sánchez Milán 1,2, María Mulet 1,2, Félix Elortza 3, Alfredo Ramos Miguel 4,5, Luis F. Callado 4,5, J. Javier Meana 4,5, Maria Mur 6, Iolanda Batalla 6, Elisabet Vilella 7,8*, Aida Serra 2*† and Xavier Gallart-Palau 1,9*†
1 Biomedical Research Institute of Lleida Dr. Pifarré Foundation (IRBLLEIDA) - +Pec Proteomics Research Group (+PPRG) - Neuroscience Area – University Hospital Arnau de Vilanova (HUAV), 80 Av. Rovira Roure, 25198, Lleida, Catalonia, Spain
2 Department of Medical Basic Sciences, University of Lleida (UdL) - Biomedical Research Institute of Lleida Dr. Pifarré Foundation (IRBLLEIDA), +Pec Proteomics Research Group (+PPRG), 25198, Lleida, Catalonia, Spain
3 Proteomics Platform, CIC bioGUNE, Basque Research and Technology Alliance (BRTA), CIBERehd, Science and Technology Park of Bizkaia, Derio, Bizkaia, Spain
4 Department of Pharmacology, University of the Basque Country UPV/EHU, 48940 Leioa, Bizkaia, Spain
5 Biocruces Bizkaia Health Research Institute, 48903 Barakaldo, Bizkaia, Spain
6 Psychiatry Department, Hospital Universitari Santa Maria, Lleida, Catalonia, Spain Spain; Medicine Department. Universitat de Lleida (UdL), Spain
7 Hospital Universitari Institut Pere Mata, Institut Investigació Sanitària Pere Virgili (IISPV)-CERCA –Universitat Rovira i Virgili – Reus, Catalonia, Spain
8 Centro de Investigación Biomédica en Red en Salud Mental CIBERSAM, Instituto de Salud Carlos III, Reus, Catalonia, Spain
9 Department of Psychology, University of Lleida (UdL), 25001, Lleida, Catalonia, Spain
# Cristina Lorca and María Fernández-Rhodes are co-first authors.
† Aida Serra and Xavier Gallart-Palau are joint senior authors.
Supplementary Dataset S2: List of identified proteins in bEVs of SZ samples in each brain region.
GS	Protein Description	Av. Mass	Spectral Count
TUBB4B	Tubulin beta-4B chain	49831	555
TUBB4A	Tubulin beta-4A chain	49586	503
TUBB2A	Tubulin beta-2A chain	49907	553
TUBB2B	Tubulin beta-2B chain	49953	515
MAP2	Microtubule-associated protein 2	199525	578
TUBB	Tubulin beta chain	49671	482
CKB	Creatine kinase B-type	42644	433
MAPT	Microtubule-associated protein tau	78928	364
TUBA1B	Tubulin alpha-1B chain	50152	485
TUBA1A	Tubulin alpha-1A chain	50136	484
TUBA1C	Tubulin alpha-1C chain	49895	430
SYN1	Synapsin-1	74111	254
DPYSL2	Dihydropyrimidinase-related protein 2	73503	618
MBP	Myelin basic protein	33117	1149
MAP1B	Microtubule-associated protein 1B	270632	247
TUBA3C	Tubulin alpha-3C chain	49960	336
TUBA3D	Tubulin alpha-3D chain	49960	336
TUBB3	Tubulin beta-3 chain	50433	316
ACTB	Actin cytoplasmic 1	41737	348
ACTG1	Actin cytoplasmic 2	41793	334
HBB	Hemoglobin subunit beta	15998	149
TUBA4A	Tubulin alpha-4A chain	49924	343
TUBB6	Tubulin beta-6 chain	49857	253
MAP1A	Microtubule-associated protein 1A	331259	211
SNAP91	Clathrin coat assembly protein AP180	91971	216
RTN4	Reticulon-4	129931	251
HBA1	Hemoglobin subunit alpha	15258	156
ACTC1	Actin alpha cardiac muscle 1	42019	203
ACTG2	Actin gamma-enteric smooth muscle	41877	196
ACTA2	Actin aortic smooth muscle	42009	196
TUBA8	Tubulin alpha-8 chain	50094	182
VAMP2	Vesicle-associated membrane protein 2	12251	240
SNCB	Beta-synuclein	14288	128
POTEE	POTE ankyrin domain family member E	121363	150
NEFM	Neurofilament medium polypeptide	98381	81
NEFL	Neurofilament light polypeptide	61517	74
EPN1	Epsin-1	60293	99
SNCA	Alpha-synuclein	14460	59
EPB41L3	Band 4.1-like protein 3	102288	82
VGF	Neurosecretory protein VGF	67258	66
SYNPO	Synaptopodin	99463	98
TPPP	Tubulin polymerization-promoting protein	23694	77
POTEF	POTE ankyrin domain family member F	121444	136
GFAP	Glial fibrillary acidic protein	49880	82
TUBB8B	Tubulin beta 8B	49573	98
SNAP25	Synaptosomal-associated protein 25	23315	75
PCSK1N	ProSAAS	27372	72
PPIA	Peptidyl-prolyl cis-trans isomerase A	18012	60
DMTN	Dematin	45514	109
MAP4	Microtubule-associated protein 4	121005	86
SYN2	Synapsin-2	62996	96
SNCG	Gamma-synuclein	13331	55
CRYM	Ketimine reductase mu-crystallin	33776	71
POTEKP	Putative beta-actin-like protein 3	42016	110
SCAMP1	Secretory carrier-associated membrane protein 1	37920	39
BSN	Protein bassoon	416475	58
SIRPA	Tyrosine-protein phosphatase non-receptor type substrate 1	54967	56
MAP6	Microtubule-associated protein 6	86505	68
VAMP3	Vesicle-associated membrane protein 3	11309	42
NRGN	Neurogranin	7618	86
ADD2	Beta-adducin	80854	69
HBD	Hemoglobin subunit delta	16055	49
RTN1	Reticulon-1	83618	50
ADIRF	Adipogenesis regulatory factor	7855	38
AHCYL1	S-adenosylhomocysteine hydrolase-like protein 1	58952	74
ANK2	Ankyrin-2	426936	67
SPTAN1	Spectrin alpha chain non-erythrocytic 1	282835	70
COX7C	Cytochrome c oxidase subunit 7C mitochondrial	7245	55
SCG2	Secretogranin-2	70941	40
INA	Alpha-internexin	55391	68
CFL1	Cofilin-1	18502	42
HSPD1	60 kDa heat shock protein mitochondrial	61055	28
ALDOA	Fructose-bisphosphate aldolase A	39420	24
RTN3	Reticulon-3	112611	43
ATP5F1B	ATP synthase subunit beta mitochondrial	56560	30
KRT1	Keratin type II cytoskeletal 1	66039	34
DCTN2	Dynactin subunit 2	44231	27
KRT10	Keratin type I cytoskeletal 10	58827	25
ENO2	Gamma-enolase	47269	33
GJA1	Gap junction alpha-1 protein	43008	51
TMSB10	Thymosin beta-10	5026	54
ADD1	Alpha-adducin	70056	52
PALM	Paralemmin-1	42076	44
WBP2	WW domain-binding protein 2	25807	49
TMSB4X	Thymosin beta-4	5053	45
KRT9	Keratin type I cytoskeletal 9	62064	29
EEF1A2	Elongation factor 1-alpha 2	50470	34
SYNJ1	Synaptojanin-1	139914	56
TSC22D1	TSC22 domain family protein 1	109676	37
PLEC	Plectin	388036	27
ALDOC	Fructose-bisphosphate aldolase C	39456	14
SPTBN1	Spectrin beta chain non-erythrocytic 1	274608	37
BAIAP2	Brain-specific angiogenesis inhibitor 1-associated protein 2	60868	18
AHNAK	Neuroblast differentiation-associated protein AHNAK	629114	21
AQP4	Aquaporin-4	38178	45
STMN1	Stathmin	17302	67
UCHL1	Ubiquitin carboxyl-terminal hydrolase isozyme L1	24824	42
BASP1	Brain acid soluble protein 1	22693	28
AKAP12	A-kinase anchor protein 12	191480	30
ATP5F1A	ATP synthase subunit alpha mitochondrial	59751	22
WASF1	Wiskott-Aldrich syndrome protein family member 1	61652	19
ARPP19	cAMP-regulated phosphoprotein 19	14484	26
CDC42SE2	CDC42 small effector protein 2	9223	21
UBQLN1	Ubiquilin-1	62519	32
TPD52	Tumor protein D52	24327	35
DNM1	Dynamin-1	94017	27
VAMP1	Vesicle-associated membrane protein 1	12600	23
TCP1	T-complex protein 1 subunit alpha	60344	17
ATP2B2	Plasma membrane calcium-transporting ATPase 2	136876	27
PRDX5	Peroxiredoxin-5 mitochondrial	22086	14
NPY	Pro-neuropeptide Y	10851	37
PPP3CA	Serine/threonine-protein phosphatase	47815	29
DNAJC6	Putative tyrosine-protein phosphatase auxilin	99997	27
UBQLN2	Ubiquilin-2	65696	28
SEPTIN5	HCG2002594 isoform CRA_c	43845	18
VIM	Vimentin	53652	25
SYNGR3	Synaptogyrin-3	24555	36
SLC1A4	Neutral amino acid transporter A	55723	23
NDRG2	Protein NDRG2	40798	21
BCAS1	Breast carcinoma-amplified sequence 1	61709	28
CRMP1	Dihydropyrimidinase-related protein 1	62030	30
CTTN	Src substrate cortactin	61586	12
CAPNS1	Calpain small subunit 1	28316	15
RPL23A	60S ribosomal protein L23a	21916	12
EEF1A1	Elongation factor 1-alpha 1	47883	24
HEPACAM	Hepatocyte cell adhesion molecule	46027	29
SLC1A2	Amino acid transporter	53576	135
FAIM2	Protein lifeguard 2	22680	16
SLC6A17	Sodium-dependent neutral amino acid transporter SLC6A17	81001	18
DBN1	Drebrin	71429	23
ENSA	Alpha-endosulfine	13389	17
DPYSL3	Dihydropyrimidinase-related protein 3	61963	38
CRIP2	Cysteine-rich protein 2	22493	18
PRSS3	Trypsin-3	32529	81
PICALM	Phosphatidylinositol-binding clathrin assembly protein	70755	24
TUBB1	Tubulin beta-1 chain	50327	46
HSPB1	Heat shock protein beta-1	22783	27
CCT2	T-complex protein 1 subunit beta	56807	10
OXR1	Oxidation resistance protein 1	97970	14
PPP2R1A	Serine/threonine-protein phosphatase 2A 65 kDa regulatory subunit A alpha isoform	65309	17
ATP8A1	Phospholipid-transporting ATPase IA	131369	17
MAP7D2	MAP7 domain-containing protein 2	81965	9
PRSS1	Trypsin-1	26558	49
STXBP1	Syntaxin-binding protein 1	66161	22
APOA2	Apolipoprotein A-II	11175	23
GAPDH	Glyceraldehyde-3-phosphate dehydrogenase	36053	10
H1-4	Histone H1.4	21865	28
DNM1L	Dynamin-1-like protein	81877	13
CTNND2	Catenin delta-2	132656	17
KRT86	Keratin type II cuticular Hb6	53501	25
EPB41L1	Band 4.1-like protein 1	175041	15
DYNC1I1	Cytoplasmic dynein 1 intermediate chain 1	60823	13
CNDP2	Cytosolic non-specific dipeptidase	52879	23
HSPA8	Heat shock cognate 71 kDa protein	70898	17
HSP90AB1	Heat shock protein HSP 90-beta	83264	14
HSP90AA1	Heat shock protein HSP 90-alpha	84660	14
MDH2	Malate dehydrogenase mitochondrial	35503	11
TAGLN3	Transgelin-3	22473	19
BCL2L13	Bcl-2-like protein 13	48872	17
PLIN3	Perilipin-3	47075	17
BCAN	Brevican core protein	99118	12
JPT1	Jupiter microtubule-associated homolog 1	11012	17
IGSF8	Immunoglobulin superfamily member 8	65034	12
SLC1A3	Amino acid transporter	54208	40
EPB41L2	Band 4.1-like protein 2	104360	21
CDC42EP4	Cdc42 effector protein 4	37980	8
KRT2	Keratin type II cytoskeletal 2 epidermal	65433	12
DCTN1	Dynactin subunit 1	141694	13
DPYSL5	Dihydropyrimidinase-related protein 5	61421	9
H1-2	Histone H1.2	21365	17
NUMBL	Numb-like protein	60813	26
HCN1	Potassium/sodium hyperpolarization-activated cyclic nucleotide-gated channel 1	98796	16
CHGB	Secretogranin-1	78276	20
YWHAZ	14-3-3 protein zeta/delta	27745	11
ATP6V1H	V-type proton ATPase subunit H	55883	11
TOLLIP	Toll-interacting protein	23280	12
SRGAP3	SLIT-ROBO Rho GTPase-activating protein 3	124504	6
TPI1	Triosephosphate isomerase	30791	11
SYAP1	Synapse-associated protein 1	39933	10
HNRNPA2B1	Heterogeneous nuclear ribonucleoproteins A2/B1	37430	12
ADD3	Gamma-adducin	79155	16
NAP1L4	Nucleosome assembly protein 1-like 4	42823	9
ENO1	Alpha-enolase	47327	11
ATP5PF	ATP synthase-coupling factor 6 mitochondrial	12588	12
GNG13	Guanine nucleotide-binding protein G(I)/G(S)/G(O) subunit gamma-13	7949	9
CHGA	Chromogranin-A	50688	10
SGIP1	SH3-containing GRB2-like protein 3-interacting protein 1	89109	12
KRT85	Keratin type II cuticular Hb5	55802	19
GNB1	Guanine nucleotide-binding protein G(I)/G(S)/G(T) subunit beta-1	37377	11
BSCL2	Seipin	44392	13
TOM1	Target of Myb protein 1	53818	14
PDHB	Pyruvate dehydrogenase E1 component subunit beta mitochondrial	39233	10
ATP6V1B2	V-type proton ATPase subunit B brain isoform	56501	22
CLU	Clusterin	52495	11
SCAMP3	Secretory carrier-associated membrane protein 3	38287	9
ACAT2	Acetyl-CoA acetyltransferase cytosolic	41351	10
YWHAB	14-3-3 protein beta/alpha	28082	15
COX6A1	Cytochrome c oxidase subunit 6A1 mitochondrial	12155	19
KRT31	Keratin type I cuticular Ha1	47237	10
DNAJC5	DnaJ homolog subfamily C member 5	22149	18
TPPP3	Tubulin polymerization-promoting protein family member 3	18985	11
CTNNB1	Catenin beta-1	77207	17
PRRT3	Proline-rich transmembrane protein 3	102197	9
HINT1	Histidine triad nucleotide-binding protein 1	13802	12
SCG5	Neuroendocrine protein 7B2	23730	15
YWHAH	14-3-3 protein eta	28219	11
SHANK3	SH3 and multiple ankyrin repeat domains protein 3	184323	12
CDIP1	Cell death-inducing p53-target protein 1	21892	11
SLC25A5	ADP/ATP translocase 2	32852	13
PGK1	Phosphoglycerate kinase 1	44615	14
DPYSL4	Dihydropyrimidinase-related protein 4	44196	19
H1-3	Histone H1.3	22350	13
ATP1A1	Sodium/potassium-transporting ATPase subunit alpha-1	112896	6
ATP1A2	Sodium/potassium-transporting ATPase subunit alpha	110863	6
ATP1A3	Sodium/potassium-transporting ATPase subunit alpha	108279	6
A0A2R8YEY8	Sodium/potassium-transporting ATPase subunit alpha	111196	6
APOOL	MICOS complex subunit	28762	7
FARSA	Phenylalanine--tRNA ligase alpha subunit	26037	10
AAK1	AP2-associated protein kinase 1	103885	20
PEA15	Astrocytic phosphoprotein PEA-15	12530	15
KRT33B	Keratin type I cuticular Ha3-II	46214	9
CCK	Cholecystokinin	12669	31
RPLP1	60S acidic ribosomal protein P1	11514	6
COX6B1	Cytochrome c oxidase subunit 6B1	10192	15
MTSS2	Protein MTSS 2	79798	14
GNG3	Guanine nucleotide-binding protein G(I)/G(S)/G(O) subunit gamma-3	8305	26
TMOD2	Tropomodulin-2	39595	8
SEPTIN9	Septin-9	65402	11
ALYREF	THO complex subunit 4	26888	8
PRRT2	Proline-rich transmembrane protein 2	29210	12
EPN2	Epsin-2	61552	9
CBR1	Carbonyl reductase [NADPH] 1	30375	16
PRKAR2A	cAMP-dependent protein kinase type II-alpha regulatory subunit	45518	7
PRKAR2B	cAMP-dependent protein kinase type II-beta regulatory subunit	46302	4
SHISA4	Protein shisa-4	21522	11
MARCKS	Myristoylated alanine-rich C-kinase substrate	31555	20
PSMF1	Proteasome inhibitor PI31 subunit	28957	8
HIST3H2A	Histone H2A type 3	14121	10
HIST1H2AC	Histone H2A type 1-C	14105	10
H2AC4	Histone H2A type 1-B/E	14135	10
ALB	Serum albumin	69227	14
SDCBP	Syndecan binding protein (Syntenin) isoform CRA_a	34819	9
AARS	Alanine--tRNA ligase cytoplasmic	106810	12
SEPTIN4	Septin-4	112439	7
QKI	Protein quaking	37671	9
ATP6V1G2	V-type proton ATPase subunit G 2	13604	9
ST13	Hsc70-interacting protein	41332	13
ST13P5	Putative protein FAM10A5	41378	13
CNN3	Calponin-3	36414	12
ERMN	Ermin	32783	8
NECAP1	Adaptin ear-binding coat-associated protein 1	19007	18
ATP2B1	Plasma membrane calcium-transporting ATPase 1	134685	13
CPLX2	Complexin-2	15394	15
DTNA	Dystrobrevin alpha	40887	8
IDH3A	Isocitrate dehydrogenase [NAD] subunit alpha mitochondrial	35786	13
UBAP2L	Ubiquitin-associated protein 2-like	113628	14
POLR2M	DNA-directed RNA polymerase II subunit GRINL1A isoforms 4/5	15131	7
GNG2	Guanine nucleotide binding protein (G protein) gamma 2 isoform CRA_b	6858	19
YWHAG	14-3-3 protein gamma	28303	13
MAPK3	Mitogen-activated protein kinase 3	43136	17
SLC6A1	Transporter	17828	13
GYG1	Glycogenin-1	39384	5
ADCYAP1	Pituitary adenylate cyclase-activating polypeptide	18835	11
ATP6V1E1	V-type proton ATPase subunit E 1	26145	11
TOMM22	Mitochondrial import receptor subunit TOM22 homolog	15522	7
PCDH1	Protocadherin-1	114743	11
DYNLRB1	Dynein light chain roadblock-type 1	16253	6
ETFA	Electron transfer flavoprotein subunit alpha mitochondrial	35080	10
NUDC	Nuclear migration protein nudC	38243	12
GNB2	Guanine nucleotide-binding protein G(I)/G(S)/G(T) subunit beta-2	37331	8
RASA1	Ras GTPase-activating protein 1	116403	5
LAMTOR5	Ragulator complex protein LAMTOR5	8215	5
SEC16A	Protein transport protein sec16	228868	7
ABLIM1	Actin-binding LIM protein 1	87688	10
NDUFA7	NADH dehydrogenase [ubiquinone] 1 alpha subcomplex subunit 7	12551	5
PKM	Pyruvate kinase PKM	57937	5
PGAM1	Phosphoglycerate mutase 1	28804	12
TRIM28	Transcription intermediary factor 1-beta	88550	14
ANXA1	Annexin A1	38714	7
SEPTIN8	Septin-8	55756	7
TOMM70	Mitochondrial import receptor subunit TOM70	67455	8
CPLX1	Complexin-1	12525	9
MAP7D1	MAP7 domain-containing protein 1	92820	7
CDV3	Protein CDV3 homolog	27335	12
CLTC	Clathrin heavy chain 1	191613	8
CAPZA1	F-actin-capping protein subunit alpha-1	32923	8
CTSL	Cathepsin L1	37564	7
COX4I1	Cytochrome c oxidase subunit 4 isoform 1 mitochondrial	19577	7
PLP1	Myelin proteolipid protein	30077	8
PPP3CB	Serine/threonine-protein phosphatase 2B catalytic subunit beta isoform	59024	7
KIAA1549L	UPF0606 protein KIAA1549L	198997	7
C12orf57	Protein C10	9995	3
DLGAP3	Disks large-associated protein 3	106040	7
TACC1	Transforming acidic coiled-coil-containing protein 1	63903	6
SYN3	Synapsin-3	63303	10
CARTPT	Cocaine- and amphetamine-regulated transcript protein	12829	4
FUS	RNA-binding protein FUS	53426	6
LASP1	LIM and SH3 domain protein 1	29717	13
NSF	Vesicle-fusing ATPase	82092	6
GORASP2	Golgi reassembly-stacking protein 2	47145	7
YWHAQ	14-3-3 protein theta	27764	9
HNRNPK	Heterogeneous nuclear ribonucleoprotein K	50976	7
UBQLN4	Ubiquilin-4	63853	8
MAPK1	Mitogen-activated protein kinase 1	41390	10
SMAP1	Stromal membrane-associated protein 1	49219	11
HSPH1	Heat shock protein 105 kDa	96865	5
RAP1GAP2	Rap1 GTPase-activating protein 2	80056	10
DDX6	DDX6 protein	20426	4
KIF21A	Kinesin-like protein KIF21A	187178	5
ABLIM2	Actin-binding LIM protein 2	67812	13
MICOS13	MICOS complex subunit MIC13	12049	9
SYNGAP1	Ras/Rap GTPase-activating protein SynGAP	148284	8
UBA1	Ubiquitin-like modifier-activating enzyme 1	117849	7
PCMT1	Protein-L-isoaspartate(D-aspartate) O-methyltransferase	24636	7
EDF1	Endothelial differentiation-related factor 1	16369	9
GABBR2	Gamma-aminobutyric acid type B receptor subunit 2	105821	5
VCAN	Versican core protein	372821	5
MAPRE3	Microtubule-associated protein RP/EB family member 3	31982	7
YAP1	Transcriptional coactivator YAP1	54462	6
SRP14	Signal recognition particle 14 kDa protein	14570	6
PCLO	Protein piccolo	560707	8
CAPRIN1	Caprin-1	70353	10
RAD23B	UV excision repair protein RAD23 homolog B	43171	18
REEP2	Receptor expression-enhancing protein	23796	6
MRPS36	28S ribosomal protein S36 mitochondrial	11466	4
ACTR1A	Alpha-centractin	24957	10
NDRG1	Protein NDRG1	10425	5
TNS1	Tensin-1	199549	4
SYNPR	Synaptoporin	22298	7
PCBP1	Poly(rC)-binding protein 1	37498	8
APOA1	Apolipoprotein A-I	30778	8
IST1	IST1 homolog	39751	6
VTA1	Vacuolar protein sorting-associated protein VTA1 homolog	27331	5
DLD	Dihydrolipoyl dehydrogenase	51816	6
SYP	Synaptophysin	33845	10
KRT6B	Keratin type II cytoskeletal 6B	60067	5
TKT	Transketolase	67878	6
ATP2B3	Plasma membrane calcium-transporting ATPase 3	134197	8
MCRIP1	Mapk-regulated corepressor-interacting protein 1	10463	3
COX8A	Cytochrome c oxidase subunit 8A mitochondrial	7579	19
PSD3	PH and SEC7 domain-containing protein 3	30495	5
S100B	Protein S100-B	10713	7
ZDHHC5	Palmitoyltransferase ZDHHC5	77545	3
ABI1	Abl interactor 1	43295	4
COX5B	Cytochrome c oxidase subunit 5B mitochondrial	13696	7
SLC6A11	Sodium- and chloride-dependent GABA transporter 3	70606	4
GPI	Glucose-6-phosphate isomerase	63147	5
SLC25A6	ADP/ATP translocase 3	32866	9
HNRNPC	Heterogeneous nuclear ribonucleoproteins C1/C2	31972	6
FKBP15	FK506-binding protein 15	133630	2
SPTBN2	Spectrin beta chain non-erythrocytic 2	271323	5
KARS1	Lysine--tRNA ligase	68048	3
TOM1L2	TOM1-like protein 2	42728	10
PRDX2	Peroxiredoxin-2	21892	4
KRT82	Keratin type II cuticular Hb2	56653	8
PHGDH	D-3-phosphoglycerate dehydrogenase	56651	7
SUGT1	Protein SGT1 homolog	41024	6
CFL2	Cofilin-2	18737	4
SVIP	Small VCP/p97-interacting protein	8443	11
KHSRP	Far upstream element-binding protein 2	73028	7
STX1B	Syntaxin-1B	33245	3
CRTC1	CREB-regulated transcription coactivator 1	41900	10
RPL4	60S ribosomal protein L4	47697	4
TAC3	Tachykinin-3	13438	3
TMPO	Lamina-associated polypeptide 2 isoform alpha	75492	4
MAGED2	Melanoma-associated antigen D2	64954	6
RPLP2	60S acidic ribosomal protein P2	11665	2
PPP1R9B	Neurabin-2	89334	5
AMPD2	AMP deaminase 2	100688	6
DCD	Dermcidin	11284	7
NECAP2	Adaptin ear-binding coat-associated protein 2	21524	9
CASKIN1	Caskin-1	149813	8
SLC17A7	Vesicular glutamate transporter 1	61613	7
NEBL	Nebulette	116453	9
SLC4A4	Electrogenic sodium bicarbonate cotransporter 1	121460	3
AMPH	Amphiphysin	76257	8
PPP1R1B	Protein phosphatase 1 regulatory subunit 1B	19341	11
SH3GLB2	Endophilin-B2	41668	6
PSAP	Prosaposin	58113	5
CAST	Calpastatin	72799	4
CST3	Cystatin-C	15799	6
EIF4G1	Eukaryotic translation initiation factor 4 gamma 1	175490	4
KRT5	Keratin type II cytoskeletal 5	62378	4
KBTBD11	Kelch repeat and BTB domain-containing protein 11	65720	4
CTSB	Cathepsin B	37822	8
AP2A1	AP-2 complex subunit alpha-1	107546	3
CHCHD2	Coiled-coil-helix-coiled-coil-helix domain-containing protein 2	15513	6
MT-ATP8	ATP synthase protein 8	7992	7
AKAP5	A-kinase anchor protein 5	47088	4
CCT4	T-complex protein 1 subunit delta	57924	3
CCT8	T-complex protein 1 subunit theta	59621	5
RAD23A	UV excision repair protein RAD23 homolog A	39609	13
FAM114A2	Protein FAM114A2	47957	2
BIN1	Myc box-dependent-interacting protein 1	64699	9
VIP	VIP peptides	19169	5
TAC1	Protachykinin-1	15003	6
PABPC1	Polyadenylate-binding protein	65748	3
QDPR	Dihydropteridine reductase	25790	4
DYNC1LI2	Cytoplasmic dynein 1 light intermediate chain 2	54099	2
KHDRBS1	KH domain-containing RNA-binding signal transduction-associated protein 1	48227	3
PTPRN2	Receptor-type tyrosine-protein phosphatase N2	106989	4
PREPL	Prolyl endopeptidase-like	83927	3
ATP5PO	ATP synthase subunit O mitochondrial	16890	3
SRRM2	Serine/arginine repetitive matrix protein 2	299616	4
PACSIN1	Protein kinase C and casein kinase substrate in neurons protein 1	46146	4
SYNGR1	Synaptogyrin-1	25456	8
KIAA1211L	Uncharacterized protein KIAA1211-like	102157	6
HCFC1	Host cell factor 1	208730	8
CAPZA2	F-actin-capping protein subunit alpha	19964	5
CXADR	Coxsackievirus and adenovirus receptor	40030	9
SRCIN1	SRC kinase-signaling inhibitor 1	108025	5
CSRP1	Cysteine and glycine-rich protein 1	20567	3
MTDH	Protein LYRIC	63837	10
ATIC	Bifunctional purine biosynthesis protein PURH	64616	2
DNM3	Dynamin-3	72890	4
ACTR1B	Beta-centractin	42293	4
HNRNPM	Heterogeneous nuclear ribonucleoprotein M	77516	3
MAG	Myelin-associated glycoprotein	69069	5
RPS8	40S ribosomal protein S8	24205	5
COX5A	Cytochrome c oxidase subunit 5A mitochondrial	16762	4
RPS7	40S ribosomal protein S7	22127	3
HOPX	Homeodomain-only protein	8260	3
MRVI1	Protein MRVI1	89692	4
ATG3	Ubiquitin-like-conjugating enzyme ATG3	35864	2
IRS2	Insulin receptor substrate 2	137334	2
GNG10	Guanine nucleotide-binding protein G(I)/G(S)/G(O) subunit gamma-10	7205	5
AHCYL2	Adenosylhomocysteinase 3	66721	6
GNG7	Guanine nucleotide-binding protein G(I)/G(S)/G(O) subunit gamma-7	7522	9
WNK2	Serine/threonine-protein kinase WNK2	234378	2
SLC30A3	Zinc transporter 3	41945	4
SMIM20	Small integral membrane protein 20	7702	6
COQ8A	Atypical kinase COQ8A mitochondrial	71950	4
PSIP1	PC4 and SFRS1-interacting protein	60103	5
MEA1	Male-enhanced antigen 1	18544	5
MAPK10	Mitogen-activated protein kinase	41997	4
NPTXR	Neuronal pentraxin receptor	52828	4
GLUD1	Glutamate dehydrogenase 1 mitochondrial	61398	2
CAMK2B	Calcium/calmodulin-dependent protein kinase type II subunit beta	72678	5
NAPB	Beta-soluble NSF attachment protein	33557	2
ACBD7	Acyl-CoA-binding domain-containing protein 7	9790	3
LARP1	La-related protein 1	123510	6
TPP1	Tripeptidyl-peptidase 1	54263	5
CRYAB	Alpha-crystallin B chain	17926	11
STIP1	Stress-induced-phosphoprotein 1	62639	5
PPT1	Palmitoyl-protein thioesterase 1	10016	4
ACSS3	Acyl-CoA synthetase short-chain family member 3 mitochondrial	74592	7
HNRNPDL	Heterogeneous nuclear ribonucleoprotein D-like	46438	4
MATR3	Matrin-3	88359	6
NONO	Non-POU domain-containing octamer-binding protein	54232	5
DNM2	Dynamin-2	98064	4
EIF3J	Eukaryotic translation initiation factor 3 subunit J	29062	5
SLC4A10	Anion exchange protein	124701	3
CAMKV	CaM kinase-like vesicle-associated protein	54354	3
KLC2	Kinesin light chain 2	68935	3
FGA	Fibrinogen alpha chain	94973	5
KRT36	Keratin type I cuticular Ha6	52247	4
GPRC5B	G-protein coupled receptor family C group 5 member B	44795	3
SRSF3	Serine/arginine-rich-splicing factor 3	10321	3
PRDX1	Peroxiredoxin-1	22110	2
JUND	Transcription factor jun-D	35174	2
ATP5PD	ATP synthase subunit d mitochondrial	18491	4
EEF1D	Elongation factor 1-delta	69283	4
HNRNPA1	Heterogeneous nuclear ribonucleoprotein A1	38747	3
PRDX6	Peroxiredoxin-6	25035	4
STX16	Syntaxin-16	37031	3
STX16-NPEPL1	STX16-NPEPL1 readthrough (NMD candidate)	43229	3
GRIA2	Glutamate receptor 2	98821	3
CAMK2A	Calcium/calmodulin-dependent protein kinase type II subunit alpha	61302	4
CAMK2D	Calcium/calmodulin-dependent protein kinase (CaM kinase) II delta isoform CRA_e	56298	4
RAN	GTP-binding nuclear protein Ran	24423	3
UQCRC2	Cytochrome b-c1 complex subunit 2 mitochondrial	48443	3
GGT7	Glutathione hydrolase 7	70467	4
PRRC1	Protein PRRC1	46701	1
PRKCG	Protein kinase C gamma type	78448	3
NUDCD3	NudC domain-containing protein 3	40822	6
DYNC1I2	Cytoplasmic dynein 1 intermediate chain 2	71457	2
LNPK	Endoplasmic reticulum junction formation protein lunapark	47740	3
FUBP1	Far upstream element-binding protein 1	67560	6
RPS19	40S ribosomal protein S19	16060	1
GPRIN1	G protein-regulated inducer of neurite outgrowth 1	102399	4
GABRB3	Gamma-aminobutyric acid receptor subunit beta-3	50784	3
PDCD5	Programmed cell death protein 5	14285	4
PCDHGC5	Protocadherin gamma-C5	101921	4
PRRT1	Proline-rich transmembrane protein 1	31430	5
SCG3	Secretogranin-3	53005	5
NPEPPS	Aminopeptidase	102988	4
LYSMD1	LysM and putative peptidoglycan-binding domain-containing protein 1	25003	4
VAPB	Vesicle-associated membrane protein-associated protein B/C	27228	2
YWHAE	14-3-3 protein epsilon	29174	4
TNKS1BP1	182 kDa tankyrase-1-binding protein	181795	3
PUM1	Pumilio homolog 1	126473	2
CD99L2	CD99 antigen-like protein 2	27986	9
MYO5A	Unconventional myosin-Va	212200	4
ATXN2L	Ataxin-2-like protein	113374	3
PAM	Peptidyl-glycine alpha-amidating monooxygenase	108332	1
RBMX	RNA-binding motif protein X chromosome	42332	4
NDUFAF2	NADH dehydrogenase [ubiquinone] 1 alpha subcomplex assembly factor 2	19856	3
NAPG	Gamma-soluble NSF attachment protein	34746	2
AP3D1	AP-3 complex subunit delta-1	130158	3
NDUFA2	NADH dehydrogenase [ubiquinone] 1 alpha subcomplex subunit 2	10922	3
STMN2	Stathmin	19574	8
IQSEC2	IQ motif and SEC7 domain-containing protein 2	162782	1
CNTNAP1	Contactin-associated protein 1	156266	5
DPY30	Protein dpy-30 homolog	11250	2
TJP2	Tight junction protein ZO-2	126952	1
NDUFS1	NADH-ubiquinone oxidoreductase 75 kDa subunit mitochondrial	79468	2
PAK1	Non-specific serine/threonine protein kinase	58203	4
CLINT1	Clathrin interactor 1	68259	2
LRRC47	Leucine-rich repeat-containing protein 47	63473	4
PYGB	Glycogen phosphorylase brain form	96696	3
DBNL	Drebrin-like protein	48207	3
CSNK1D	Casein kinase I isoform delta	47330	4
WIPF2	WAS/WASL-interacting protein family member 2	19969	4
LMNA	Prelamin-A/C	74140	1
AMER2	APC membrane recruitment protein 2	69507	3
PEBP1	Phosphatidylethanolamine-binding protein 1	21057	6
NDUFS4	NADH dehydrogenase [ubiquinone] iron-sulfur protein 4 mitochondrial	20108	1
KHDRBS3	KH domain-containing RNA-binding signal transduction-associated protein 3	38800	2
GRIPAP1	GRIP1-associated protein 1	90857	3
ARFIP2	Arfaptin-2	17411	2
PRDX3	Thioredoxin-dependent peroxide reductase mitochondrial	27693	3
COPS8	COP9 signalosome complex subunit 8	19344	2
CRH	Corticoliberin	21422	5
SLC2A13	Proton myo-inositol cotransporter	38093	3
KTN1	Kinectin	156275	2
SLC8A2	Sodium/calcium exchanger 2	74399	5
MMP17	Matrix metalloproteinase-17	66653	2
B4DLN1	cDNA FLJ60124 highly similar to Mitochondrial dicarboxylate carrier	48099	2
MRPL12	39S ribosomal protein L12 mitochondrial	21348	2
CARMIL2	Capping protein Arp2/3 and myosin-I linker protein 2	154688	3
SEPTIN6	Septin 6 isoform CRA_b	49303	4
HNRNPH1	Heterogeneous nuclear ribonucleoprotein H	49229	2
REPS2	RalBP1-associated Eps domain-containing protein 2	71534	2
SFPQ	Splicing factor proline- and glutamine-rich	76150	2
MYH10	Myosin-10	228997	2
AP3S2	AP-3 complex subunit sigma-2	22017	3
C15orf38-AP3S2	Protein C15orf38-AP3S2	43882	3
GATD3A	Glutamine amidotransferase-like class 1 domain-containing protein 3A mitochondrial	17087	1
GATD3B	Glutamine amidotransferase-like class 1 domain-containing protein 3B mitochondrial	28142	1
MARCKSL1	MARCKS-related protein	19529	4
ALDH2	Aldehyde dehydrogenase mitochondrial	56381	2
SLC12A2	Solute carrier family 12 (Sodium/potassium/chloride transporters) member 2 isoform CRA_a	124592	2
EEF1G	Elongation factor 1-gamma	50119	3
PFKL	ATP-dependent 6-phosphofructokinase liver type	85018	4
HNRNPD	Heterogeneous nuclear ribonucleoprotein D0	38434	4
PRKRA	Interferon-inducible double-stranded RNA-dependent protein kinase activator A	34404	3
GBF1	Golgi-specific brefeldin A-resistance guanine nucleotide exchange factor 1	206444	1
SEC23IP	SEC23-interacting protein	111076	2
FKBP1A	Peptidylprolyl isomerase	10119	2
FKBP1C	Peptidylprolyl isomerase	12179	2
BRAF	Serine/threonine-protein kinase B-raf	84579	2
PMP2	Myelin P2 protein	6993	2
CLASP2	CLIP-associating protein 2	138864	3
OPALIN	Opalin	9301	2
SH3GL1	Endophilin-A2	41490	3
CEND1	Cell cycle exit and neuronal differentiation protein 1	14954	5
HNRNPR	Heterogeneous nuclear ribonucleoprotein R	55718	2
MIF	Macrophage migration inhibitory factor	12476	7
AHSA1	Activator of 90 kDa heat shock protein ATPase homolog 1	11620	3
SEPTIN3	Neuronal-specific septin-3	92368	5
H2BFS	Histone H2B type F-S	13944	5
HIST1H2BD	Histone H2B type 1-D	13936	5
HIST2H2BF	Histone H2B type 2-F	13920	5
HIST1H2BO	Histone H2B type 1-O	13906	5
H2BC11	Histone H2B type 1-J	13904	5
HIST3H2BB	Histone H2B type 3-B	13908	5
H2BC4	Histone H2B type 1-C/E/F/G/I	13906	5
H2BC12	Histone H2B type 1-K	13890	5
H2BC15	Histone H2B type 1-N	13922	5
H2BC13	Histone H2B type 1-L	13952	5
HIST1H2BB	Histone H2B type 1-B	13950	5
HIST1H2BH	Histone H2B type 1-H	13892	5
HIST2H2BE	Histone H2B type 2-E	13920	5
H2BC14	Histone H2B type 1-M	13989	5
NPM1	Nucleophosmin	32575	3
PPP2R5D	Serine/threonine-protein phosphatase 2A 56 kDa regulatory subunit	69117	4
FMN2	Formin-2	180105	3
FARSB	Phenylalanine--tRNA ligase beta subunit	66116	1
BORCS7-ASMT	BORCS7-ASMT readthrough (NMD candidate)	11695	1
BORCS7	BLOC-1-related complex subunit 7	11695	1
HSP90AB3P	Putative heat shock protein HSP 90-beta-3	68325	5
SST	Somatostatin	12736	1
HSPA12A	Heat shock 70 kDa protein 12A	74978	2
EIF4G3	Eukaryotic translation initiation factor 4 gamma 3	195272	4
CRAT	Carnitine O-acetyltransferase	70858	1
WDR44	WD repeat-containing protein 44	101366	4
PHF24	PHD finger protein 24	45192	1
DAB2IP	Disabled homolog 2-interacting protein	131625	2
DDX17	Probable ATP-dependent RNA helicase DDX17	80255	1
PCSK2	Neuroendocrine convertase 2	70565	4
WASF2	Wiskott-Aldrich syndrome protein family member 2	54284	2
SYT3	Synaptotagmin-3	63304	3
LAMTOR1	Ragulator complex protein LAMTOR1	11076	1
MDH1	Malate dehydrogenase cytoplasmic	23038	4
PFKP	ATP-dependent 6-phosphofructokinase platelet type	85596	2
SLC24A2	Sodium/potassium/calcium exchanger 2	73664	2
ARHGAP32	Rho GTPase-activating protein 32	230527	3
PKP4	Plakophilin-4	131868	2
EZR	Ezrin	69413	5
MRTFB	Myocardin-related transcription factor B	118127	1
DYNC1H1	Cytoplasmic dynein 1 heavy chain 1	532412	3
CACNG8	Voltage-dependent calcium channel gamma-8 subunit	43295	4
PIN1	Peptidyl-prolyl cis-trans isomerase NIMA-interacting 1	18243	1
CD44	CD44 antigen	81538	1
NCAM1	Neural cell adhesion molecule 1	97314	3
TACC2	Transforming acidic coiled-coil-containing protein 2	302507	2
ATP6V1A	V-type proton ATPase catalytic subunit A	68304	3
SEPTIN11	Septin 11 isoform CRA_b	49006	3
RBM14	RNA-binding protein 14	69492	1
HEXA	Beta-hexosaminidase subunit alpha	13323	2
SNPH	Syntaphilin	56836	1
GPHN	Gephyrin	41356	3
CYCS	Cytochrome c	11749	4
CIAPIN1	Fe-S cluster assembly protein DRE2	26446	1
HCN2	Potassium/sodium hyperpolarization-activated cyclic nucleotide-gated channel 2	96950	2
RPL29	60S ribosomal protein L29	17752	1
CNP	2' 3'-cyclic-nucleotide 3'-phosphodiesterase	47579	3
NUMB	Protein numb homolog	54027	4
FKBP3	Peptidyl-prolyl cis-trans isomerase FKBP3	25177	2
SFXN3	Sidoreflexin	35979	2
LRP1	Prolow-density lipoprotein receptor-related protein 1	504610	2
LSM14B	Protein LSM14 homolog B	42071	2
MGST3	Microsomal glutathione S-transferase 3	14379	2
ANKS1B	Ankyrin repeat and sterile alpha motif domain-containing protein 1B	32811	1
MYL6B	Myosin light chain 6B	22764	1
MYL6	Myosin light polypeptide 6	16290	1
NUDCD2	NudC domain-containing protein 2	17676	9
ESAM	Endothelial cell-selective adhesion molecule	41176	1
RAB3A	Ras-related protein Rab-3A	24984	1
PDHA1	Pyruvate dehydrogenase E1 component subunit alpha somatic form mitochondrial	43296	2
USP5	Ubiquitin carboxyl-terminal hydrolase 5	95786	2
PRUNE2	Protein prune homolog 2	299774	5
WNK1	Serine/threonine-protein kinase WNK1	225501	4
CCT6A	T-complex protein 1 subunit zeta	58024	3
AP3S1	AP-3 complex subunit sigma-1	21732	3
FAM126B	Protein FAM126B	58647	1
SNRPC	U1 small nuclear ribonucleoprotein C	17394	1
SIPA1L1	Signal-induced proliferation-associated 1-like protein 1	200028	1
CAMK4	Calcium/calmodulin-dependent protein kinase type IV	51926	1
SNRPA	U1 small nuclear ribonucleoprotein A	31280	2
OSBPL6	Oxysterol-binding protein-related protein 6	106306	2
PRR36	Proline-rich protein 36	132748	2
RAB11FIP5	Rab11 family-interacting protein 5	138414	4
SH3KBP1	SH3 domain-containing kinase-binding protein 1	73126	1
PDIA3	Protein disulfide-isomerase A3	7633	2
MTHFD1	C-1-tetrahydrofolate synthase cytoplasmic	101531	4
TRAPPC12	Trafficking protein particle complex subunit 12	79375	1
SLC12A5	Solute carrier family 12 member 5	126183	2
ABI2	Abl interactor 2	52790	1
ICA1	Islet cell autoantigen 1	53242	4
EIF4B	Eukaryotic translation initiation factor 4B	19244	3
NDRG4	Protein NDRG4	3868	2
CDH8	Cadherin-8	88253	4
FLOT1	Flotillin-1	47355	2
SRGAP2	SLIT-ROBO Rho GTPase-activating protein 2	120742	2
IRGQ	Immunity-related GTPase family Q protein	62717	2
COX7B	Cytochrome c oxidase subunit 7B mitochondrial	6849	2
LONP1	Lon protease homolog mitochondrial	93297	3
DKK3	Dickkopf-related protein 3	38390	3
GOT1	Aspartate aminotransferase cytoplasmic	46248	1
PTPRN	Receptor-type tyrosine-protein phosphatase-like N	105847	2
FAM131B	Protein FAM131B	6760	1
UBAP1	Ubiquitin-associated protein 1	55084	1
RELCH	RAB11-binding protein RELCH	112714	1
PHLPP1	PH domain leucine-rich repeat-containing protein phosphatase 1	184671	2
RPL13	60S ribosomal protein L13	24261	1
TPD52L2	Tumor protein D54	16306	2
PDPK1	3-phosphoinositide-dependent protein kinase 1	60329	1
PDPK2P	Putative 3-phosphoinositide-dependent protein kinase 2	44765	1
MCTP1	Multiple C2 and transmembrane domain-containing protein 1	111624	3
PRAF2	PRA1 family protein	17188	1
PRRC2C	Protein PRRC2C	308776	1
SHANK1	SH3 and multiple ankyrin repeat domains protein 1	224956	2
TP53BP1	TP53-binding protein 1	209018	1
NLGN2	Neuroligin-2	90820	2
RPL7A	60S ribosomal protein L7a	29996	1
CDH13	Cadherin-13	78287	3
BAX	Apoptosis regulator BAX	21184	2
ARHGAP1	Rho GTPase-activating protein 1	50436	2
SRP9	SRP9 protein	5769	1
GABRA1	Gamma-aminobutyric acid receptor subunit alpha-1	53384	3
PDCD10	Programmed cell death protein 10	24702	1
RBSN	Rabenosyn-5	88870	1
NLGN3	Neuroligin-3	93895	3
ARRB2	Beta-arrestin-2	24363	1
ARRB1	Beta-arrestin-1	47066	1
GDAP1	Ganglioside-induced differentiation-associated protein 1	41346	1
FECH	Ferrochelatase mitochondrial	12092	1
ACOT7	Cytosolic acyl coenzyme A thioester hydrolase	41796	1
DLG2	Disks large homolog 2	96480	1
SCRN1	Secernin-1	46382	2
TLN2	Talin-2	271611	2
SIRT2	NAD-dependent protein deacetylase sirtuin-2	26712	2
FAM120C	Constitutive coactivator of PPAR-gamma-like protein 2	99352	3
GRM3	Metabotropic glutamate receptor 3	98879	1
CACNA1B	Voltage-dependent N-type calcium channel subunit alpha	262263	1
IDH2	Isocitrate dehydrogenase [NADP] mitochondrial	35330	1
STAM2	Signal transducing adapter molecule 2	58164	2
SLC7A14	Probable cationic amino acid transporter	84052	2
CSNK1E	Casein kinase I isoform epsilon	47315	4
NFIX	Nuclear factor 1	44655	1
NEDD4L	E3 ubiquitin-protein ligase NEDD4-like	140818	2
MPI	Mannose-6-phosphate isomerase	29331	1
FAM171B	Protein FAM171B	92181	2
ANK3	Ankyrin-3	480416	2
AMPD3	AMP deaminase 3	23509	1
TCOF1	Treacle protein	152303	1
MACF1	Microtubule-actin cross-linking factor 1 isoforms 1/2/3/5	838323	3
VSNL1	Visinin-like protein 1	22142	2
GPR158	Probable G-protein coupled receptor 158	135489	1
CLUH	Clustered mitochondria protein homolog	144670	1
VPS4A	Vacuolar protein sorting-associated protein 4A	48898	2
GSDME	Gasdermin-E	39685	1
TCFL5	Transcription factor-like 5 protein	52697	1
IDH3G	Isocitrate dehydrogenase [NAD] subunit mitochondrial	37067	1
BCAS3	Breast carcinoma-amplified sequence 3	75796	1
GRIA3	Glutamate receptor 3	101157	2
GNA13	Guanine nucleotide-binding protein subunit alpha-13	44050	1
GNAO1	Guanine nucleotide-binding protein G(o) subunit alpha	40051	1
GNAT1	Guanine nucleotide-binding protein G(t) subunit alpha-1	40041	1
GNAS	Guanine nucleotide-binding protein G(s) subunit alpha isoforms short	9638	1
GNAI1	Guanine nucleotide-binding protein G(i) subunit alpha-1	16745	1
GNAT2	Guanine nucleotide-binding protein G(t) subunit alpha-2	40176	1
GNAT3	Guanine nucleotide-binding protein G(t) subunit alpha-3	40357	1
GNAI3	Guanine nucleotide-binding protein G(i) subunit alpha	40532	1
GNAI2	Guanine nucleotide-binding protein G(i) subunit alpha-2	40451	1
GNAL	Guanine nucleotide-binding protein G(olf) subunit alpha	44309	1
GNA12	Guanine nucleotide-binding protein subunit alpha-12	44279	1
API5	Apoptosis inhibitor 5	57561	2
PTK2B	Protein-tyrosine kinase 2-beta	115875	1
WBP4	WW domain-binding protein 4	42507	1
ALDH5A1	Succinate-semialdehyde dehydrogenase	53868	2
ARHGEF11	Rho guanine nucleotide exchange factor 11	167704	1
PPP2CB	Serine/threonine-protein phosphatase 2A catalytic subunit beta isoform	35575	1
PPP2CA	Serine/threonine-protein phosphatase 2A catalytic subunit alpha isoform	35594	1
WDR20	WD repeat-containing protein 20	62893	1
TCEAL3	Transcription elongation factor A protein-like 3	22502	2
TCEAL6	Transcription elongation factor A protein-like 6	22298	2
TCEAL5	Transcription elongation factor A protein-like 5	23307	2
SCN2A	Sodium channel protein	213090	1
LDHB	L-lactate dehydrogenase B chain	36639	1
ITPK1	Inositol 1 3 4-triphosphate 5/6 kinase isoform CRA_c	31717	1
MAP2K1	Dual specificity mitogen-activated protein kinase kinase 1	43439	2
PSMC4	26S proteasome regulatory subunit 6B	47366	2
NDUFB1	NADH dehydrogenase [ubiquinone] 1 beta subcomplex subunit 1	6961	1
LYRM7	Complex III assembly factor LYRM7	11955	1
C19orf12	Protein C19orf12	16286	1
RABEP1	Rab GTPase-binding effector protein 1	99290	1
TJP1	Tight junction protein ZO-1	187847	1
NDUFAB1	Acyl carrier protein mitochondrial	17417	1
SPAG9	C-Jun-amino-terminal kinase-interacting protein 4	146205	2
GRM5	Metabotropic glutamate receptor 5	132469	2
PHACTR2	Phosphatase and actin regulator	68296	2
ACTRT1	Actin-related protein T1	41696	1
CHMP2B	Charged multivesicular body protein 2b	20772	4
NDUFA4	Cytochrome c oxidase subunit NDUFA4	9370	2
RAPH1	Ras association (RalGDS/AF-6) and pleckstrin homology domains 1 isoform CRA_b	141179	1
DDAH1	N(G) N(G)-dimethylarginine dimethylaminohydrolase 1	31122	1
UPF1	Regulator of nonsense transcripts 1	124345	1
OGDH	2-oxoglutarate dehydrogenase mitochondrial	113313	1
AP1B1	AP-1 complex subunit beta-1	104637	1
AP2B1	AP-2 complex subunit beta	5578	1
RPH3A	Rabphilin-3A	76872	2
ARHGDIA	Rho GDP-dissociation inhibitor 1	25831	1
PRPF31	U4/U6 small nuclear ribonucleoprotein Prp31	54766	1
DENND1A	DENN domain-containing protein 1A	110577	1
ARHGAP21	Rho GTPase-activating protein 21	155984	1
UBE2O	(E3-independent) E2 ubiquitin-conjugating enzyme	141293	1
CAMSAP3	Calmodulin-regulated spectrin-associated protein 3	134750	1
TNR	Tenascin-R	149561	1
BCAS2	Pre-mRNA-splicing factor SPF27	26131	1
CRYBG2	Beta/gamma crystallin domain-containing protein 2	212371	2
CTNNA1	Catenin (Cadherin-associated protein) alpha 1 102kDa isoform CRA_a	92722	1
EEF2	Elongation factor 2	95338	2
ATP5F1D	ATP synthase subunit delta mitochondrial	17490	1
PTPN23	Tyrosine-protein phosphatase non-receptor type 23	178972	1
PAICS	Multifunctional protein ADE2	47079	1
FAM171A2	Protein FAM171A2	87435	2
ARSA	Arylsulfatase A	53806	1
C11orf58	Chromosome 11 open reading frame 58	9628	1
SMAP	Small acidic protein	20333	1
UNC5C	Netrin receptor UNC5C	99062	1
NLGN4X	Neuroligin-4 X-linked	91915	2
TSC22D3	TSC22 domain family protein 3	12254	1
VTN	Vitronectin	54306	1
HARS1	Histidyl-tRNA synthetase 1	6744	2
HARS	Histidine--tRNA ligase cytoplasmic	57411	2
ZC2HC1A	Zinc finger C2HC domain-containing protein 1A	35092	2
ARHGEF12	Rho guanine nucleotide exchange factor 12	161908	1
PHACTR1	Phosphatase and actin regulator 1	66308	2
MPP6	MAGUK p55 subfamily member 6	4471	1
AKAP13	A-kinase anchor protein 13	161184	11
HSPE1	10 kDa heat shock protein mitochondrial	10932	1
CDKL5	Cyclin-dependent kinase-like 5	115538	2
ADGRL1	Adhesion G protein-coupled receptor L1	162716	1
SARS	Serine--tRNA ligase cytoplasmic	58777	1
SARS1	Seryl-tRNA synthetase 1	61313	1
PUF60	Poly(U)-binding-splicing factor PUF60	59876	1
VPS11	Vacuolar protein sorting-associated protein 11 homolog	107375	1
STAT1	Signal transducer and activator of transcription 1-alpha/beta	87335	1
RAB1B	Ras-related protein Rab-1B	18483	3
RAB1A	Ras-related protein Rab-1A	19019	3
NRAS	GTPase NRas	21229	3
KRAS	GTPase KRas	21656	3
RAB1C	Putative Ras-related protein Rab-1C	22017	3
NUP35	Nucleoporin NUP35	34774	1
NDUFS6	NADH dehydrogenase [ubiquinone] iron-sulfur protein 6 mitochondrial	13712	2
MEPCE	7SK snRNA methylphosphate capping enzyme	74355	1
CARS1	Cysteinyl-tRNA synthetase 1	14277	2
CAPN1	Calpain-1 catalytic subunit	22488	1
RPL31	60S ribosomal protein L31	13955	1
NDUFA12	NADH dehydrogenase [ubiquinone] 1 alpha subcomplex subunit 12	17114	2
CLASP1	CLIP-associating protein 1	162757	1
LRP1B	Low-density lipoprotein receptor-related protein 1B	515501	1
PTRHD1	Putative peptidyl-tRNA hydrolase PTRHD1	15805	1
GIT1	ARF GTPase-activating protein GIT1	76806	1
DHX9	ATP-dependent RNA helicase A	140958	2
DCXR	L-xylulose reductase	25913	1
PATJ	InaD-like protein	196367	2
BAG3	BAG family molecular chaperone regulator 3	61595	1
SF3B2	Splicing factor 3B subunit 2	98170	1
FGB	Fibrinogen beta chain	55928	1
TXNDC9	Thioredoxin domain-containing protein 9	14412	1
ARAP1	Arf-GAP with Rho-GAP domain ANK repeat and PH domain-containing protein 1	162191	1
SPATA31D1	Spermatogenesis-associated protein 31D1	175617	1
ITSN1	Intersectin-1	195420	1
NELFE	Negative elongation factor E	43240	1
MAP7	Ensconsin	84052	1
CTDP1	RNA polymerase II subunit A C-terminal domain phosphatase	92377	1
TBCD	Tubulin-specific chaperone D	132600	1
PHB	Prohibitin	29804	1
BLM	Bloom syndrome protein	156042	1
BCKDHA	2-oxoisovalerate dehydrogenase subunit alpha mitochondrial	50471	1
CEP170B	Centrosomal protein of 170 kDa protein B	171687	1
SLC13A5	Solute carrier family 13 member 5	63062	1
CSPG5	Chondroitin sulfate proteoglycan 5	60016	1
DYTN	Dystrotelin	65320	1
CDC14A	Dual-specificity protein phosphatase CDC14A	61551	1
LZTS3	Leucine zipper putative tumor suppressor 3	71791	1
FLOT2	Flotillin	53137	1
KMT2B	Histone-lysine N-methyltransferase 2B	293513	1
PTPRB	Receptor-type tyrosine-protein phosphatase beta	224300	1
TRIM31	E3 ubiquitin-protein ligase TRIM31	48244	1
RERE	Arginine-glutamic acid dipeptide (RE) repeats isoform CRA_b	141540	1
EPCAM	Epithelial cell adhesion molecule	34932	1
CHORDC1	Cysteine and histidine-rich domain-containing protein 1	37490	1
CCT3	T-complex protein 1 subunit gamma	60534	1
SMG1	Serine/threonine-protein kinase SMG1	410501	1
ASCC3	Activating signal cointegrator 1 complex subunit 3	251458	1
SUMF1	Formylglycine-generating enzyme	40556	1
PCBP2	Poly(rC)-binding protein 2	38580	1
CDC5L	Cell division cycle 5-like protein	92251	1
LRP6	Low-density lipoprotein receptor-related protein	175435	1
GLI3	Transcriptional activator GLI3	163350	2
OTUB1	Ubiquitin thioesterase OTUB1	32360	1
DAGLA	Sn1-specific diacylglycerol lipase alpha	114952	1
NR2F1	COUP transcription factor 1	46156	1
NBEA	Neurobeachin	327863	1
RAP1GDS1	Rap1 GTPase-GDP dissociation stimulator 1	66317	1
CBARP	Voltage-dependent calcium channel beta subunit-associated regulatory protein	73929	1
PHF1	PHD finger protein 1	62106	2

## Sheet: PFC_SZ2
GS	Protein Description	Av. Mass	Spectral Count
MAP2	Microtubule-associated protein 2	199525	627
MAP1B	Microtubule-associated protein 1B	270632	359
MAPT	Microtubule-associated protein	78955	392
SYN1	Synapsin-1	74111	289
TUBB4A	Tubulin beta-4A chain	49586	416
TUBB4B	Tubulin beta-4B chain	49831	416
TUBB2A	Tubulin beta-2A chain	49907	424
TUBA1B	Tubulin alpha-1B chain	50152	365
TUBA1A	Tubulin alpha-1A chain	50136	361
TUBB	Tubulin beta chain	49671	381
TUBA1C	Tubulin alpha-1C chain	49895	314
TUBA3C	Tubulin alpha-3C chain	49960	276
TUBA3D	Tubulin alpha-3D chain	49960	276
DPYSL2	Dihydropyrimidinase-related protein 2	73503	481
MBP	Myelin basic protein	17119	822
TUBB3	Tubulin beta-3 chain	50433	251
TUBA4A	Tubulin alpha-4A chain	49924	247
MAP1A	Microtubule-associated protein 1A	331259	188
RTN4	Reticulon-4	129931	221
TUBB6	Tubulin beta-6 chain	49857	229
ACTB	Actin cytoplasmic 1	41737	188
TPPP	Tubulin polymerization-promoting protein	23694	149
ACTG1	Actin cytoplasmic 2	41793	164
CKB	Creatine kinase B-type	42644	161
NEFL	Neurofilament light polypeptide	61517	102
TUBA8	Tubulin alpha-8 chain	50094	133
MAP4	Microtubule-associated protein 4	121005	133
KRT9	Keratin type I cytoskeletal 9	62064	62
KRT10	Keratin type I cytoskeletal 10	58827	68
VAMP2	Vesicle-associated membrane protein 2	12251	192
CFL1	Cofilin-1	18502	91
SNAP91	Clathrin coat assembly protein AP180	91971	129
ANK2	Ankyrin-2	434157	113
MAP6	Microtubule-associated protein 6	86505	102
AHNAK	Neuroblast differentiation-associated protein AHNAK	629114	97
HBB	Hemoglobin subunit beta	15998	61
EPB41L3	Band 4.1-like protein 3	102288	86
SNCA	Alpha-synuclein	14460	54
BSN	Protein bassoon	416475	64
KRT1	Keratin type II cytoskeletal 1	66039	96
SYNPO	Synaptopodin	99463	92
SYN2	Synapsin-2	62996	111
KRT2	Keratin type II cytoskeletal 2 epidermal	65433	50
VGF	Neurosecretory protein VGF	67258	52
SCG2	Secretogranin-2	70941	45
ADIRF	Adipogenesis regulatory factor	7855	36
EPN1	Epsin-1	60293	56
TUBB8B	Tubulin beta 8B	49573	96
ACTC1	Actin alpha cardiac muscle 1	42019	89
SNCB	Beta-synuclein	14288	49
HBA1	Hemoglobin subunit alpha	15258	86
SPTAN1	Spectrin alpha chain non-erythrocytic 1	282835	61
POTEE	POTE ankyrin domain family member E	121363	79
SNCG	Gamma-synuclein	13331	53
NEFM	Neurofilament medium polypeptide	98381	90
GFAP	Glial fibrillary acidic protein	49880	64
PCSK1N	ProSAAS	27372	62
AMPH	Amphiphysin	76257	35
RTN3	Reticulon-3	112611	36
SPTBN1	Spectrin beta chain non-erythrocytic 1	274608	58
SNAP25	Synaptosomal-associated protein 25	23315	54
POTEF	POTE ankyrin domain family member F	121444	69
AKAP12	A-kinase anchor protein 12	191480	45
VAMP3	Vesicle-associated membrane protein 3	11309	44
RTN1	Reticulon-1	83618	38
ATP5F1A	ATP synthase subunit alpha mitochondrial	59751	33
PACSIN1	Protein kinase C and casein kinase substrate in neurons protein 1	50966	23
OXR1	Oxidation resistance protein 1	97970	41
INA	Alpha-internexin	55391	66
DMTN	Dematin	45514	82
AQP4	Aquaporin-4	38178	63
HBD	Hemoglobin subunit delta	16055	34
ADD2	Beta-adducin	80854	42
BIN1	Myc box-dependent-interacting protein 1	64699	33
PLEC	Plectin	388036	28
NRGN	Neurogranin	7618	60
SCAMP1	Secretory carrier-associated membrane protein 1	37920	33
PALM	Paralemmin-1	42076	42
AHCYL1	S-adenosylhomocysteine hydrolase-like protein 1	58952	85
ATP5F1B	ATP synthase subunit beta mitochondrial	56560	28
ALDOC	Fructose-bisphosphate aldolase C	39456	16
GAPDH	Glyceraldehyde-3-phosphate dehydrogenase	36053	35
CNP	2' 3'-cyclic-nucleotide 3'-phosphodiesterase	47579	19
PPIA	Peptidyl-prolyl cis-trans isomerase A	18012	29
ALDOA	Fructose-bisphosphate aldolase A	39420	20
ENO1	Alpha-enolase	47169	18
DBN1	Drebrin	71429	38
SLC1A4	Neutral amino acid transporter A	55723	17
ENO2	Gamma-enolase	47269	17
MDH2	Malate dehydrogenase mitochondrial	35503	17
ARPP19	cAMP-regulated phosphoprotein 19	14484	34
MYL12A	Myosin regulatory light chain 12A	19794	22
MYL12B	Myosin regulatory light chain 12B	19779	22
MARCKS	Myristoylated alanine-rich C-kinase substrate	31555	30
DPYSL3	Dihydropyrimidinase-related protein 3	61963	56
ATP1A1	Sodium/potassium-transporting ATPase subunit alpha-1	112896	18
EPB41L1	Band 4.1-like protein 1	175041	23
YWHAZ	14-3-3 protein zeta/delta	27745	15
CTTN	Src substrate cortactin	61586	17
HSPA8	Heat shock cognate 71 kDa protein	70898	32
ATP1A3	Sodium/potassium-transporting ATPase subunit alpha-3	133317	16
A0A2R8YEY8	Sodium/potassium-transporting ATPase subunit alpha	111196	16
PEBP1	Phosphatidylethanolamine-binding protein 1	21057	16
PICALM	Phosphatidylinositol-binding clathrin assembly protein	70755	35
CYCS	Cytochrome c	11749	25
HEPACAM	Hepatocyte cell adhesion molecule	46027	25
AAK1	AP2-associated protein kinase 1	103885	20
EEF1A1	Elongation factor 1-alpha 1	50141	25
GJA1	Gap junction alpha-1 protein	43008	43
CHGB	Secretogranin-1	78276	27
SIRPA	Tyrosine-protein phosphatase non-receptor type substrate 1	54967	33
SYNJ1	Synaptojanin-1	149305	43
BAIAP2	Brain-specific angiogenesis inhibitor 1-associated protein 2	60868	18
DCTN2	Dynactin subunit 2	44231	18
TSC22D1	TSC22 domain family protein 1	109676	30
PRRT2	Proline-rich transmembrane protein 2	29210	27
SYNGR3	Synaptogyrin-3	24555	39
ENSA	Alpha-endosulfine	13133	32
CRYM	Ketimine reductase mu-crystallin	33776	23
PPP3CA	Serine/threonine-protein phosphatase	47815	31
TFG	Protein TFG	43448	15
CAPNS1	Calpain small subunit 1	28316	18
ATP2B2	Plasma membrane calcium-transporting ATPase 2	136876	26
ADD1	Alpha-adducin	80955	38
BASP1	Brain acid soluble protein 1	22693	29
EEF1A2	Elongation factor 1-alpha 2	50470	24
DNAJC5	DnaJ homolog subfamily C member 5	22149	30
CRMP1	Dihydropyrimidinase-related protein 1	62030	36
CRIP2	Cysteine-rich protein 2	22493	17
ACTBL2	Beta-actin-like protein 2	42003	22
ADD3	Gamma-adducin	79155	32
BCAS1	Breast carcinoma-amplified sequence 1	61709	21
SLC1A2	Amino acid transporter	53576	67
SDCBP	Syndecan binding protein (Syntenin) isoform CRA_a	34819	24
SLC6A17	Sodium-dependent neutral amino acid transporter SLC6A17	81001	22
CALM1	Calmodulin-1	16966	26
CALM3	Calmodulin-3	16838	26
CALM2	Calmodulin-2	16838	26
PSIP1	PC4 and SFRS1-interacting protein	60103	16
PKM	Pyruvate kinase PKM	57937	17
PLIN3	Perilipin-3	47075	17
UBQLN2	Ubiquilin-2	65696	17
SRGAP3	SLIT-ROBO Rho GTPase-activating protein 3	124504	12
UBQLN1	Ubiquilin-1	62519	21
AHNAK2	Protein AHNAK2	616641	16
ATP8A1	Phospholipid-transporting ATPase IA	131369	25
NDUFS4	NADH dehydrogenase [ubiquinone] iron-sulfur protein 4 mitochondrial	20108	24
CIRBP	Cold-inducible RNA-binding protein	18648	7
DNM1	Dynamin-1	97408	26
HSPB1	Heat shock protein beta-1	22783	22
ATP6V1G2	V-type proton ATPase subunit G 2	13604	30
ALB	Serum albumin	69367	24
WBP2	WW domain-binding protein 2	25807	24
UBAP2L	Ubiquitin-associated protein 2-like	114534	19
ALYREF	THO complex subunit 4	26888	14
HIST1H2AH	Histone H2A type 1-H	13906	15
H2AC14	Histone H2A type 1-J	13936	15
HIST2H2AC	Histone H2A type 2-C	13988	15
H2AFJ	Histone H2A.J	14019	15
H2AC7	Histone H2A type 1-D	14107	15
H2AC11	Histone H2A type 1	14091	15
HIST2H2AA3	Histone H2A type 2-A	14095	15
hCG_2039566	Histone H2A	18482	15
NEBL	Nebulette	116453	15
HNRNPC	Heterogeneous nuclear ribonucleoproteins C1/C2	31972	12
TPPP3	Tubulin polymerization-promoting protein family member 3	18985	29
NPY	Pro-neuropeptide Y	10851	26
DNAJC6	Putative tyrosine-protein phosphatase auxilin	99997	17
BCL2L13	Bcl-2-like protein 13	48872	19
PRSS3	Trypsin-3	32529	77
S100A9	Protein S100-A9	13242	23
COX7C	Cytochrome c oxidase subunit 7C mitochondrial	7245	27
UBA1	Ubiquitin-like modifier-activating enzyme 1	117849	29
HNRNPDL	Heterogeneous nuclear ribonucleoprotein D-like	46438	17
MDH1	Malate dehydrogenase cytoplasmic	36426	11
VCAN	Versican core protein	372821	7
WASF1	Wiskott-Aldrich syndrome protein family member 1	61652	22
VIM	Vimentin	53652	19
CRTC1	CREB-regulated transcription coactivator 1	67300	23
DCTN1	Dynactin subunit 1	139094	12
HIST3H2A	Histone H2A type 3	14121	13
HIST1H2AC	Histone H2A type 1-C	14105	13
H2AC4	Histone H2A type 1-B/E	14135	13
SEPTIN7	Septin-7	48716	15
PRSS1	Trypsin-1	26558	67
STXBP1	Syntaxin-binding protein 1	66161	22
ATP6V1B2	V-type proton ATPase subunit B brain isoform	56501	19
HNRNPK	Heterogeneous nuclear ribonucleoprotein K	50976	7
CTNND2	Catenin delta-2	132656	20
ATP2B1	Plasma membrane calcium-transporting ATPase 1	134685	8
HSPD1	60 kDa heat shock protein mitochondrial	61055	12
HNRNPA2B1	Heterogeneous nuclear ribonucleoproteins A2/B1	37430	19
AGFG1	Arf-GAP domain and FG repeat-containing protein 1	58260	11
TOM1	Target of Myb protein 1	53818	13
TPI1	Triosephosphate isomerase	30791	15
DTNA	Dystrobrevin alpha	40887	8
ATP5PD	ATP synthase subunit d mitochondrial	18491	15
H2AFX	Histone H2AX	15145	11
TPD52	Tumor protein D52	24327	11
PABPC1	Polyadenylate-binding protein	58536	13
EPB41L2	Band 4.1-like protein 2	104360	30
PCLO	Protein piccolo	560707	9
PGK1	Phosphoglycerate kinase 1	44615	15
TRIM2	Tripartite motif-containing protein 2	81530	14
CFL2	Cofilin-2	18737	13
MAG	Myelin-associated glycoprotein	69069	11
CNN3	Calponin-3	36414	21
PSMF1	Proteasome inhibitor PI31 subunit	28957	9
CLASP2	CLIP-associating protein 2	140907	7
KRT5	Keratin type II cytoskeletal 5	62378	16
MAP6D1	MAP6 domain-containing protein 1	21005	15
CLU	Clusterin	52495	11
TAGLN3	Transgelin-3	22473	13
DPYSL5	Dihydropyrimidinase-related protein 5	61421	4
TMSB10	Thymosin beta-10	5026	24
CARMIL2	Capping protein Arp2/3 and myosin-I linker protein 2	154688	18
ATP5PF	ATP synthase-coupling factor 6 mitochondrial	12588	16
TCP1	T-complex protein 1 subunit alpha	60344	13
ABLIM1	Actin-binding LIM protein 1	87688	20
CHGA	Chromogranin-A	50688	13
KRT14	Keratin type I cytoskeletal 14	51562	15
STIP1	Stress-induced-phosphoprotein 1	62639	9
SEPTIN9	Septin-9	65402	13
AHCYL2	Adenosylhomocysteinase 3	66721	19
NCL	Nucleolin	76615	9
FGA	Fibrinogen alpha chain	94973	11
EIF3J	Eukaryotic translation initiation factor 3 subunit J	29062	14
PRDX5	Peroxiredoxin-5 mitochondrial	22086	13
H1-4	Histone H1.4	21865	16
MATR3	Matrin-3	88359	7
H1-2	Histone H1.2	21365	18
BSCL2	Seipin	44392	9
MAP7D2	MAP7 domain-containing protein 2	81965	8
HSPA1B	Heat shock 70 kDa protein 1B	70052	10
HSPA1A	Heat shock 70 kDa protein 1A	70052	10
KRT6B	Keratin type II cytoskeletal 6B	60067	14
CDC42EP4	Cdc42 effector protein 4	37980	8
YWHAG	14-3-3 protein gamma	28303	10
CHMP4B	Charged multivesicular body protein 4b	24950	7
CD99L2	CD99 antigen-like protein 2	27986	17
HCN1	Potassium/sodium hyperpolarization-activated cyclic nucleotide-gated channel 1	98796	18
STX1B	Syntaxin-1B	33245	10
PRRT3	Proline-rich transmembrane protein 3	102197	11
TMSB4X	Thymosin beta-4	5053	18
SLC6A1	Sodium- and chloride-dependent GABA transporter 1	67074	12
TOLLIP	Toll-interacting protein	23280	14
RAB3A	Ras-related protein Rab-3A	24984	6
SYP	Synaptophysin	33845	11
KARS1	Lysine--tRNA ligase	68048	4
EZR	Ezrin	69413	9
CAPRIN1	Caprin-1	70353	14
PRKAR2A	cAMP-dependent protein kinase type II-alpha regulatory subunit	45518	6
GOT1	Aspartate aminotransferase cytoplasmic	46248	9
HNRNPD	Heterogeneous nuclear ribonucleoprotein D0	38434	9
VAMP1	Vesicle-associated membrane protein 1	12600	16
JPT1	Jupiter microtubule associated homolog 1	16015	13
STMN1	Stathmin	17302	12
LDHB	L-lactate dehydrogenase B chain	36639	10
SLC4A10	Anion exchange protein	124701	9
KRT6A	Keratin type II cytoskeletal 6A	60045	14
KRT6C	Keratin type II cytoskeletal 6C	60025	14
RPLP2	60S acidic ribosomal protein P2	11665	9
CCK	Cholecystokinin	12669	38
DPYSL4	Dihydropyrimidinase-related protein 4	61878	20
TNR	Tenascin-R	149561	8
DDX6	DDX6 protein	20426	5
GNB1	Guanine nucleotide-binding protein G(I)/G(S)/G(T) subunit beta-1	37377	13
IGSF8	Immunoglobulin superfamily member 8	65034	5
CRAT	Carnitine O-acetyltransferase	70858	14
GPI	Glucose-6-phosphate isomerase	63147	8
SGIP1	SH3-containing GRB2-like protein 3-interacting protein 1	89109	11
WIPF2	WAS/WASL-interacting protein family member 2	46289	14
VIP	VIP peptides	19169	7
DYNC1I1	Cytoplasmic dynein 1 intermediate chain 1	60823	10
FKBP3	Peptidyl-prolyl cis-trans isomerase FKBP3	25177	5
PAK1	Non-specific serine/threonine protein kinase	58203	10
SHANK3	SH3 and multiple ankyrin repeat domains protein 3	184666	9
CAMKV	CaM kinase-like vesicle-associated protein	46669	7
HSPA6	Heat shock 70 kDa protein 6	71028	13
CARTPT	Cocaine- and amphetamine-regulated transcript protein	12829	5
CAPZA1	F-actin-capping protein subunit alpha-1	32923	5
GNG2	Guanine nucleotide-binding protein subunit gamma	11232	22
H4C1	Histone H4	11367	19
VSNL1	Visinin-like protein 1	22142	9
APOA2	Apolipoprotein A-II	11175	11
NDUFS1	NADH-ubiquinone oxidoreductase 75 kDa subunit mitochondrial	66922	6
HSP90AA1	Heat shock protein HSP 90-alpha	84660	6
WNK2	Serine/threonine-protein kinase WNK2	234378	6
QKI	Protein quaking	37671	7
CAMK2A	Calcium/calmodulin-dependent protein kinase type II subunit alpha	53040	5
PLP1	Myelin proteolipid protein	30077	22
SCG5	Neuroendocrine protein 7B2	21457	10
GNG3	Guanine nucleotide-binding protein G(I)/G(S)/G(O) subunit gamma-3	8305	18
TIMM13	Mitochondrial import inner membrane translocase subunit Tim13	10500	6
MT-ATP8	ATP synthase protein 8	7992	14
SH3GL2	Endophilin-A1	39962	8
CSRP1	Cysteine and glycine-rich protein 1	20567	9
EPS15L1	Epidermal growth factor receptor substrate 15-like 1	94255	7
REPS2	RalBP1-associated Eps domain-containing protein 2	71534	5
PCSK1	Neuroendocrine convertase 1	84152	7
ABI1	Abl interactor 1	43295	7
SERBP1	Plasminogen activator inhibitor 1 RNA-binding protein	44965	7
DNM1L	Dynamin-1-like protein	81877	4
EDF1	Endothelial differentiation-related factor 1	16369	10
MTDH	Protein LYRIC	63837	8
SORBS1	Sorbin and SH3 domain-containing protein 1	142513	7
CDV3	Protein CDV3 homolog	27335	9
COX6A1	Cytochrome c oxidase subunit 6A1 mitochondrial	12155	11
PSAP	Prosaposin	58113	8
ATP5PO	ATP synthase subunit O mitochondrial	16890	9
SEPTIN5	Septin-5	42777	11
GNAO1	Guanine nucleotide-binding protein G(o) subunit alpha	40051	7
CDC42SE2	CDC42 small effector protein 2	5871	14
EIF4H	Eukaryotic translation initiation factor 4H	27385	9
MYL10	Myosin regulatory light chain 10	25308	5
ADCYAP1	Pituitary adenylate cyclase-activating polypeptide	18835	8
CAPZA2	F-actin-capping protein subunit alpha	16699	7
ATP6V1G1	V-type proton ATPase subunit G 1	13758	19
SEPTIN11	Septin 11 isoform CRA_b	49006	11
PSD3	PH and SEC7 domain-containing protein 3	30495	7
CHCHD2	Coiled-coil-helix-coiled-coil-helix domain-containing protein 2	15513	7
FSCN1	Fascin	54530	5
PPP1R1B	Protein phosphatase 1 regulatory subunit 1B	22963	13
REEP2	Receptor expression-enhancing protein	23796	5
SYNCRIP	Heterogeneous nuclear ribonucleoprotein Q	69603	5
JUND	Transcription factor jun-D	35174	7
SYAP1	Synapse-associated protein 1	39933	10
PIN1	Peptidyl-prolyl cis-trans isomerase NIMA-interacting 1	18243	4
HSPE1	10 kDa heat shock protein mitochondrial	10932	7
TOMM22	Mitochondrial import receptor subunit TOM22 homolog	15522	7
NSF	Vesicle-fusing ATPase	82092	8
ITSN1	Intersectin-1	130015	10
SYNGAP1	Ras/Rap GTPase-activating protein SynGAP	137258	9
CSTA	Cystatin-A	11006	10
LRRC47	Leucine-rich repeat-containing protein 47	63473	4
ANK3	Ankyrin-3	480416	4
C12orf57	Protein C10	13178	4
TMOD2	Tropomodulin-2	39595	4
CTNNB1	Catenin beta-1	85681	13
SHISA4	Protein shisa-4	21522	11
APOA1	Apolipoprotein A-I	27909	9
GPRIN1	G protein-regulated inducer of neurite outgrowth 1	102399	8
POLDIP3	Polymerase delta-interacting protein 3	46089	5
GABBR2	Gamma-aminobutyric acid type B receptor subunit 2	105821	11
PPP3CB	Serine/threonine-protein phosphatase 2B catalytic subunit beta isoform	59024	6
SEPTIN6	Septin-6	49717	15
PLCB1	1-phosphatidylinositol 4 5-bisphosphate phosphodiesterase	129640	11
SLC17A7	Vesicular glutamate transporter 1	61613	9
UBQLN4	Ubiquilin-4	63853	8
LGALSL	Galectin-related protein	8117	12
HNRNPA3	Heterogeneous nuclear ribonucleoprotein A3	39595	3
PTPRN	Receptor-type tyrosine-protein phosphatase-like N	105847	5
GAP43	Neuromodulin	24803	11
MTSS2	Protein MTSS 2	79798	11
PCDH1	Protocadherin-1	114743	7
RABL6	Rab-like protein 6	79549	4
GOT2	Aspartate aminotransferase mitochondrial	47518	6
HNRNPR	Heterogeneous nuclear ribonucleoprotein R	70943	7
HDAC4	Histone deacetylase 4	119040	5
TNKS1BP1	182 kDa tankyrase-1-binding protein	181795	7
COX8A	Cytochrome c oxidase subunit 8A mitochondrial	7579	19
MAPRE3	Microtubule-associated protein RP/EB family member 3	31982	5
CTSB	Cathepsin B	37822	11
FARSA	Phenylalanine--tRNA ligase alpha subunit	57564	6
GLUL	Glutamine synthetase	57174	4
PRDX1	Peroxiredoxin-1	22110	7
NEFH	Neurofilament heavy polypeptide	112479	6
ACO2	Aconitate hydratase mitochondrial	87820	4
ERMN	Ermin	32783	14
SEPTIN8	Septin-8	55756	8
GNG7	Guanine nucleotide-binding protein G(I)/G(S)/G(O) subunit gamma-7	7522	14
LNPK	Endoplasmic reticulum junction formation protein lunapark	47740	10
SIPA1L1	Signal-induced proliferation-associated 1-like protein 1	200028	6
ST13	Hsc70-interacting protein	41332	8
PHGDH	D-3-phosphoglycerate dehydrogenase	55939	6
CRH	Corticoliberin	21422	11
TOM1L2	TOM1-like protein 2	55556	8
HSPA1L	Heat shock 70 kDa protein 1-like	70375	7
H2BFS	Histone H2B type F-S	13944	14
HIST2H2BF	Histone H2B type 2-F	13920	14
HIST1H2BO	Histone H2B type 1-O	13906	14
H2BC11	Histone H2B type 1-J	13904	14
HIST1H2BD	Histone H2B type 1-D	13936	14
HIST3H2BB	Histone H2B type 3-B	13908	14
H2BC4	Histone H2B type 1-C/E/F/G/I	13906	14
H2BC12	Histone H2B type 1-K	13890	14
H2BC15	Histone H2B type 1-N	13922	14
H2BC13	Histone H2B type 1-L	13952	14
HIST1H2BB	Histone H2B type 1-B	13950	14
HIST1H2BH	Histone H2B type 1-H	13892	14
HIST2H2BE	Histone H2B type 2-E	13920	14
H2BC14	Histone H2B type 1-M	13989	14
FUS	RNA-binding protein FUS	53426	8
DYNLRB1	Dynein light chain roadblock-type 1	16253	5
UBL7	Ubiquitin-like protein 7	40510	5
PPP1R9B	Neurabin-2	89334	4
ATP6V1E1	V-type proton ATPase subunit E 1	26145	12
ATP2B3	Plasma membrane calcium-transporting ATPase 3	134197	6
ZDHHC5	Palmitoyltransferase ZDHHC5	77545	5
PRRT1	Proline-rich transmembrane protein 1	31430	8
NACA	Nascent polypeptide-associated complex subunit alpha muscle-specific form	205419	3
HDGFL3	Hepatoma-derived growth factor-related protein 3	22620	8
DLD	Dihydrolipoyl dehydrogenase mitochondrial	54177	6
CLIP2	CAP-Gly domain-containing linker protein 2	115837	4
S100A1	Protein S100	15895	2
MT-CO2	Cytochrome c oxidase subunit 2	25565	7
PRR36	Proline-rich protein 36	132748	5
SERPINE2	Glia-derived nexin	44002	3
GDA	Guanine deaminase	51003	3
NPM1	Nucleophosmin	32575	3
PIANP	PILR alpha-associated neural protein	30076	8
VTA1	Chromosome 6 open reading frame 55 isoform CRA_b	31102	6
SLC25A6	ADP/ATP translocase 3	32866	7
CASKIN1	Caskin-1	149813	6
PGAM1	Phosphoglycerate mutase 1	28804	6
CAMK2G	Calcium/calmodulin-dependent protein kinase type II subunit gamma	62607	3
YTHDF3	YTH domain family member 3 isoform CRA_a	58311	6
LGALS1	Galectin-1	14716	4
CDC5L	Cell division cycle 5-like protein	92251	2
UCHL1	Ubiquitin carboxyl-terminal hydrolase isozyme L1	24824	9
NECAP1	Adaptin ear-binding coat-associated protein 1	19007	9
AARS	Alanine--tRNA ligase cytoplasmic	106810	6
AKAP5	A-kinase anchor protein 5	47088	4
WASH6P	WAS protein family homolog 6	47990	2
HGS	Hepatocyte growth factor-regulated tyrosine kinase substrate	86192	7
ICA1	Islet cell autoantigen 1	53242	6
CKMT1A	Creatine kinase U-type mitochondrial	47037	8
MIF	Macrophage migration inhibitory factor	12476	8
PDIA3	Protein disulfide-isomerase A3	56782	3
GNAI2	Guanine nucleotide-binding protein G(i) subunit alpha-2	40451	5
GNAI1	Guanine nucleotide-binding protein G(i) subunit alpha-1	40361	5
GNAI3	Guanine nucleotide-binding protein G(i) subunit alpha	40532	5
NUMBL	Numb-like protein	60813	12
RPLP1	60S acidic ribosomal protein P1	11514	2
SYT1	Synaptotagmin I isoform CRA_b	47261	4
COX4I1	Cytochrome c oxidase subunit 4 isoform 1 mitochondrial	19577	4
CBR1	Carbonyl reductase [NADPH] 1	30375	5
SLC25A5	ADP/ATP translocase 2	32852	6
ATP1B1	Sodium/potassium-transporting ATPase subunit beta-1	35061	8
RAB3C	Ras-related protein Rab-3C	25952	3
VAPB	Vesicle-associated membrane protein-associated protein B/C	27228	6
GNG10	Guanine nucleotide-binding protein G(I)/G(S)/G(O) subunit gamma-10	7205	5
CXADR	Coxsackievirus and adenovirus receptor	40030	7
CLTC	Clathrin heavy chain 1	191613	6
SCOC	Short coiled-coil protein	9355	2
PDHB	Pyruvate dehydrogenase E1 component subunit beta mitochondrial	39233	6
PEA15	Astrocytic phosphoprotein PEA-15	12530	7
MYL6B	Myosin light chain 6B	22764	3
GORASP2	Golgi reassembly-stacking protein 2	47145	10
DBI	Acyl-CoA-binding protein	15959	3
UPF1	Regulator of nonsense transcripts 1	124345	3
TACC1	Transforming acidic coiled-coil-containing protein 1	87794	5
DIP2B	Disco-interacting protein 2 homolog B	171491	3
MOG	Myelin-oligodendrocyte glycoprotein	23869	5
COX5B	Cytochrome c oxidase subunit 5B mitochondrial	13696	6
PFN1	Profilin-1	15054	4
PRDX3	Thioredoxin-dependent peroxide reductase mitochondrial	27693	3
PCDHGC5	Protocadherin gamma-C5	101921	4
CNDP2	Cytosolic non-specific dipeptidase	52879	8
SPTBN2	Spectrin beta chain non-erythrocytic 2	271323	8
SCAMP3	Secretory carrier-associated membrane protein 3	38287	5
S100A8	Protein S100-A8	10835	11
HABP4	Intracellular hyaluronan-binding protein 4	45785	8
SYNPR	Synaptoporin	22298	9
TAC3	Tachykinin-3	13438	4
S100B	Protein S100-B	10713	6
GYG1	Glycogenin-1	39384	3
PUM1	Pumilio homolog 1	126473	4
TPP1	Tripeptidyl-peptidase 1	50890	4
MTHFD1	C-1-tetrahydrofolate synthase cytoplasmic	92570	5
ASTN1	Astrotactin-1	136486	5
STX1A	Syntaxin-1A	33023	5
VDAC1	Voltage-dependent anion-selective channel protein 1	30773	4
LASP1	LIM and SH3 domain protein 1	29717	7
AP3D1	AP-3 complex subunit delta-1	130158	4
SH3GLB2	Endophilin-B2	43974	5
KIAA1549L	UPF0606 protein KIAA1549L	198997	9
CDIP1	Cell death-inducing p53-target protein 1	21892	17
SYN3	Synapsin-3	63303	7
DDX1	ATP-dependent RNA helicase DDX1	73975	6
REPS1	RalBP1-associated Eps domain-containing protein 1	86662	3
DNM3	Dynamin-3	72890	3
ADCY9	Adenylate cyclase type 9	150700	3
AVL9	Late secretory pathway protein AVL9 homolog	69801	7
GLUD1	Glutamate dehydrogenase 1 mitochondrial	61398	6
ATG3	Ubiquitin-like-conjugating enzyme ATG3	8312	3
PDLIM2	PDZ and LIM domain protein 2	34767	3
E5RGS7	LIM zinc-binding domain-containing protein	14434	3
YWHAH	14-3-3 protein eta	28219	8
CST3	Cystatin-C	15799	6
ABLIM2	Actin-binding LIM protein 2	71362	6
SLC1A3	Amino acid transporter	47100	10
RAB1B	Ras-related protein Rab-1B	22171	5
RAB1A	Ras-related protein Rab-1A	22678	5
RAB1C	Putative Ras-related protein Rab-1C	22017	5
NAP1L4	Nucleosome assembly protein 1-like 4	42823	8
BCAS3	Breast carcinoma-amplified sequence 3	75796	3
FAM241B	Protein FAM241B	13238	8
UBA52	Ubiquitin-60S ribosomal protein L40	14728	3
UBB	Polyubiquitin-B	17215	3
UBC	Polyubiquitin-C	25758	3
SLC25A4	ADP/ATP translocase 1	33065	7
SNPH	Syntaphilin	56836	5
SRCIN1	SRC kinase signaling inhibitor 1	127105	5
AMPD2	AMP deaminase 2	100688	6
USP5	Ubiquitin carboxyl-terminal hydrolase 5	95786	4
SQSTM1	Sequestosome-1	47687	4
YWHAB	14-3-3 protein beta/alpha	28082	9
NUDCD2	NudC domain-containing protein 2	17676	15
NDUFA7	NADH dehydrogenase [ubiquinone] 1 alpha subcomplex subunit 7	12551	3
RPH3A	Rabphilin-3A	76872	9
SORBS2	Sorbin and SH3 domain-containing protein 2	124107	4
CAND1	Cullin-associated NEDD8-dissociated protein 1	136375	3
HMGB1	High mobility group protein B1	18311	6
RPS17	40S ribosomal protein S17	15550	5
EIF4G3	Eukaryotic translation initiation factor 4 gamma 3	195272	5
YWHAQ	14-3-3 protein theta	27764	6
KRT4	Keratin type II cytoskeletal 4	57285	7
RPL31	60S ribosomal protein L31	13955	3
PPP2R1A	Serine/threonine-protein phosphatase 2A 65 kDa regulatory subunit A alpha isoform	45604	3
CBARP	Voltage-dependent calcium channel beta subunit-associated regulatory protein	73929	3
HSPA5	Endoplasmic reticulum chaperone BiP	72333	3
HSPA9	Stress-70 protein mitochondrial	73681	5
MAP7D1	MAP7 domain-containing protein 1	92820	3
HDGF	Hepatoma-derived growth factor	26788	7
SYNGR1	Synaptogyrin-1	25456	5
EIF4G2	Eukaryotic translation initiation factor 4 gamma 2	102362	3
SVIP	Small VCP/p97-interacting protein	8443	7
COX7A2	Cytochrome c oxidase subunit 7A2 mitochondrial	9396	4
STRN	Striatin	86132	3
ATP6V1A	V-type proton ATPase catalytic subunit A	68304	3
GNG13	Guanine nucleotide-binding protein G(I)/G(S)/G(O) subunit gamma-13	7949	8
ATXN2L	Ataxin-2-like protein	113374	4
UBXN7	UBX domain-containing protein 7	54862	4
STX7	Syntaxin-7	29816	3
FAM171B	Protein FAM171B	92181	4
COX5A	Cytochrome c oxidase subunit 5A mitochondrial	16762	4
PRDX2	Peroxiredoxin-2	21892	5
ALDH5A1	Succinate-semialdehyde dehydrogenase	53868	4
KBTBD11	Kelch repeat and BTB domain-containing protein 11	65720	5
IER3IP1	Immediate early response 3-interacting protein 1	7608	2
NDUFS2	NADH dehydrogenase [ubiquinone] iron-sulfur protein 2 mitochondrial	52546	2
CTSL	Cathepsin L1	37564	6
LAMTOR5	Hepatitis B virus x interacting protein	18159	4
ATP6V1H	V-type proton ATPase subunit H	55883	5
GNG4	Guanine nucleotide-binding protein G(I)/G(S)/G(O) subunit gamma-4	8389	3
ERVK3-1	Endogenous retrovirus group K3 member 1	11601	3
IST1	IST1 homolog	39751	2
BTF3	Transcription factor BTF3	22168	2
SEPTIN4	Septin-4	55098	5
CEND1	Cell cycle exit and neuronal differentiation protein 1	14954	3
GDI2	Rab GDP dissociation inhibitor beta	50663	4
STX16	Syntaxin-16	37031	3
STX16-NPEPL1	STX16-NPEPL1 readthrough (NMD candidate)	43229	3
GDI1	Rab GDP dissociation inhibitor alpha	50583	5
NUDCD3	NudC domain-containing protein 3	40822	3
CSNK1D	Casein kinase I isoform delta	47330	5
RBMX	RNA-binding motif protein X chromosome	32197	4
SLC6A11	Sodium- and chloride-dependent GABA transporter 3	70606	2
YIPF5	Protein YIPF5	27989	4
DYNC1LI1	Cytoplasmic dynein 1 light intermediate chain 1	56579	5
KRT28	Keratin type I cytoskeletal 28	50567	6
SRP14	Signal recognition particle 14 kDa protein	13058	3
PCBP1	Poly(rC)-binding protein 1	37498	5
DPY30	Protein dpy-30 homolog	11250	2
PPP1CC	Serine/threonine-protein phosphatase	34950	3
ARHGAP32	Rho GTPase-activating protein 32	230527	5
NPTXR	Neuronal pentraxin receptor	52828	3
PKIA	cAMP-dependent protein kinase inhibitor alpha	7989	4
PPIB	Peptidyl-prolyl cis-trans isomerase B	23743	5
HNRNPA1	Heterogeneous nuclear ribonucleoprotein A1	33155	2
HNRNPA1L2	Heterogeneous nuclear ribonucleoprotein A1-like 2	34225	2
RPL23A	60S ribosomal protein L23a	21916	5
PAM	Peptidyl-glycine alpha-amidating monooxygenase	108332	3
PTPRN2	Receptor-type tyrosine-protein phosphatase N2	106989	2
COX6B1	Cytochrome c oxidase subunit 6B1	10192	2
PPP1CB	Serine/threonine-protein phosphatase PP1-beta catalytic subunit	37187	2
SRGAP2	SLIT-ROBO Rho GTPase-activating protein 2	120742	2
CBL	E3 ubiquitin-protein ligase CBL	99633	5
SNRNP70	U1 small nuclear ribonucleoprotein 70 kDa	51557	3
FLOT2	Flotillin	47142	1
TXNDC9	Thioredoxin domain-containing protein 9	7594	6
WASF3	Wiskott-Aldrich syndrome protein family member 3	55293	5
DNM2	Dynamin-2	98064	4
HSPH1	Heat shock protein 105 kDa	96865	2
PSMC4	26S proteasome regulatory subunit 6B	47366	4
CAMK2B	Calcium/calmodulin-dependent protein kinase type II subunit beta	72678	3
PBXIP1	Pre-B-cell leukemia transcription factor-interacting protein 1	80643	2
APOC3	Apolipoprotein C-III	10852	3
RPL6	60S ribosomal protein L6	32728	3
OGDH	2-oxoglutarate dehydrogenase mitochondrial	115935	3
CAST	Calpastatin	74919	3
NDUFA8	NADH dehydrogenase [ubiquinone] 1 alpha subcomplex subunit 8	20105	2
WNK1	Serine/threonine-protein kinase WNK1	225501	5
NMT1	Glycylpeptide N-tetradecanoyltransferase 1	15161	3
LAMTOR1	Ragulator complex protein LAMTOR1	17745	2
SLC2A13	Proton myo-inositol cotransporter	38093	4
CAV1	Caveolin-1	20472	3
CACNA1E	Voltage-dependent R-type calcium channel subunit alpha	259216	3
SARNP	SAP domain-containing ribonucleoprotein	23671	4
RAP1GAP2	Rap1 GTPase-activating protein 2	80056	3
CTSD	Cathepsin D	43687	3
A0A1B0GU92	Peptidase A1 domain-containing protein	59860	3
PSMC1	26S proteasome regulatory subunit 4	49185	2
CNTNAP1	Contactin-associated protein 1	156266	2
SF1	Splicing factor 1	68330	4
CHMP4A	Charged multivesicular body protein 4a	25098	3
MMP17	Matrix metalloproteinase-17	66653	5
PDGFA	Platelet-derived growth factor subunit A	24043	1
USP10	Ubiquitin carboxyl-terminal hydrolase 10	87134	1
LIMCH1	LIM and calponin homology domains-containing protein 1	121867	4
DLGAP3	Disks large-associated protein 3	106040	4
AP3S1	AP-3 complex subunit sigma-1	21732	9
DKK3	Dickkopf-related protein 3	38390	2
FTL	Ferritin light chain	20020	1
UQCRC2	Cytochrome b-c1 complex subunit 2 mitochondrial	48443	2
ACSS3	Acyl-CoA synthetase short-chain family member 3 mitochondrial	74592	2
MRVI1	Protein MRVI1	89692	2
PPP1R1A	Protein phosphatase 1 regulatory subunit 1A	7355	6
TJP2	Tight junction protein ZO-2	123584	1
FAM171A1	Protein FAM171A1	97854	3
CEP170	Centrosomal protein of 170 kDa	175292	3
GGA1	ADP-ribosylation factor-binding protein GGA1	70384	3
GTF2A1	Transcription initiation factor IIA subunit 1	41514	2
SLC4A4	Electrogenic sodium bicarbonate cotransporter 1	121460	3
NDRG4	Protein NDRG4	4464	5
YWHAE	14-3-3 protein epsilon	29174	8
FLOT1	Flotillin-1	47355	3
PITHD1	PITH domain-containing protein 1	11390	3
SMAP1	Stromal membrane-associated protein 1	49219	4
CSNK1E	Casein kinase I isoform epsilon	47315	4
CAVIN2	Caveolae-associated protein 2	47173	2
DCD	Dermcidin	11284	3
PPP1CA	Serine/threonine-protein phosphatase PP1-alpha catalytic subunit	37512	3
GNB2	Guanine nucleotide-binding protein G(I)/G(S)/G(T) subunit beta-2	37331	5
ARSA	Arylsulfatase A	53588	3
PDCD5	Programmed cell death protein 5	14285	3
DENND1A	DENN domain-containing protein 1A	110577	4
SEPTIN2	Septin-2	41487	4
KIF21A	Kinesin-like protein KIF21A	187178	1
CDC37L1	Hsp90 co-chaperone Cdc37-like 1	35580	2
NONO	Non-POU domain-containing octamer-binding protein	54232	3
NAPB	Beta-soluble NSF attachment protein	33557	3
NAT8L	N-acetylaspartate synthetase	32837	1
KIAA0513	Uncharacterized protein KIAA0513	46639	4
EEF1B2	Elongation factor 1-beta	7559	2
PPP3CC	Serine/threonine-protein phosphatase 2B catalytic subunit gamma isoform	58129	2
ARFIP2	Arfaptin-2	37856	2
GATD3A	Glutamine amidotransferase-like class 1 domain-containing protein 3A mitochondrial	17087	1
GATD3B	Glutamine amidotransferase-like class 1 domain-containing protein 3B mitochondrial	28142	1
CRKL	Crk-like protein	33777	6
VDAC3	Voltage-dependent anion-selective channel protein 3	30659	2
NDUFA4	Cytochrome c oxidase subunit NDUFA4	9370	2
PIH1D1	PIH1 domain-containing protein 1	32363	3
RAN	GTP-binding nuclear protein Ran	24423	5
EIF4G1	Eukaryotic translation initiation factor 4 gamma 1	166746	3
DYNC1I2	Cytoplasmic dynein 1 intermediate chain 2	71457	2
PRNP	Major prion protein	27661	1
MINDY2	Ubiquitin carboxyl-terminal hydrolase MINDY-2	67106	3
EIF3G	Eukaryotic translation initiation factor 3 subunit G	35611	4
HCN2	Potassium/sodium hyperpolarization-activated cyclic nucleotide-gated channel 2	96950	2
CCT2	T-complex protein 1 subunit beta	57488	2
NEDD8	NEDD8	9072	3
SCN2A	Sodium channel protein	213090	3
ADGRB1	Adhesion G protein-coupled receptor B1	173500	3
AIMP1	Aminoacyl tRNA synthase complex-interacting multifunctional protein 1	29920	1
TMEM145	Transmembrane protein 145	62754	2
TMPO	Lamina-associated polypeptide 2 isoforms beta/gamma	46307	4
RABEP1	Rab GTPase-binding effector protein 1	99290	3
MAPK3	Mitogen-activated protein kinase 3	43136	7
CAMKK1	Calcium/calmodulin-dependent protein kinase kinase 1	55736	3
NLGN2	Neuroligin-2	90820	6
SH3GL3	Endophilin-A3	39285	4
DAD1	Dolichyl-diphosphooligosaccharide--protein glycosyltransferase subunit DAD1	7288	2
KAZN	Kazrin	86351	1
SRRM2	Serine/arginine repetitive matrix protein 2	299616	4
IDH3A	Isocitrate dehydrogenase [NAD] subunit alpha mitochondrial	35786	7
SDHD	Succinate dehydrogenase [ubiquinone] cytochrome b small subunit mitochondrial	17043	3
NDUFS5	NADH dehydrogenase [ubiquinone] iron-sulfur protein 5	12517	2
ESYT2	Extended synaptotagmin-2	102357	1
PTGDS	Prostaglandin-H2 D-isomerase	21029	3
CNTN1	Contactin-1	113320	3
RDX	Radixin	62931	4
CDH2	Cadherin-2	99809	1
ARFGAP2	ADP-ribosylation factor GTPase-activating protein 2	53477	2
ATP6AP2	Renin receptor	22263	4
NEO1	Neogenin	160016	1
TBC1D5	TBC1 domain family member 5	89004	2
RPS28	40S ribosomal protein S28	7841	3
NAP1L1	Nucleosome assembly protein 1-like 1	38029	4
TPRG1L	Tumor protein p63-regulated gene 1-like protein	30212	3
TIMM8A	Mitochondrial import inner membrane translocase subunit Tim8 A	10998	2
SYT7	Synaptotagmin-7	13770	2
GIT1	ARF GTPase-activating protein GIT1	76806	1
FAM114A2	Protein FAM114A2	47957	1
RAB7A	Ras-related protein Rab-7a	23490	1
SH3KBP1	SH3 domain-containing kinase-binding protein 1	73126	2
SYNJ2BP-COX16	SYNJ2BP-COX16 readthrough	20527	3
SYNJ2BP	Synaptojanin-2-binding protein	15928	3
SF3B4	Splicing factor 3B subunit 4	44386	3
NFASC	Neurofascin	150026	2
STMN2	Stathmin	19574	5
GSN	Gelsolin	82526	4
ADGRL1	Adhesion G protein-coupled receptor L1	162716	3
GRIA3	Glutamate receptor 3	101157	1
SUGT1	Protein SGT1 homolog	41024	2
ATP5F1D	ATP synthase subunit delta mitochondrial	17490	3
HBS1L	HBS1-like protein	56962	3
SYT3	Synaptotagmin-3	63304	3
CSTF2T	Cleavage stimulation factor subunit 2 tau variant	64436	2
CSTF2	Cleavage stimulation factor subunit 2	46666	2
SRSF5	Serine/arginine-rich splicing factor 5	31264	1
PTK2B	Protein-tyrosine kinase 2-beta	115875	2
AP3S2	AP-3 complex subunit sigma-2	22017	2
C15orf38-AP3S2	Protein C15orf38-AP3S2	43882	2
NUFIP2	Nuclear fragile X mental retardation-interacting protein 2	76121	3
PRRC1	Protein PRRC1	46701	2
TAC1	Protachykinin-1	15003	4
DYNC1LI2	Cytoplasmic dynein 1 light intermediate chain 2	54099	2
CNOT3	CCR4-NOT transcription complex subunit 3	76569	1
PPT1	Palmitoyl-protein thioesterase 1	10016	2
SGTB	Small glutamine-rich tetratricopeptide repeat-containing protein beta	33429	5
SGTA	Small glutamine-rich tetratricopeptide repeat-containing protein alpha	34063	5
LDHA	L-lactate dehydrogenase A chain	36689	3
NDUFA2	NADH dehydrogenase [ubiquinone] 1 alpha subcomplex subunit 2	10922	5
SOD1	Superoxide dismutase [Cu-Zn]	15936	2
PCSK2	Neuroendocrine convertase 2	70565	4
CPLX2	Complexin-2	15394	5
LYSMD1	LysM and putative peptidoglycan-binding domain-containing protein 1	25003	2
SHROOM2	Protein Shroom2	176409	3
LRRTM4	Leucine-rich repeat transmembrane neuronal protein 4	67217	3
SAMD12	Sterile alpha motif domain-containing protein 12	7331	2
NECAP2	Adaptin ear-binding coat-associated protein 2	21524	4
FKBP1A	Peptidyl-prolyl cis-trans isomerase FKBP1A	11951	2
RHBDD2	Rhomboid domain-containing protein 2	39202	5
SF3B2	Splicing factor 3B subunit 2	98170	2
PCP4	Calmodulin regulator protein PCP4	6791	1
KRT72	Keratin type II cytoskeletal 72	55877	4
KRT71	Keratin type II cytoskeletal 71	57292	4
COPS7A	COP9 signalosome complex subunit 7a	30277	1
MRPS36	28S ribosomal protein S36 mitochondrial	4465	2
ACOT13	Acyl-coenzyme A thioesterase 13	14960	2
JUN	Transcription factor AP-1	35676	1
PPP2CB	Serine/threonine-protein phosphatase 2A catalytic subunit beta isoform	35575	1
PPP2CA	Serine/threonine-protein phosphatase 2A catalytic subunit alpha isoform	35594	1
H2AZ2	Histone H2A	13163	5
H2AZ1	Histone H2A	13496	5
H2AFV	Histone H2A.V	13509	5
SEC16A	Protein transport protein Sec16A	251891	2
IRS2	Insulin receptor substrate 2	137334	1
LANCL2	LanC-like protein 2	50854	1
ACOT7	Cytosolic acyl coenzyme A thioester hydrolase	41796	2
CLINT1	Clathrin interactor 1	68259	2
NYAP2	Neuronal tyrosine-phosphorylated phosphoinositide-3-kinase adapter 2	70548	2
NFX1	Transcriptional repressor NF-X1	124395	2
UQCRFS1	Cytochrome b-c1 complex subunit Rieske mitochondrial	29668	4
UQCRFS1P1	Putative cytochrome b-c1 complex subunit Rieske-like protein 1	30815	4
SLC12A2	Solute carrier family 12 (Sodium/potassium/chloride transporters) member 2 isoform CRA_a	124592	1
KLC2	Kinesin light chain 2	68935	1
MSN	Moesin	67820	5
APP	Amyloid-beta precursor protein	75110	2
CAMLG	Calcium signal-modulating cyclophilin ligand	32953	2
QDPR	Dihydropteridine reductase	25790	1
GRIA2	Glutamate receptor 2	98821	2
CHRM3	Muscarinic acetylcholine receptor M3	66128	1
SYNE1	Nesprin-1	1005204	2
MVB12B	Multivesicular body subunit 12B	35620	1
TPT1	Translationally-controlled tumor protein	19595	1
ARHGEF18	Rho guanine nucleotide exchange factor 18	151642	4
PYGB	Glycogen phosphorylase brain form	96696	2
ANXA1	Annexin A1	38714	1
FMNL2	Formin-like protein 2	123321	3
STK39	STE20/SPS1-related proline-alanine-rich protein kinase	59474	1
SMIM20	Small integral membrane protein 20	7702	1
STMN3	Stathmin-3	21017	1
LONP1	Lon protease homolog mitochondrial	106489	1
FAM131B	Protein FAM131B	6760	2
EPS15	Epidermal growth factor receptor substrate 15	83655	3
PCBP2	Poly(rC)-binding protein 2	38580	4
RRBP1	Ribosome-binding protein 1	152456	1
CSPG5	Chondroitin sulfate proteoglycan 5	60016	5
L1CAM	Neural cell adhesion molecule L1	140003	1
CPLX1	Complexin-1	12525	2
RAB11FIP5	Rab11 family-interacting protein 5	70415	2
HCFC1	Host cell factor 1	213474	1
ARHGDIA	Rho GDP-dissociation inhibitor 1	14814	2
KIAA1211L	Uncharacterized protein KIAA1211-like	102157	4
TMED8	Protein TMED8	35740	3
KRAS	GTPase KRas	21656	3
NRAS	GTPase NRas	21229	3
CREBBP	CREB-binding protein	265348	1
LRP1	Prolow-density lipoprotein receptor-related protein 1	504610	2
DIP2C	Disco-interacting protein 2 homolog C	170766	3
SPRY2	Protein sprouty homolog 2	34688	1
ARHGAP23	Rho GTPase-activating protein 23	162191	1
PALM2AKAP2	PALM2 and AKAP2 fusion	41925	1
PALM2	Paralemmin-2	42185	1
NDUFB1	NADH dehydrogenase [ubiquinone] 1 beta subcomplex subunit 1	6961	2
KIAA1217	Sickle tail protein homolog	214114	2
MTPN	Myotrophin	5704	2
PDE1B	Calcium/calmodulin-dependent 3' 5'-cyclic nucleotide phosphodiesterase 1B	61380	1
GNG12	Guanine nucleotide-binding protein G(I)/G(S)/G(O) subunit gamma-12	8006	3
CD9	Tetraspanin	17680	2
NAPG	Gamma-soluble NSF attachment protein	34746	1
SRSF1	Serine/arginine-rich splicing factor 1	27745	3
SLC9A1	Sodium/hydrogen exchanger 1	90763	1
FUBP1	Far upstream element-binding protein 1	67560	3
KHSRP	Far upstream element-binding protein 2	73115	3
NDUFV2	NADH dehydrogenase [ubiquinone] flavoprotein 2 mitochondrial	27392	1
OPA1	Dynamin-like 120 kDa protein mitochondrial	46647	1
VPS26B	Vacuolar protein sorting-associated protein 26B	39155	2
SLC1A1	Excitatory amino acid transporter 3	57100	1
ATP5ME	ATP synthase subunit e mitochondrial	7933	3
SIRT2	NAD-dependent protein deacetylase	43301	2
ARF3	ADP-ribosylation factor 3	20601	4
ARF1	ADP-ribosylation factor 1	20697	4
WDR44	WD repeat-containing protein 44	101366	1
APOOL	MICOS complex subunit	29205	2
ATP6V1D	V-type proton ATPase subunit D	21921	2
UBAP1	Ubiquitin-associated protein 1	55084	1
UBA5	Ubiquitin-like modifier-activating enzyme 5	44863	1
BLOC1S1	Biogenesis of lysosome-related organelles complex 1 subunit 1	8568	1
SNRPC	U1 small nuclear ribonucleoprotein C	17394	1
RAD23B	UV excision repair protein RAD23 homolog B	43171	1
PRAF2	PRA1 family protein	17188	2
AKT1S1	Proline-rich AKT1 substrate 1	27383	1
THY1	Thy-1 membrane glycoprotein	16150	1
STAM2	Signal transducing adapter molecule 2	58164	3
TPR	Nucleoprotein TPR	267290	1
OLA1	Obg-like ATPase 1	44744	2
LANCL1	Glutathione S-transferase LANCL1	45283	2
ARFGAP1	ADP-ribosylation factor GTPase-activating protein 1	37109	2
TCEAL5	Transcription elongation factor A protein-like 5	23307	3
RBM14	RNA-binding protein 14	69492	1
MLC1	Membrane protein MLC1	41141	2
PTMS	Parathymosin	11530	1
CIAPIN1	Fe-S cluster assembly protein DRE2	26446	2
UNC5C	Netrin receptor UNC5C	103146	1
RPL4	60S ribosomal protein L4	47697	1
FAM122A	Protein FAM122A	30529	4
PIP5K1B	Phosphatidylinositol 4-phosphate 5-kinase type-1 beta	35432	4
MINK1	Misshapen-like kinase 1	149821	2
BAX	Apoptosis regulator BAX	21184	2
NDUFV3	NADH dehydrogenase [ubiquinone] flavoprotein 3 mitochondrial	11941	1
COX7A2L	Cytochrome c oxidase subunit 7A-related protein mitochondrial	8840	1
USP32	Ubiquitin carboxyl-terminal hydrolase 32	143937	2
LZIC	Protein LZIC	21495	3
PHLPP1	PH domain leucine-rich repeat-containing protein phosphatase 1	184671	2
PPP1R3F	Protein phosphatase 1 regulatory subunit 3F	82798	2
TKT	Transketolase	49910	1
WASL	Neural Wiskott-Aldrich syndrome protein	54827	2
CAPN1	Calpain-1 catalytic subunit	81890	2
YKT6	Synaptobrevin homolog YKT6	22418	2
C11orf58	Chromosome 11 open reading frame 58	9628	1
SMAP	Small acidic protein	20333	1
PRUNE2	Protein prune homolog 2	337606	3
PLD3	5'-3' exonuclease PLD3	54705	2
AMER2	APC membrane recruitment protein 2	69507	2
CNKSR2	Connector enhancer of kinase suppressor of ras 2	108407	1
CACNG8	Voltage-dependent calcium channel gamma-8 subunit	43313	1
ATOX1	Copper transport protein ATOX1	6330	2
DDI2	Protein DDI1 homolog 2	44523	1
SPAG9	C-Jun-amino-terminal kinase-interacting protein 4	146205	2
HSPA12A	Heat shock 70 kDa protein 12A	74978	2
MCTP1	Multiple C2 and transmembrane domain-containing protein 1	111624	3
PSMD4	26S proteasome non-ATPase regulatory subunit 4	41079	1
HEXA	Beta-hexosaminidase subunit alpha	10156	3
PSPC1	Paraspeckle component 1	58744	2
RPL9	60S ribosomal protein L9	12747	1
GPHN	Gephyrin	41356	3
GABRA1	Gamma-aminobutyric acid receptor subunit alpha-1	51802	3
CHCHD10	Coiled-coil-helix-coiled-coil-helix domain-containing protein 10 mitochondrial	14149	4
KTN1	Kinectin	156275	1
MAST3	Microtubule-associated serine/threonine-protein kinase 3	143137	1
ELFN1	Protein ELFN1	90477	1
ACBD7	Acyl-CoA-binding domain-containing protein 7	9790	1
AJM1	Apical junction component 1 homolog	106650	3
PTPN23	Tyrosine-protein phosphatase non-receptor type 23	178972	1
GABRB1	Gamma-aminobutyric acid receptor subunit beta-1	54235	3
ACTN4	Alpha-actinin-4	104854	2
ACTN1	Alpha-actinin-1	94826	2
NBEA	Neurobeachin	327548	2
GADD45GIP1	Growth arrest and DNA damage-inducible proteins-interacting protein 1	25384	1
H3-2	Histone H3	15430	5
CACNA1B	Voltage-dependent N-type calcium channel subunit alpha	262263	1
CTNNA2	Catenin alpha-2	105313	2
PRKRA	Interferon-inducible double-stranded RNA-dependent protein kinase activator A	11509	1
GPM6B	Neuronal membrane glycoprotein M6-b	19942	1
TRAPPC12	Trafficking protein particle complex subunit 12	79375	1
IQSEC2	IQ motif and SEC7 domain-containing protein 2	162782	2
PDCD10	Programmed cell death protein 10	6748	2
IMMT	MICOS complex subunit MIC60	83678	1
FAM120C	Constitutive coactivator of PPAR-gamma-like protein 2	99352	3
RPS19	40S ribosomal protein S19	16060	1
GGT7	Glutathione hydrolase 7	70467	1
RBSN	Rabenosyn-5	88870	2
WASHC2C	WASH complex subunit 2C	138014	1
WASHC2A	WASH complex subunit 2A	136862	1
WASHC2D	WASH complex subunit 2D	33372	1
EIF2S2	Eukaryotic translation initiation factor 2 subunit 2	38388	1
IDH2	Isocitrate dehydrogenase [NADP] mitochondrial	35330	2
CHMP2B	Charged multivesicular body protein 2b	20772	1
CDH8	Cadherin-8	82790	1
MAP7	Ensconsin	84052	2
FLG2	Filaggrin-2	248072	1
NDRG1	Protein NDRG1	15000	2
HNRNPA0	Heterogeneous nuclear ribonucleoprotein A0	30841	1
CORO1A	Coronin-1A	51026	1
PAFAH1B1	Platelet-activating factor acetylhydrolase IB subunit alpha	46638	1
HMGCS1	Hydroxymethylglutaryl-CoA synthase cytoplasmic	57294	1
PENK	Proenkephalin-A	30787	1
OSBPL6	Oxysterol-binding protein-related protein 6	106306	1
COX19	Cytochrome c oxidase assembly protein COX19	10394	2
EIF2S3B	Eukaryotic translation initiation factor 2 subunit 3B	51229	2
EIF2S3	Eukaryotic translation initiation factor 2 subunit 3	51110	2
FAM126B	Protein FAM126B	58647	1
WDR20	WD repeat-containing protein 20	62893	1
AMPD3	AMP deaminase	78493	2
SUB1	Activated RNA polymerase II transcriptional coactivator p15	14395	2
CHMP1B	Charged multivesicular body protein 1b	22109	1
EFHD2	EF-hand domain-containing protein D2	26697	1
CAMSAP2	Calmodulin-regulated spectrin-associated protein 2	168088	1
PRRC2B	Protein PRRC2B	242964	1
RPL38	60S ribosomal protein L38	8218	2
DENR	Density-regulated protein	17770	3
CTBP1	C-terminal-binding protein 1	47535	2
CTBP2	C-terminal-binding protein 2	48945	2
STRN4	Striatin-4	80596	1
AP2B1	AP-2 complex subunit beta	5578	3
AP1B1	AP-1 complex subunit beta-1	104637	3
LUZP2	Leucine zipper protein 2	38958	1
VMA21	Vacuolar ATPase assembly integral membrane protein VMA21	11354	1
TPM4	Tropomyosin alpha-4 chain	28116	1
TPM1	Tropomyosin alpha-1 chain	28525	1
TPM3	Tropomyosin alpha-3 chain	33223	1
CARS1	Cysteinyl-tRNA synthetase 1	14277	1
NES	Nestin	177438	3
CRYBG2	Beta/gamma crystallin domain-containing protein 2	177912	3
PAICS	Multifunctional protein ADE2	47079	2
ARHGEF11	Rho guanine nucleotide exchange factor 11	167704	1
TLN2	Talin-2	271611	2
TBCB	Tubulin-folding cofactor B	31162	2
CAMK2N1	Calcium/calmodulin-dependent protein kinase II inhibitor 1	8553	1
GPM6A	Neuronal membrane glycoprotein M6-a	31210	1
TIAM2	T-lymphoma invasion and metastasis-inducing protein 2	190102	1
USP8	Ubiquitin carboxyl-terminal hydrolase 8	127523	1
RAPGEF2	Rap guanine nucleotide exchange factor 2	167416	1
TOMM70	Mitochondrial import receptor subunit TOM70	67455	1
PDPK1	3-phosphoinositide-dependent protein kinase 1	60329	1
SNTB2	Beta-2-syntrophin	57950	1
GPRIN3	G protein-regulated inducer of neurite outgrowth 3	82439	1
RPAP1	RNA polymerase II-associated protein 1	123068	1
TECPR2	Tectonin beta-propeller repeat-containing protein 2	153848	1
SRSF3	Serine/arginine-rich-splicing factor 3	10321	1
SLC12A5	Solute carrier family 12 member 5	126183	1
FAM98B	Protein FAM98B	45547	1
KCNQ2	Potassium voltage-gated channel subfamily KQT member 2	95848	1
C12orf43	Chromosome 12 open reading frame 43	23939	2
CUSTOS	Protein CUSTOS	28170	2
DYNC1H1	Cytoplasmic dynein 1 heavy chain 1	532412	1
ME3	NADP-dependent malic enzyme mitochondrial	67069	1
ATP6V0D1	V-type proton ATPase subunit d 1	12862	2
CLASP1	CLIP-associating protein 1	162757	1
INF2	Inverted formin-2	135624	1
PDLIM5	PDZ and LIM domain protein 5	63945	1
SMG1	Serine/threonine-protein kinase SMG1	410501	1
WASF2	Wiskott-Aldrich syndrome protein family member 2	54284	3
DOCK3	Dedicator of cytokinesis protein 3	233101	1
NEU1	Sialidase-1	45467	2
FMN2	Formin-2	180105	1
TCOF1	Treacle protein	152303	1
MAGED2	Melanoma-associated antigen D2	64954	1
KATNB1	Katanin p80 WD40 repeat-containing subunit B1	72334	1
MCRIP1	Mapk-regulated corepressor-interacting protein 1	10463	1
TMEM263	Transmembrane protein 263	11748	1
ERP29	Endoplasmic reticulum resident protein 29	28993	1
ZC3H14	Zinc finger CCCH domain-containing protein 14	82876	1
NLGN3	Neuroligin-3	93895	1
MMP23B	MIFR-2	41639	2
PLEKHA4	Pleckstrin homology domain-containing family A member 4	85401	3
ALDH6A1	Methylmalonate-semialdehyde dehydrogenase [acylating] mitochondrial	57840	1
DCXR	L-xylulose reductase	25913	1
ARPC2	Actin-related protein 2/3 complex subunit 2	34333	1
LMO7	LIM domain only protein 7	145423	1
CUL4B	Cullin 4B isoform CRA_e	102756	1
SLC25A3	Phosphate carrier protein mitochondrial	36161	2
ATP5MF-PTCD1	ATP5MF-PTCD1 readthrough	5915	1
ATP5MF	ATP synthase subunit f mitochondrial	10918	1
GRHPR	Glyoxylate reductase/hydroxypyruvate reductase	35668	1
PDHA1	Pyruvate dehydrogenase E1 component subunit alpha somatic form mitochondrial	19845	1
NUTF2	Nuclear transport factor 2	14478	1
ARHGEF12	Rho guanine nucleotide exchange factor 12	161908	1
CCDC124	Coiled-coil domain-containing protein 124	25835	1
LSM14A	Protein LSM14 homolog A	50530	2
ZFAND2B	AN1-type zinc finger protein 2B	10578	3
KIF5A	Kinesin-like protein	107253	1
RCSD1	CapZ-interacting protein	41261	1
ACAA2	3-ketoacyl-CoA thiolase mitochondrial	41602	1
GPR158	Probable G-protein-coupled receptor 158	127271	1
TEX2	Testis-expressed protein 2	125303	1
ARL8B	ADP-ribosylation factor-like protein 8B	21539	1
TLN1	Talin-1	269765	1
DAGLA	Sn1-specific diacylglycerol lipase alpha	114952	1
CPSF6	Cleavage and polyadenylation-specificity factor subunit 6	52270	1
EDC4	Enhancer of mRNA-decapping protein 4	151661	2
MARCHF1	Membrane-associated ring-CH-type finger 1	61700	1
GRPEL1	GrpE protein homolog 1 mitochondrial	24279	1
SARS	Serine--tRNA ligase cytoplasmic	58777	1
SARS1	Seryl-tRNA synthetase 1	61313	1
MAPK1	Mitogen-activated protein kinase 1	41390	1
PHF24	PHD finger protein 24	45192	1
NDRG2	Protein NDRG2	39545	1
NDUFAF4	NADH dehydrogenase [ubiquinone] 1 alpha subcomplex assembly factor 4	20266	1
SLC9A3R1	Na(+)/H(+) exchange regulatory cofactor NHE-RF1	38868	1
DIP2A	Disco-interacting protein 2 homolog A	170368	1
GGA3	ADP-ribosylation factor-binding protein GGA3	78315	1
SOD2	Superoxide dismutase [Mn] mitochondrial	24750	1
PTPRZ1	Receptor-type tyrosine-protein phosphatase zeta	211408	1
CDKL5	Cyclin-dependent kinase-like 5	115538	1
DIDO1	Death-inducer obliterator 1	243870	1
ASAP1	Arf-GAP with SH3 domain ANK repeat and PH domain-containing protein 1	124772	1
PPP3R1	Calcineurin subunit B type 1	18208	1
H1FNT	Testis-specific H1 histone	28116	1
NFKBIE	NF-kappa-B inhibitor epsilon	52864	1
ISCU	Iron-sulfur cluster assembly enzyme ISCU mitochondrial	16555	3
MAP9	Aster-associated protein isoform CRA_b	41510	1
USP40	Ubiquitin carboxyl-terminal hydrolase 40	140129	1
MYO6	Unconventional myosin-VI	149868	1
ATP5MPL	ATP synthase subunit ATP5MPL mitochondrial	6662	1
PFDN4	Prefoldin subunit 4	15314	1
APLP1	Amyloid-like protein 1	72176	1
RPS21	40S ribosomal protein S21	7091	1
RPS8	40S ribosomal protein S8	21880	1
LMNB2	Lamin-B2	69948	1
AKAP13	A-kinase anchor protein 13	161184	9
PFDN1	Prefoldin subunit 1	13466	1
PTRHD1	Putative peptidyl-tRNA hydrolase PTRHD1	15805	1
MISP	Mitotic interactor and substrate of PLK1	75357	1
USP25	Ubiquitin carboxyl-terminal hydrolase 25	122218	1
SPTBN4	Spectrin beta chain	289060	1
PARK7	Protein/nucleic acid deglycase DJ-1	19891	2
TSC1	Hamartin	129270	1
URI1	Unconventional prefoldin RPB5 interactor 1	59832	1
SMARCA4	Transcription activator BRG1	188859	1
NCAN	Neurocan core protein	143093	1
HNRNPAB	Heterogeneous nuclear ribonucleoprotein A/B	30303	1
NUMB	Protein numb homolog	70804	1
NDUFA5	NADH dehydrogenase [ubiquinone] 1 alpha subcomplex subunit 5	8839	1
DST	Dystonin	860679	1
PKP4	Plakophilin-4	23716	1
TNS1	Tensin-1	143524	1
MAP2K7	Dual specificity mitogen-activated protein kinase kinase 7	47485	1
API5	Apoptosis inhibitor 5	57561	1
SYDE1	Rho GTPase-activating protein SYDE1	43407	1
PSD2	PH and SEC7 domain-containing protein 2	84660	1
DAG1	Dystroglycan	97441	1
CS	Citrate synthase	50432	1
SNX3	Sorting nexin-3	18762	1
TP53BP2	Apoptosis-stimulating of p53 protein 2	125616	1
MYO10	Unconventional myosin-X	161489	1
GTF2I	General transcription factor II-I	112416	1
CADM2	Cell adhesion molecule 2	47554	1
H1FX	Histone H1x	22487	1
MED29	Intersex-like (Drosophila)	23473	1
FGB	Fibrinogen beta chain	55928	1

## Sheet: PFC_SZ3
GS	Protein Description	Av. Mass	Spectral Count
AMY1A	Alpha-amylase 1	57768	4029
AMY2B	Alpha-amylase 2B	57710	3332
AMY2A	Pancreatic alpha-amylase	57707	2858
ALB	Serum albumin	69367	2058
LTF	Lactotransferrin	78182	674
PIGR	Polymeric immunoglobulin receptor	83284	713
IGKC	Immunoglobulin kappa constant	11765	752
IGHA1	Immunoglobulin heavy constant alpha 1	37655	961
MPO	Myeloperoxidase	83869	420
A2ML1	Alpha-2-macroglobulin-like protein 1	161106	257
ACTG1	Actin cytoplasmic 2	41793	287
ACTB	Actin cytoplasmic 1	41737	290
C3	Complement C3	187147	230
TF	Serotransferrin	77064	303
MUC5B	Mucin-5B	596344	354
IGHG1	Immunoglobulin heavy constant gamma 1	36106	494
A2M	Alpha-2-macroglobulin	163290	228
S100A9	Protein S100-A9	13242	521
KRT6A	Keratin type II cytoskeletal 6A	60045	262
KRT13	Keratin type I cytoskeletal 13	49588	319
KRT6C	Keratin type II cytoskeletal 6C	60025	240
KRT4	Keratin type II cytoskeletal 4	57285	197
AZGP1	Zinc-alpha-2-glycoprotein	34259	269
IGHA2	Immunoglobulin heavy constant alpha 2	36591	807
CSTB	Cystatin-B	11140	313
KRT6B	Keratin type II cytoskeletal 6B	60067	229
HSPA1B	Heat shock 70 kDa protein 1B	70052	201
HSPA1A	Heat shock 70 kDa protein 1A	70052	201
IGHG4	Immunoglobulin heavy constant gamma 4	35941	392
ENO1	Alpha-enolase	47169	132
PRB1	Basic salivary proline-rich protein 1	38562	460
PRB2	Basic salivary proline-rich protein 2	40799	499
ACTN4	Alpha-actinin-4	104854	108
HBB	Hemoglobin subunit beta	15998	154
KRT16	Keratin type I cytoskeletal 16	51268	170
GSN	Gelsolin	85697	129
IGLC2	Immunoglobulin lambda constant 2	11294	425
IGLC3	Immunoglobulin lambda constant 3	11266	424
KRT14	Keratin type I cytoskeletal 14	51562	132
IGHG2	Immunoglobulin heavy constant gamma 2	35901	340
CRNN	Cornulin	53533	88
ANXA1	Annexin A1	38714	123
P4HB	Protein disulfide-isomerase	57116	96
GSTP1	Glutathione S-transferase P	23356	93
HP	Haptoglobin	45205	176
LPO	Lactoperoxidase	73956	85
CA6	Carbonic anhydrase 6	35367	152
TGM3	Protein-glutamine gamma-glutamyltransferase E	76632	121
IGLL5	Immunoglobulin lambda-like polypeptide 5	23063	302
FGB	Fibrinogen beta chain	55928	110
C4B	Complement C4-B	192750	74
C4A	Complement C4-A	192784	74
CP	Ceruloplasmin	122205	66
IGHG3	Immunoglobulin heavy constant gamma 3	41287	295
HSPA8	Heat shock cognate 71 kDa protein	70898	102
LCN2	Neutrophil gelatinase-associated lipocalin	22788	116
FGG	Fibrinogen gamma chain	50323	87
HSPA5	Endoplasmic reticulum chaperone BiP	72333	69
IGHM	Immunoglobulin heavy constant mu	49440	91
ACTN1	Alpha-actinin-1	103058	54
S100A7	Protein S100-A7	11471	169
APOA1	Apolipoprotein A-I	30778	100
CST4	Cystatin-S	16214	182
HBA1	Hemoglobin subunit alpha	15258	109
DMBT1	Deleted in malignant brain tumors 1 protein	260632	123
PRR4	Proline-rich protein 4	17015	217
PRH1	Salivary acidic proline-rich phosphoprotein 1/2	17016	217
HSPA1L	Heat shock 70 kDa protein 1-like	70375	80
HBD	Hemoglobin subunit delta	16055	77
KRT5	Keratin type II cytoskeletal 5	62378	120
KRT1	Keratin type II cytoskeletal 1	66039	87
IGLC6	Immunoglobulin lambda constant 6	11277	286
LEG1	Protein LEG1 homolog	37926	43
ZG16B	Zymogen granule protein 16 homolog B	19600	67
SFN	14-3-3 protein sigma	27774	94
CST2	Cystatin-SA	16445	117
TXN	Thioredoxin	11737	110
TPI1	Triosephosphate isomerase	30791	52
ALDOA	Fructose-bisphosphate aldolase A	39420	55
ACTC1	Actin alpha cardiac muscle 1	42019	101
HPX	Hemopexin	51676	74
MYH9	Myosin-9	226530	47
TKT	Transketolase	67878	51
IGLC7	Immunoglobulin lambda constant 7	11254	257
DSC2	Desmocollin-2	99962	71
GPI	Glucose-6-phosphate isomerase	67286	58
CST1	Cystatin-SN	16388	139
H4C1	Histone H4	11367	115
YWHAZ	14-3-3 protein zeta/delta	27745	55
IGKV3-20	Immunoglobulin kappa variable 3-20	12557	73
SERPINB3	Serpin B3	44565	44
CSTA	Cystatin-A	11006	94
FABP5	Fatty acid-binding protein 5	15164	54
ELANE	Neutrophil elastase	28518	103
hCG_2039566	Histone H2A	18482	73
HIST1H2AH	Histone H2A type 1-H	13906	73
H2AC14	Histone H2A type 1-J	13936	73
HIST2H2AC	Histone H2A type 2-C	13988	73
H2AFJ	Histone H2A.J	14019	73
H2AC7	Histone H2A type 1-D	14107	73
H2AC11	Histone H2A type 1	14091	73
HIST2H2AA3	Histone H2A type 2-A	14095	73
SERPINB1	Leukocyte elastase inhibitor	42742	38
S100A12	Protein S100-A12	10575	48
SERPINB4	Serpin B4	44854	30
LCP1	Plastin-2	70289	41
S100A8	Protein S100-A8	10835	168
JCHAIN	Immunoglobulin J chain	18099	144
PRB4	Basic salivary proline-rich protein 4	25064	100
KRT10	Keratin type I cytoskeletal 10	58827	62
CALR	Calreticulin	48142	32
KRT17	Keratin type I cytoskeletal 17	48106	53
ERO1A	ERO1-like protein alpha	54393	37
HIST3H2A	Histone H2A type 3	14121	58
HIST1H2AC	Histone H2A type 1-C	14105	58
H2AC4	Histone H2A type 1-B/E	14135	58
CAT	Catalase	59756	25
KRT75	Keratin type II cytoskeletal 75	59560	47
PIP	Prolactin-inducible protein	16572	43
IGHV3-23	Immunoglobulin heavy variable 3-23	12582	87
HSPA6	Heat shock 70 kDa protein 6	71028	53
IGKV3D-20	Immunoglobulin kappa variable 3D-20	12515	45
GAPDH	Glyceraldehyde-3-phosphate dehydrogenase	36053	43
IGHV3-7	Immunoglobulin heavy variable 3-7	12943	85
H2AFX	Histone H2AX	15145	45
LGALS3BP	Galectin-3-binding protein	65331	35
IGHV3-72	Immunoglobulin heavy variable 3-72	11167	73
FGA	Fibrinogen alpha chain	94973	34
IGHV3-74	Immunoglobulin heavy variable 3-74	12840	83
CALM3	Calmodulin-3	16838	34
CALM1	Calmodulin-1	16838	34
CALM2	Calmodulin-2	16838	34
ANXA3	Annexin A3	36375	28
LMNA	Prelamin-A/C	74140	37
DBI	Acyl-CoA-binding protein	10044	37
TCN1	Transcobalamin-1	48207	42
HSP90AA1	Heat shock protein HSP 90-alpha	84660	29
EZR	Ezrin	69413	36
HSP90AB1	Heat shock protein HSP 90-beta	83264	23
IGHV3OR16-9	Immunoglobulin heavy variable 3/OR16-9 (non-functional)	10429	84
CALML3	Calmodulin-like protein 3	16891	38
TTR	Transthyretin	15887	19
PPIA	Peptidyl-prolyl cis-trans isomerase A	18012	40
TPM3	Tropomyosin alpha-3 chain	26421	22
CAP1	Adenylyl cyclase-associated protein 1	51902	25
IGHV3-64D	Immunoglobulin heavy variable 3-64D	12823	67
CTSG	Cathepsin G	28837	52
HIST2H2AB	Histone H2A type 2-B	13995	35
IL1RN	Interleukin-1 receptor antagonist protein	20055	25
BPIFB2	BPI fold-containing family B member 2	49173	22
DSG3	Desmoglein-3	107533	28
ACTBL2	Beta-actin-like protein 2	42003	58
GDI2	Rab GDP dissociation inhibitor beta	50663	18
IGHV3-35	Probable non-functional immunoglobulin heavy variable 3-35	12810	61
VIM	Vimentin	49653	39
KRT2	Keratin type II cytoskeletal 2 epidermal	65433	42
SERPINB13	Serpin B13	44276	30
HSPB1	Heat shock protein beta-1	22783	35
IGKV1D-33	Immunoglobulin kappa variable 1-33	11842	52
DSP	Desmoplakin	331774	22
H2BFS	Histone H2B type F-S	13944	101
HIST2H2BF	Histone H2B type 2-F	13920	101
HIST1H2BD	Histone H2B type 1-D	13936	101
H2BC4	Histone H2B type 1-C/E/F/G/I	13906	101
H2BC12	Histone H2B type 1-K	13890	101
H2BC15	Histone H2B type 1-N	13922	101
H2BC13	Histone H2B type 1-L	13952	101
HIST1H2BH	Histone H2B type 1-H	13892	101
H2BC14	Histone H2B type 1-M	13989	101
SERPINA1	Alpha-1-antitrypsin	46737	25
TAGLN2	Transgelin-2	22391	27
LTA4H	Leukotriene A-4 hydrolase	69285	19
KRT15	Keratin type I cytoskeletal 15	49212	68
HIST1H2BO	Histone H2B type 1-O	13906	97
H2BC11	Histone H2B type 1-J	13904	97
HIST3H2BB	Histone H2B type 3-B	13908	97
HIST1H2BB	Histone H2B type 1-B	13950	97
HIST2H2BE	Histone H2B type 2-E	13920	97
IGKV1-27	Immunoglobulin kappa variable 1-27	12712	72
S100A11	Protein S100-A11	11740	30
IGKV2D-28	Immunoglobulin kappa variable 2D-28	11043	38
HPR	Haptoglobin-related protein	39030	37
SBSN	Suprabasin	60541	14
AZU1	Azurocidin	26886	41
ANXA2	Annexin A2	38604	18
IGKV3-11	Immunoglobulin kappa variable 3-11	12575	55
H2AFY	Core histone macro-H2A.1	39617	28
MACROH2A1	Histone H2A	17575	28
BPIFB1	BPI fold-containing family B member 1	52442	25
IGKV1D-39	Immunoglobulin kappa variable 1D-39	12737	65
IGKV1-39	Immunoglobulin kappa variable 1-39	12737	65
LDHA	L-lactate dehydrogenase A chain	36689	28
A1BG	Alpha-1B-glycoprotein	54254	24
SPRR3	Small proline-rich protein 3	18154	27
ARHGDIB	Rho GDP-dissociation inhibitor 2	22988	14
PGAM1	Phosphoglycerate mutase 1	28804	23
HIST2H3A	Histone H3.2	15388	77
CAPG	Macrophage-capping protein	38499	19
KRT3	Keratin type II cytoskeletal 3	64417	50
ALDOC	Fructose-bisphosphate aldolase C	39456	14
IGKV1-9	Immunoglobulin kappa variable 1-9	12715	34
PGD	6-phosphogluconate dehydrogenase decarboxylating	53140	25
CALML5	Calmodulin-like protein 5	15893	16
S100A7A	Protein S100-A7A	11305	72
CRISP3	Cysteine-rich secretory protein 3	27630	29
KRT76	Keratin type II cytoskeletal 2 oral	65841	40
H3-3A	Histone H3.3	15328	79
SH3BGRL3	SH3 domain-binding glutamic acid-rich-like protein 3	10438	17
BPIFA2	BPI fold-containing family A member 2	27011	20
KRT9	Keratin type I cytoskeletal 9	62064	15
TPM2	Beta tropomyosin isoform	33026	15
KRT19	Keratin type I cytoskeletal 19	44106	37
TALDO1	Transaldolase	37540	34
PNP	Purine nucleoside phosphorylase	32118	14
GC	Vitamin D-binding protein	52918	18
IGKV4-1	Immunoglobulin kappa variable 4-1	13380	34
CFH	Complement factor H	139096	17
IGKV1-12	Immunoglobulin kappa variable 1-12	12645	33
IGKV1D-12	Immunoglobulin kappa variable 1D-12	12620	33
IGKV3-15	Immunoglobulin kappa variable 3-15	12496	35
APOB	Apolipoprotein B-100	515611	15
ENDOU	Poly(U)-specific endoribonuclease	46872	13
IGKV3D-15	Immunoglobulin kappa variable 3D-15	12534	34
EEF1A1P5	Putative elongation factor 1-alpha-like 3	50185	11
EEF1A1	Elongation factor 1-alpha 1	50141	11
KRT72	Keratin type II cytoskeletal 72	55877	26
MSN	Moesin	67820	26
PRDX1	Peroxiredoxin-1	22110	26
DSG1	Desmoglein-1	113748	25
ACTN2	Alpha-actinin-2	103854	22
CES2	Cocaine esterase	61807	18
IGKV1-13	Immunoglobulin kappa variable 1-13	12569	35
IGKV1D-13	Immunoglobulin kappa variable 1D-13	12569	35
KRT78	Keratin type II cytoskeletal 78	56866	31
IGKV1-5	Immunoglobulin kappa variable 1-5	12782	49
IGKV1-8	Immunoglobulin kappa variable 1-8	12537	31
MMP9	Matrix metalloproteinase-9	78458	17
IGHV4-39	Immunoglobulin heavy variable 4-39	13917	23
G6PD	Glucose-6-phosphate 1-dehydrogenase	59257	10
ITIH4	ITIH4 protein	103881	16
YWHAB	14-3-3 protein beta/alpha	28082	15
IGKV1-17	Immunoglobulin kappa variable 1-17	12779	61
IGKV1-6	Immunoglobulin kappa variable 1-6	12697	31
PEBP1	Phosphatidylethanolamine-binding protein 1	21057	12
YWHAE	14-3-3 protein epsilon	29174	13
IGHV3-30-5	Immunoglobulin heavy variable 3-30-5	12947	38
IGHV3-30	Immunoglobulin heavy variable 3-30	12947	38
IGHV5-51	Immunoglobulin heavy variable 5-51	12675	17
LYZ	Lysozyme C	16537	35
B2M	Beta-2-microglobulin	13715	13
IGHV3-21	Immunoglobulin heavy variable 3-21	12840	49
IGHV4-38-2	Immunoglobulin heavy variable 4-38-2	13016	21
IGHV3-33	Immunoglobulin heavy variable 3-33	13074	38
IGHV3-30-3	Immunoglobulin heavy variable 3-30-3	12989	38
IGHV4-30-4	Immunoglobulin heavy variable 4-30-4	13156	21
LCN1	Lipocalin-1	19250	13
CORO1A	Coronin-1A	51026	16
TMSB4X	Thymosin beta-4	5053	25
KRT73	Keratin type II cytoskeletal 73	58923	34
IGHV4-59	Immunoglobulin heavy variable 4-59	12936	20
IGHV4-61	Immunoglobulin heavy variable 4-61	13066	20
S100A6	Protein S100-A6	10180	17
MDH2	Malate dehydrogenase mitochondrial	35503	12
PRDX2	Peroxiredoxin-2	21892	15
FLNA	Filamin-A	278224	15
PRTN3	Myeloblastin	23611	30
H3-2	Histone H3	15430	48
GCA	Grancalcin	24010	11
IGHV3-15	Immunoglobulin heavy variable 3-15	12926	33
FN1	Fibronectin	272318	11
KLK6	Kallikrein-6	26856	11
CFB	Complement factor B	85533	13
ITIH1	Inter-alpha-trypsin inhibitor heavy chain H1	101389	10
LGALS3	Galectin-3	26152	17
EEF1A2	Elongation factor 1-alpha 2	50470	11
PKM	Pyruvate kinase PKM	57937	16
NME1-NME2	Nucleoside diphosphate kinase	32642	16
NME2	Nucleoside diphosphate kinase B	17298	16
PLS3	Plastin-3	70811	12
AKR1B10	Aldo-keto reductase family 1 member B10	36020	16
CST5	Cystatin-D	16080	18
LDHB	L-lactate dehydrogenase B chain	36639	10
CAPN1	Calpain-1 catalytic subunit	81890	15
ALDH3A1	Aldehyde dehydrogenase dimeric NADP-preferring	44204	9
IGHV3-11	Immunoglobulin heavy variable 3-11	12909	31
KLK1	Kallikrein-1	28890	27
PFN1	Profilin-1	15054	13
NPEPPS	Aminopeptidase	102988	6
IGKV2-30	Immunoglobulin kappa variable 2-30	13185	18
CLU	Clusterin	52495	11
IGHV3-66	Immunoglobulin heavy variable 3-66	12698	38
UBB	Polyubiquitin-B	17215	26
UBC	Polyubiquitin-C	25758	26
BPI	Bactericidal permeability-increasing protein	53900	9
PDIA6	Protein disulfide-isomerase A6	48121	7
IGHV3-53	Immunoglobulin heavy variable 3-53	12770	34
FABP5P3	Putative fatty acid-binding protein 5-like protein 3	11299	10
IGKV2D-29	Immunoglobulin kappa variable 2D-29	11192	16
IGKV2-29	Immunoglobulin kappa variable 2-29	13085	16
S100A2	Protein S100-A2	11117	18
TMPRSS11D	Transmembrane protease serine 11D	46264	11
CA1	Carbonic anhydrase 1	28870	14
S100P	Protein S100-P	10400	11
IGLL1	Immunoglobulin lambda-like polypeptide 1	22963	40
SERPINB5	Serpin B5	42100	11
KRT71	Keratin type II cytoskeletal 71	57292	27
FCGBP	IgGFc-binding protein	445213	15
CFL1	Cofilin-1	18502	12
PSMA3	Proteasome subunit alpha type-3	28433	7
CTSD	Cathepsin D	44238	14
IGHV3-49	Immunoglobulin heavy variable 3-49	13056	15
IGHV3-9	Immunoglobulin heavy variable 3-9	12945	26
IGLV3-21	Immunoglobulin lambda variable 3-21	12446	12
EEF1G	Elongation factor 1-gamma	50119	9
PDIA3	Protein disulfide-isomerase A3	56782	10
MDH1	Malate dehydrogenase cytoplasmic	23038	10
CTSC	Dipeptidyl peptidase 1	51854	10
CES1	Liver carboxylesterase 1	62521	11
PGM2	Phosphoglucomutase-2	68283	7
KRT8	Keratin type II cytoskeletal 8	53704	28
PTGR1	Prostaglandin reductase 1	32729	7
IL36RN	Interleukin-36 receptor antagonist protein	16962	10
ENO2	Gamma-enolase	47269	10
CAPZB	F-actin-capping protein subunit beta	31350	11
ITGB2	Integrin beta	84791	6
IGLV1-47	Immunoglobulin lambda variable 1-47	12284	18
KLK13	Kallikrein-13	30570	10
PPL	Periplakin	204488	10
IGLV1-51	Immunoglobulin lambda variable 1-51	12249	20
ORM1	Alpha-1-acid glycoprotein 1	23512	16
KRT12	Keratin type I cytoskeletal 12	53511	16
TIMP1	Metalloproteinase inhibitor 1	16057	12
IGHV1-18	Immunoglobulin heavy variable 1-18	12820	7
MNDA	Myeloid cell nuclear differentiation antigen	45836	10
CHI3L1	Chitinase-3-like protein 1	42625	8
IGKV2-24	Immunoglobulin kappa variable 2-24	13079	9
IGKV2D-24	Probable non-functional immunoglobulin kappa variable 2D-24	13079	9
ITGAM	Integrin alpha-M	127178	5
EPX	Eosinophil peroxidase	81040	30
IGLV1-44	Immunoglobulin lambda variable 1-44	12201	18
CST3	Cystatin-C	15799	16
S100A4	Protein S100-A4	11729	13
KRT20	Keratin type I cytoskeletal 20	48487	17
TPT1	Translationally-controlled tumor protein	19595	8
IGKV1D-37	Probable non-functional immunoglobulinn kappa variable 1D-37	12688	20
IGKV1-37	Probable non-functional immunoglobulinn kappa variable 1-37	12688	20
MMP8	Neutrophil collagenase	53412	7
RAC2	Ras-related C3 botulinum toxin substrate 2	16775	10
APOA2	Apolipoprotein A-II	11175	9
CLCA4	Calcium-activated chloride channel regulator 4	101282	4
NME1	Nucleoside diphosphate kinase A	17149	8
ARHGDIA	Rho GDP-dissociation inhibitor 1	23207	11
PPIB	Peptidyl-prolyl cis-trans isomerase B	23743	11
IGHV5-10-1	Immunoglobulin heavy variable 5-10-1	12773	10
KLK10	Kallikrein-10	30170	4
IGLV3-25	Immunoglobulin lambda variable 3-25	12011	12
EEF2	Elongation factor 2	95338	8
VTN	Vitronectin	54306	10
GANAB	Neutral alpha-glucosidase AB	96216	5
RNASE2	Non-secretory ribonuclease	18354	6
CEACAM5	Carcinoembryonic antigen-related cell adhesion molecule 5	76795	9
APOC1	Apolipoprotein C-I	9109	4
IGKV6-21	Immunoglobulin kappa variable 6-21	12430	18
LYPD3	Ly6/PLAUR domain-containing protein 3	35971	10
UBA1	Ubiquitin-like modifier-activating enzyme 1	117849	8
TUBB	Tubulin beta chain	41742	12
TUBB4A	Tubulin beta-4A chain	49586	12
TUBB4B	Tubulin beta-4B chain	49831	12
TUBB2B	Tubulin beta-2B chain	49953	12
TUBB2A	Tubulin beta-2A chain	49907	12
PYGL	Alpha-1 4 glucan phosphorylase	94070	9
MYL6	Myosin light polypeptide 6	16290	7
ORM2	Alpha-1-acid glycoprotein 2	23603	10
SOD1	Superoxide dismutase [Cu-Zn]	15936	4
PLBD1	Phospholipase B-like 1	63255	10
PGLYRP1	Peptidoglycan recognition protein 1	21731	9
KRT7	Keratin type II cytoskeletal 7	51386	21
IL36G	Interleukin-36 gamma	18721	6
ANXA5	Annexin A5	35937	5
IGKV3D-7	Immunoglobulin kappa variable 3D-7	13148	21
APOD	Apolipoprotein D	21276	9
TMPRSS11E	Transmembrane protease serine 11E	47696	3
ANXA6	Annexin A6	75873	6
YWHAQ	14-3-3 protein theta	27764	7
CAPZA1	F-actin-capping protein subunit alpha-1	32923	7
PSMA5	Proteasome subunit alpha type-5	26411	3
PRDX6	Peroxiredoxin-6	25035	9
IGHV1-8	Immunoglobulin heavy variable 1-8	12992	5
LRG1	Leucine-rich alpha-2-glycoprotein	38178	5
GSTO1	Glutathione S-transferase omega-1	27566	4
STOM	Erythrocyte band 7 integral membrane protein	31731	4
YWHAG	14-3-3 protein gamma	28303	4
TGM1	Protein-glutamine gamma-glutamyltransferase K	89787	3
DSC3	Desmocollin-3	99969	6
IGHV3-43D	Immunoglobulin heavy variable 3-43D	13017	21
IQGAP1	Ras GTPase-activating-like protein IQGAP1	189251	7
SH3BGRL	SH3 domain-binding glutamic acid-rich-like protein	12774	2
DEFA1	Neutrophil defensin 1	10201	19
DEFA3	Neutrophil defensin 3	10245	19
IGHV3-73	Immunoglobulin heavy variable 3-73	12858	9
S100A14	Protein S100-A14	11662	3
PSMA2	Proteasome subunit alpha type	25899	5
GGCT	Gamma-glutamylcyclotransferase	18399	6
VCP	Transitional endoplasmic reticulum ATPase	89322	7
H2AFY2	Core histone macro-H2A.2	40058	7
HOPX	Homeodomain-only protein	8260	6
RPLP2	60S acidic ribosomal protein P2	11665	4
FCGR3B	Low affinity immunoglobulin gamma Fc region receptor III-B	24422	4
IGHV1-2	Immunoglobulin heavy variable 1-2	13085	4
SLPI	Antileukoproteinase	14326	9
IGKV3-7	Probable non-functional immunoglobulin kappa variable 3-7	12783	19
CAMP	Cathelicidin antimicrobial peptide	19301	8
PRSS8	Prostasin	36431	2
PRB3	Basic salivary proline-rich protein 3	30990	38
IGHV3-20	Immunoglobulin heavy variable 3-20	12673	20
CS	Citrate synthase	50432	4
HEBP2	Heme-binding protein 2	22875	5
ECM1	Extracellular matrix protein 1	60674	2
CLIC1	Chloride intracellular channel protein 1	26923	3
PLG	Plasminogen	90569	6
GLUL	Glutamine synthetase	42064	5
IGLV1-40	Immunoglobulin lambda variable 1-40	12302	9
NDRG2	Protein NDRG2	13762	3
CTSB	Cathepsin B	37822	6
GOT1	Aspartate aminotransferase cytoplasmic	46248	8
HMGN2	Non-histone chromosomal protein HMG-17	9393	3
PRDX4	Peroxiredoxin-4	30540	7
GFAP	Glial fibrillary acidic protein	49880	7
IGLV3-19	Immunoglobulin lambda variable 3-19	12042	2
KRT84	Keratin type II cuticular Hb4	64842	17
SMR3B	Submaxillary gland androgen-regulated protein 3B	8188	18
NAMPT	Nicotinamide phosphoribosyltransferase	55521	3
PSMB3	Proteasome subunit beta type-3	22949	2
SOD2	Superoxide dismutase [Mn] mitochondrial	24750	4
IGLV4-60	Immunoglobulin lambda variable 4-60	12987	2
QSOX1	Sulfhydryl oxidase 1	82578	6
OLFM4	Olfactomedin-4	57280	3
VCL	Vinculin	123799	6
IGLV3-27	Immunoglobulin lambda variable 3-27	12165	4
IGHV4-28	Immunoglobulin heavy variable 4-28	13124	4
ANXA8L1	Annexin	30493	3
ANXA8	Annexin A8	36881	3
ARPC1B	Actin-related protein 2/3 complex subunit 1B	38775	1
HRG	Histidine-rich glycoprotein	59578	6
NCCRP1	F-box only protein 50	30847	5
IGLV2-8	Immunoglobulin lambda variable 2-8	12382	5
IGLV2-11	Immunoglobulin lambda variable 2-11	12644	5
PGK1	Phosphoglycerate kinase 1	44615	3
SPRR1A	Cornifin-A	9877	10
PRDX3	Thioredoxin-dependent peroxide reductase mitochondrial	27693	4
C4BPA	C4b-binding protein alpha chain	67033	3
IGHV3-64	Immunoglobulin heavy variable 3-64	12891	14
PSMA6	Proteasome subunit alpha type	22842	5
PRKCSH	Glucosidase 2 subunit beta	59426	2
CAPNS1	Calpain small subunit 1	28316	6
PSMB4	Proteasome subunit beta type-4	29204	6
AKR1A1	Aldo-keto reductase family 1 member A1	36573	4
NEFH	Neurofilament heavy polypeptide	112479	7
VASP	Vasodilator-stimulated phosphoprotein	39830	2
RHOA	Transforming protein RhoA	21768	6
TUBA3E	Tubulin alpha-3E chain	49859	4
TUBA8	Tubulin alpha-8 chain	50094	4
TUBA3C	Tubulin alpha-3C chain	49960	4
TUBA3D	Tubulin alpha-3D chain	49960	4
TUBA1C	Tubulin alpha-1C chain	49895	4
TUBA1A	Tubulin alpha-1A chain	50136	4
KNG1	Kininogen-1	71957	5
SPINK5	Serine protease inhibitor Kazal-type 5	120715	3
ATP5F1B	ATP synthase subunit beta mitochondrial	56560	4
CANX	Calnexin	67568	5
HSPE1	10 kDa heat shock protein mitochondrial	10932	4
DPP4	Dipeptidyl peptidase 4	88279	2
ANXA11	Annexin A11	54390	3
DDT	D-dopachrome decarboxylase	12712	3
ACTR3	Actin-related protein 3	47371	2
GLRX	Glutaredoxin-1	11776	3
PSME2	Proteasome activator complex subunit 2	26011	3
VAT1	Synaptic vesicle membrane protein VAT-1 homolog	41920	3
IGHV7-4-1	Immunoglobulin heavy variable 7-4-1	12849	5
TBCA	Tubulin-specific chaperone A	10080	3
ACTR2	Actin-related protein 2	38842	2
ACPP	Prostatic acid phosphatase	44566	2
AHSG	Alpha-2-HS-glycoprotein	39341	3
AFM	Afamin	69069	9
IGLV5-45	Immunoglobulin lambda variable 5-45	13162	2
LMNB1	Lamin-B1	66408	3
ITIH2	Inter-alpha-trypsin inhibitor heavy chain H2	105216	5
RAB35	Ras-related protein Rab-35	23025	3
RAB10	Ras-related protein Rab-10	22541	3
RAB8B	Ras-related protein Rab-8B	10484	3
RAB1C	Putative Ras-related protein Rab-1C	22017	3
RAB1B	Ras-related protein Rab-1B	22171	3
RAB1A	Ras-related protein Rab-1A	22678	3
RAB8A	Ras-related protein Rab-8A	23668	3
RAB15	Ras-related protein Rab-15	24391	3
NUCB2	Nucleobindin-2	40369	4
SETSIP	Protein SETSIP	33645	3
SET	Protein SET	31124	3
SPTBN4	Spectrin beta chain	289060	4
CDH1	Cadherin-1	97456	4
DCD	Dermcidin	11284	3
NQO2	Ribosyldihydronicotinamide dehydrogenase [quinone]	21537	2
BLMH	Bleomycin hydrolase	52562	2
TPP1	Tripeptidyl-peptidase 1	50890	1
RETN	Resistin	11419	2
AGT	Angiotensinogen	53154	2
NSFL1C	NSFL1 cofactor p47	40573	1
PSMB8	Proteasome subunit beta type-8	27850	2
PRSS27	Serine protease 27	31940	2
ECH1	Delta(3 5)-Delta(2 4)-dienoyl-CoA isomerase mitochondrial	35816	2
TRIM29	Tripartite motif-containing protein 29	37422	2
SERPINA6	Corticosteroid-binding globulin	45141	1
AHNAK	Neuroblast differentiation-associated protein AHNAK	629114	1
CYCS	Cytochrome c	11749	2
CD44	CD44 antigen	81538	1
EFHD2	EF-hand domain-containing protein D2	26697	2
RBP4	Retinol-binding protein	22974	2
IGKJ1	Immunoglobulin kappa joining 1	1394	2
NPC2	NPC intracellular cholesterol transporter 2	16230	1
RNASE4	Ribonuclease 4	16840	2
ERP29	Endoplasmic reticulum resident protein 29	18116	4
CD9	Tetraspanin	17680	1
PPA1	Inorganic pyrophosphatase	32660	2
AKR1B1	Aldo-keto reductase family 1 member B1	35853	3
CDC42	Cell division control protein 42 homolog	18498	2
PDCD6IP	Programmed cell death 6-interacting protein	96023	2
GLOD4	Glyoxalase domain-containing protein 4	34793	3
LGALS7	Galectin-7	15075	1
RAB7A	Ras-related protein Rab-7a	23490	3
MYH1	Myosin-1	223143	3
DYNLL1	Dynein light chain	5426	1
IGHV2-26	Immunoglobulin heavy variable 2-26	13182	1
RAB11A	Ras-related protein Rab-11A	22486	1
RAB11B	Ras-related protein Rab-11B	24488	1
SLURP2	Secreted Ly-6/uPAR domain-containing protein 2	10160	2
WDR1	WD repeat-containing protein 1	66194	1
NEDD8	NEDD8	5867	1
NEDD8-MDP1	NEDD8-MDP1 readthrough	7745	1
HEXA	Beta-hexosaminidase	58440	1
ALYREF	THO complex subunit 4	26888	1
RNASET2	Ribonuclease T2	25309	1
TMEM189-UBE2V1	HCG2044781	42209	2
UBE2V1	Ubiquitin-conjugating enzyme E2 variant 1	12019	2
UBE2V2	Ubiquitin-conjugating enzyme E2 variant 2	12017	2
FKBP1A	Peptidylprolyl isomerase	11424	1
HMGB2	High mobility group protein B2	24034	1
HSP90B1	Endoplasmin	92469	1
NAGK	N-acetyl-D-glucosamine kinase	21977	1
MYL12A	Myosin regulatory light chain 12A	19794	1
MYL12B	Myosin regulatory light chain 12B	19779	1
RAN	GTP-binding nuclear protein Ran	24423	1
SERPINF1	Pigment epithelium-derived factor	46312	4
TMOD3	Tropomodulin-3	23812	1
RPLP0	60S acidic ribosomal protein P0	30456	1
CD59	CD59 glycoprotein	14177	2
PLTP	Phospholipid transfer protein	54739	1
EWSR1	EWS RNA-binding protein variant 6	65135	1
PRSS22	Brain-specific serine protease 4	33732	1
PRSS2	Protease serine 2 preproprotein	26670	2
PRSS3P2	Putative trypsin-6	26537	2
PRSS1	Trypsin-1	26558	2
PRSS3	Trypsin-3	32529	2
EVPL	Envoplakin	231602	2
THBS1	Thrombospondin-1	129383	3
MUC21	Mucin-21	12015	2
GNAI2	Guanine nucleotide-binding protein G(i) subunit alpha-2	40451	1
CAST	Calpastatin	46134	1
PSMB1	Proteasome subunit beta type-1	26489	1
SLK	STE20-like serine/threonine-protein kinase	142695	1
LY6D	Lymphocyte antigen 6D	13286	1
PPIE	Peptidyl-prolyl cis-trans isomerase	27698	2
HMGB1	High mobility group protein B1	18311	1
HMGB1P1	Putative high mobility group protein B1-like 1	24238	1
ATRN	Attractin	158536	3
CAPN2	Calpain-2 catalytic subunit	79995	1
MYDGF	Myeloid-derived growth factor	18795	1
MAST3	Microtubule-associated serine/threonine-protein kinase 3	143137	1
SLC25A5	ADP/ATP translocase 2	32852	3
SLC25A6	ADP/ATP translocase 3	32866	3
GNB1	Guanine nucleotide-binding protein G(I)/G(S)/G(T) subunit beta-1	37377	1
GNB2	Guanine nucleotide-binding protein G(I)/G(S)/G(T) subunit beta-2	32408	1
GNB4	Guanine nucleotide-binding protein subunit beta-4	37567	1
CHI3L2	Chitinase-3-like protein 2	43501	1
PDLIM5	PDZ and LIM domain protein 5	63945	2
CUTA	Protein CutA	19116	1
AMBP	Protein AMBP	39000	1
CD109	CD109 antigen	161688	1
COPB2	Coatomer subunit beta'	102487	1
DNAH7	Dynein heavy chain 7 axonemal	461163	2
C1QB	Complement C1q subcomponent subunit B	26459	1
APMAP	Adipocyte plasma membrane-associated protein	46480	1
FRAS1	Extracellular matrix protein FRAS1	443217	3
SPINT1	Kunitz-type protease inhibitor 1	58398	1
SPRR2F	Small proline-rich protein 2F	7805	1
SPRR2E	Small proline-rich protein 2E	7855	1
PSMB2	Proteasome subunit beta type-2	22836	2
SPTAN1	Spectrin alpha chain non-erythrocytic 1	282835	2
CCND1	G1/S-specific cyclin-D1	33729	1
HNRNPC	Heterogeneous nuclear ribonucleoproteins C1/C2	31972	1
INPP4B	Inositol polyphosphate 4-phosphatase type II	47151	9
RNPEP	Aminopeptidase B	72596	1
MGAM2	Probable maltase-glucoamylase 2	277989	1
CFI	Complement factor I	65060	1
HEXB	Beta-hexosaminidase subunit beta	63111	1
ALG13	Putative bifunctional UDP-N-acetylglucosamine transferase and deubiquitinase ALG13	6878	1
SLC4A11	Sodium bicarbonate transporter-like protein 11	90424	2
NUMA1	Nuclear mitotic apparatus protein 1	236160	1
PREPL	Prolyl endopeptidase-like	83927	1
PRIM2	DNA primase large subunit	58806	3
COL1A2	Collagen alpha-2(I) chain	129151	1
CEACAM8	Carcinoembryonic antigen-related cell adhesion molecule 8	38154	1
DPP3	Dipeptidyl peptidase 3	84305	1
CELSR3	Cadherin EGF LAG seven-pass G-type receptor 3	358186	1
RTN4	Reticulon-4	129931	1
LAMP2	Lysosome-associated membrane glycoprotein 2	44961	1
EEF1B2	Elongation factor 1-beta	24764	1
ABCA3	ATP-binding cassette sub-family A member 3	191361	1
SYMPK	Symplekin	141148	1
IVL	Involucrin	68479	1
TMEM200C	Transmembrane protein 200C	63928	1
ARF1	ADP-ribosylation factor 1	20697	1
ARF3	ADP-ribosylation factor 3	20601	1
VNN3	Vascular non-inflammatory molecule 3	56118	1
SPRR2D	Small proline-rich protein 2D	7905	1
SPRR2B	Small proline-rich protein 2B	7975	1
SFMBT1	Scm-like with four MBT domains protein 1	98141	1
RACK1	Receptor of-activated protein C kinase 1	25869	1
PDS5A	Sister chromatid cohesion protein PDS5 homolog A	150830	2
TMEM8B	Transmembrane protein 8B	51941	1
OBSCN	Obscurin	868496	1
PRDM1	PR domain zinc finger protein 1	91771	2
PSME1	Proteasome activator complex subunit 1	28723	1
PSMB9	Proteasome subunit beta type-9	23264	1
CCDC88C	Protein Daple	228228	1
LGR5	Leucine-rich repeat-containing G-protein coupled receptor 5	99998	1
DRC1	Dynein regulatory complex protein 1	87134	1
TENM3	Teneurin-3	300950	1
AHDC1	AT-hook DNA-binding motif-containing protein 1	168349	2
MMP24	Matrix metalloproteinase-24	73232	1
NRIP1	Nuclear receptor-interacting protein 1	126942	1
ZNF780A	Zinc finger protein 780A	70478	1
HMGCS1	Hydroxymethylglutaryl-CoA synthase cytoplasmic	57294	1
CACNA1B	Voltage-dependent N-type calcium channel subunit alpha	251711	1
ERCC5	DNA repair protein complementing XP-G cells	133108	1
BIVM-ERCC5	BIVM-ERCC5 readthrough	158990	1
ACTR1A	Alpha-centractin	24957	1
RYR2	Ryanodine receptor 2	562618	1
SURF1	Surfeit locus protein 1	33331	1
CEBPB	CCAAT/enhancer-binding protein beta	36106	2
SH2D3C	SH2 domain-containing protein 3C	94411	1
PDE2A	cGMP-dependent 3' 5'-cyclic phosphodiesterase	105717	1
MYLK	Myosin light chain kinase smooth muscle	210713	1
ARMCX5	Armadillo repeat-containing X-linked protein 5	62346	1
DNAH5	Dynein heavy chain 5 axonemal	529026	1
TSN	Translin	25572	1

## Sheet: HC_SZ1
GS	Protein Description	Av. Mass	Spectral Count
MAP2	Microtubule-associated protein 2	199525	844
MAP1B	Microtubule-associated protein 1B	270632	427
TUBB4B	Tubulin beta-4B chain	49831	464
TUBB4A	Tubulin beta-4A chain	49586	456
TUBB2A	Tubulin beta-2A chain	49907	480
TUBA1B	Tubulin alpha-1B chain	50152	552
TUBA1A	Tubulin alpha-1A chain	50136	550
TUBB	Tubulin beta chain	49671	435
TUBA1C	Tubulin alpha-1C chain	49895	484
TUBA3C	Tubulin alpha-3C chain	49960	412
TUBA3D	Tubulin alpha-3D chain	49960	412
MAP1A	Microtubule-associated protein 1A	305484	418
SYN1	Synapsin-1	74111	372
MAPT	Microtubule-associated protein	78955	384
SNAP91	Clathrin coat assembly protein AP180	91971	256
TUBB3	Tubulin beta-3 chain	50433	305
TUBA4A	Tubulin alpha-4A chain	49924	379
DPYSL2	Dihydropyrimidinase-related protein 2	73503	466
A0A0B4J269	G_PROTEIN_RECEP_F1_2 domain-containing protein	88382	269
ACTB	Actin cytoplasmic 1	41737	395
ACTG1	Actin cytoplasmic 2	41793	355
CKB	Creatine kinase B-type	42644	263
MBP	Myelin basic protein	17119	771
TUBB6	Tubulin beta-6 chain	49857	260
TUBA8	Tubulin alpha-8 chain	50094	198
RTN4	Reticulon-4	129931	282
AHNAK	Neuroblast differentiation-associated protein AHNAK	629114	122
VAMP2	Vesicle-associated membrane protein 2	12251	293
GFAP	Glial fibrillary acidic protein	49880	207
ANK2	Ankyrin-2	425754	140
SYN2	Synapsin-2	62996	234
BSN	Protein bassoon	416475	114
MAP4	Microtubule-associated protein 4	121005	140
SNCA	Alpha-synuclein	14460	70
ACTA1	Actin alpha skeletal muscle	42051	215
ACTC1	Actin alpha cardiac muscle 1	42019	214
EPN1	Epsin-1	60293	109
ADIRF	Adipogenesis regulatory factor	7855	68
SYNPO	Synaptopodin	99463	138
POTEE	POTE ankyrin domain family member E	121363	146
MAP6	Microtubule-associated protein 6	86505	87
TUBB8B	Tubulin beta 8B	49573	109
SNCB	Beta-synuclein	14288	68
NEFL	Neurofilament light polypeptide	61517	84
HBB	Hemoglobin subunit beta	15998	78
POTEF	POTE ankyrin domain family member F	121444	139
SCAMP1	Secretory carrier-associated membrane protein 1	37920	73
RTN1	Reticulon-1	83618	60
PLEC	Plectin	388036	49
SNCG	Gamma-synuclein	13331	68
KRT10	Keratin type I cytoskeletal 10	58827	43
KRT1	Keratin type II cytoskeletal 1	66039	70
AAK1	AP2-associated protein kinase 1	103885	58
VAMP3	Vesicle-associated membrane protein 3	11309	59
WASF1	Wiskott-Aldrich syndrome protein family member 1	61652	71
SPTAN1	Spectrin alpha chain non-erythrocytic 1	282835	72
SNAP25	Synaptosomal-associated protein 25	23315	65
EPB41L3	Band 4.1-like protein 3	102288	49
HBA1	Hemoglobin subunit alpha	15258	80
PCSK1N	ProSAAS	27372	48
NEFM	Neurofilament medium polypeptide	98381	63
YWHAZ	14-3-3 protein zeta/delta	27745	29
KRT9	Keratin type I cytoskeletal 9	62064	37
ADD2	Beta-adducin	80854	44
AMPH	Amphiphysin	76257	64
DBN1	Drebrin	71429	66
RTN3	Reticulon-3	112611	36
CRYM	Ketimine reductase mu-crystallin	33776	62
VGF	Neurosecretory protein VGF	67258	39
PPIA	Peptidyl-prolyl cis-trans isomerase A	18012	39
PALM	Paralemmin-1	42076	64
CRMP1	Dihydropyrimidinase-related protein 1	62030	52
DMTN	Dematin	45514	75
TPPP	Tubulin polymerization-promoting protein	23694	50
DNAJC6	Putative tyrosine-protein phosphatase auxilin	99997	36
AHCYL1	S-adenosylhomocysteine hydrolase-like protein 1	58952	63
SPTBN1	Spectrin beta chain non-erythrocytic 1	274608	43
HBD	Hemoglobin subunit delta	16055	40
DCTN2	Dynactin subunit 2	44231	33
KRT2	Keratin type II cytoskeletal 2 epidermal	65433	28
CHGB	Secretogranin-1	78276	54
BIN1	Myc box-dependent-interacting protein 1	64699	33
ENO1	Alpha-enolase	47169	30
SLC1A4	Neutral amino acid transporter A	55723	22
ALDOA	Fructose-bisphosphate aldolase A	39420	26
DNM1	Dynamin-1	94017	43
ENO2	Gamma-enolase	47269	18
MDH2	Malate dehydrogenase mitochondrial	35503	25
NRGN	Neurogranin	7618	81
CFL1	Cofilin-1	18502	39
BAIAP2	Brain-specific angiogenesis inhibitor 1-associated protein 2	60868	29
AQP4	Aquaporin-4	38178	68
ATP5F1B	ATP synthase subunit beta mitochondrial	56560	26
SYNGR3	Synaptogyrin-3	24555	30
SCG2	Secretogranin-2	70941	37
HSPA8	Heat shock cognate 71 kDa protein	70898	29
SYNGAP1	Ras/Rap GTPase-activating protein SynGAP	148284	35
ALDOC	Fructose-bisphosphate aldolase C	39456	22
UCHL1	Ubiquitin carboxyl-terminal hydrolase isozyme L1	24824	51
BASP1	Brain acid soluble protein 1	22693	32
WBP2	WW domain-binding protein 2	25807	44
PCLO	Protein piccolo	560707	38
TFG	Protein TFG	43448	21
CAPNS1	Calpain small subunit 1	28316	25
UBQLN1	Ubiquilin-1	62519	37
ATP5F1A	ATP synthase subunit alpha mitochondrial	59751	24
SYNPR	Synaptoporin	29166	32
ACTBL2	Beta-actin-like protein 2	42003	48
TSC22D1	TSC22 domain family protein 1	109676	47
PPP3CA	Serine/threonine-protein phosphatase	47815	61
CALM3	Calmodulin-3	16838	35
CALM1	Calmodulin-1	16838	35
CALM2	Calmodulin-2	16838	35
GJA1	Gap junction alpha-1 protein	43008	57
GAPDH	Glyceraldehyde-3-phosphate dehydrogenase	36053	38
UBQLN2	Ubiquilin-2	65696	33
CRIP2	Cysteine-rich protein 2	22493	27
TPI1	Triosephosphate isomerase	30791	32
TCP1	T-complex protein 1 subunit alpha	60344	24
EPB41L1	Band 4.1-like protein 1	98375	26
VIM	Vimentin	53652	35
TMSB4X	Thymosin beta-4	5053	35
DPYSL3	Dihydropyrimidinase-related protein 3	61963	49
MYH2	Myosin-2	223042	23
CTTN	Src substrate cortactin	61586	19
SYNJ1	Synaptojanin-1	139914	48
PGAM1	Phosphoglycerate mutase 1	28804	22
SLC6A17	Sodium-dependent neutral amino acid transporter SLC6A17	81001	26
MYH4	Myosin-4	223069	19
INA	Alpha-internexin	55391	32
SIRPA	Tyrosine-protein phosphatase non-receptor type substrate 1	54967	34
AGFG1	Arf-GAP domain and FG repeat-containing protein 1	58260	26
DNM1L	Dynamin-1-like protein	81877	22
NDRG2	Protein NDRG2	40798	21
ADD1	Alpha-adducin	70056	38
PLIN3	Perilipin-3	47075	25
DNAJC5	DnaJ homolog subfamily C member 5	22149	30
DPYSL4	Dihydropyrimidinase-related protein 4	61878	26
ENSA	Alpha-endosulfine	13133	28
PCDH1	Protocadherin-1	114743	21
CACNG8	Voltage-dependent calcium channel gamma-8 subunit	43295	20
ATP2B2	Plasma membrane calcium-transporting ATPase 2	136876	26
BSCL2	HCG2020143 isoform CRA_b	51287	24
MARCKS	Myristoylated alanine-rich C-kinase substrate	31555	22
PRRT1	Proline-rich transmembrane protein 1	31430	31
SGIP1	SH3-containing GRB2-like protein 3-interacting protein 1	89109	25
UBAP2L	Ubiquitin-associated protein 2-like	113628	22
AKAP12	A-kinase anchor protein 12	191480	26
CCT2	T-complex protein 1 subunit beta	56807	14
MYH1	Myosin-1	223143	17
PEBP1	Phosphatidylethanolamine-binding protein 1	21057	17
VAMP1	Vesicle-associated membrane protein 1	12600	19
EEF1A2	Elongation factor 1-alpha 2	50470	27
CAMK2B	Calcium/calmodulin-dependent protein kinase type II subunit beta	72678	22
CAMKV	CaM kinase-like vesicle-associated protein	54354	10
STXBP1	Syntaxin-binding protein 1	66161	18
CTNND2	Catenin delta-2	132656	27
SHANK3	SH3 and multiple ankyrin repeat domains protein 3	184666	23
HEPACAM	Hepatocyte cell adhesion molecule	46027	17
PKM	Pyruvate kinase PKM	57937	16
HSP90AB1	Heat shock protein HSP 90-beta	83264	20
EEF1A1	Elongation factor 1-alpha 1	47883	24
ADD3	Gamma-adducin	79155	27
MYH8	Myosin-8	222760	15
PICALM	Phosphatidylinositol-binding clathrin assembly protein	70755	22
CAMK2A	Calcium/calmodulin-dependent protein kinase type II subunit alpha	53040	16
CLASP2	CLIP-associating protein 2	140907	10
ANK3	Ankyrin-3	480416	14
PPP1R9B	Neurabin-2	89334	15
OXR1	Oxidation resistance protein 1	97970	14
SRGAP3	SLIT-ROBO Rho GTPase-activating protein 3	124504	14
WIPF3	WAS/WASL-interacting protein family member 3	49348	29
DCTN1	Dynactin subunit 1	139094	17
DPYSL5	Dihydropyrimidinase-related protein 5	61421	11
PABPC1	Polyadenylate-binding protein	65748	18
ARPP19	cAMP-regulated phosphoprotein 19	14484	20
AHNAK2	Protein AHNAK2	616641	13
ATP8A1	Phospholipid-transporting ATPase IA	131369	16
BCAN	Brevican core protein	99118	21
SYP	Synaptophysin	33845	16
GPRIN1	G protein-regulated inducer of neurite outgrowth 1	102399	17
PRRT2	Proline-rich transmembrane protein 2	29210	20
PACSIN1	Protein kinase C and casein kinase substrate in neurons protein 1	46146	11
TPD52	Tumor protein D52	24327	18
SCAMP3	Secretory carrier-associated membrane protein 3	38287	14
WNK2	Serine/threonine-protein kinase WNK2	234378	15
H1-2	Histone H1.2	21365	23
GNG2	Guanine nucleotide-binding protein G(I)/G(S)/G(O) subunit gamma-2	7850	32
CYCS	Cytochrome c	11749	17
SORBS2	Sorbin and SH3 domain-containing protein 2	124107	13
RAB3A	Ras-related protein Rab-3A	24984	7
HSPD1	60 kDa heat shock protein mitochondrial	61055	13
PRDX5	Peroxiredoxin-5 mitochondrial	22086	26
H1-4	Histone H1.4	21865	19
RAD23B	UV excision repair protein RAD23 homolog B	43171	13
SYNPO2	Synaptopodin-2	117514	10
ATP6V1B2	V-type proton ATPase subunit B brain isoform	56501	24
MAP6D1	MAP6 domain-containing protein 1	21005	13
DYNC1I1	Cytoplasmic dynein 1 intermediate chain 1	72955	16
BCL2L13	Bcl-2-like protein 13	48872	15
SLC1A2	Amino acid transporter	53576	68
PGK1	Phosphoglycerate kinase 1	44615	14
JPT1	Jupiter microtubule-associated homolog 1	11012	11
PRSS3	Trypsin-3	32529	41
PYGB	Glycogen phosphorylase brain form	96696	20
CRTC1	CREB-regulated transcription coactivator 1	62686	27
CAMK2D	Calcium/calmodulin-dependent protein kinase (CaM kinase) II delta isoform CRA_e	56298	14
MTSS2	Protein MTSS 2	79798	18
HNRNPA2B1	Heterogeneous nuclear ribonucleoproteins A2/B1	37430	10
HSP90AA1	Heat shock protein HSP 90-alpha	84660	13
SDCBP	Syndecan binding protein (Syntenin) isoform CRA_a	34819	16
YWHAB	14-3-3 protein beta/alpha	28082	21
ATP2B1	Plasma membrane calcium-transporting ATPase 1	134685	9
MDH1	Malate dehydrogenase cytoplasmic	36426	8
VCAN	Versican core protein	372821	8
UBQLN4	Ubiquilin-4	63853	19
ALB	Serum albumin	69227	14
NPY	Pro-neuropeptide Y	10851	23
PPP2R1A	Serine/threonine-protein phosphatase 2A 65 kDa regulatory subunit A alpha isoform	65309	13
PRRT3	Proline-rich transmembrane protein 3	102197	10
STIP1	Stress-induced-phosphoprotein 1	62639	7
GLUD1	Glutamate dehydrogenase 1 mitochondrial	61398	12
APOA2	Apolipoprotein A-II	11175	16
SMAP1	Stromal membrane-associated protein 1	49219	10
TUBB1	Tubulin beta-1 chain	50327	31
YWHAE	14-3-3 protein epsilon	29174	15
MYL12A	Myosin regulatory light chain 12A	19794	11
MYL12B	Myosin regulatory light chain 12B	19779	11
CBR1	Carbonyl reductase [NADPH] 1	30375	16
TOLLIP	Toll-interacting protein	23280	13
POLR2M	DNA-directed RNA polymerase II subunit GRINL1A isoforms 4/5	15131	10
CARMIL2	Capping protein Arp2/3 and myosin-I linker protein 2	154688	17
TMSB10	Thymosin beta-10	5026	25
ATP1A3	Sodium/potassium-transporting ATPase subunit alpha-3	133317	10
A0A2R8YEY8	Sodium/potassium-transporting ATPase subunit alpha	111196	10
ENO3	Beta-enolase	46987	7
CNN3	Calponin-3	36414	14
HCN1	Potassium/sodium hyperpolarization-activated cyclic nucleotide-gated channel 1	98796	13
PRSS1	Trypsin-1	26558	41
PRSS3P2	Putative trypsin-6	26537	41
PRSS2	Protease serine 2 preproprotein	26670	41
CPLX2	Complexin-2	15394	20
DYNLRB1	Dynein light chain roadblock-type 1	16253	8
UBA1	Ubiquitin-like modifier-activating enzyme 1	117849	10
NECAP1	Adaptin ear-binding coat-associated protein 1	19007	25
KIF21A	Kinesin-like protein KIF21A	187178	5
CDC42EP4	Cdc42 effector protein 4	37980	7
EPN2	Epsin-2	61552	11
STMN1	Stathmin	17302	12
MINK1	Misshapen-like kinase 1	149821	15
RPLP2	60S acidic ribosomal protein P2	11665	9
SYNGR1	Synaptogyrin-1	25456	13
TMOD2	Tropomodulin-2	39595	13
COX7C	Cytochrome c oxidase subunit 7C mitochondrial	7245	18
CKM	Creatine kinase M-type	43101	9
KRT6B	Keratin type II cytoskeletal 6B	60067	16
DDX6	DDX6 protein	20426	7
SEC16A	Protein transport protein Sec16A	251891	7
FLOT2	Flotillin	47142	10
DDX1	ATP-dependent RNA helicase DDX1	73975	14
GPI	Glucose-6-phosphate isomerase	63147	9
MAP7D2	MAP7 domain-containing protein 2	81965	4
HSPB1	Heat shock protein beta-1	22783	15
EPB41L2	Band 4.1-like protein 2	104360	24
PDYN	Proenkephalin-B	28385	6
APOA1	Apolipoprotein A-I	30778	7
MAPK1	Mitogen-activated protein kinase 1	41390	14
MICOS13	MICOS complex subunit MIC13	13087	8
MAP7D1	MAP7 domain-containing protein 1	92820	7
KRT5	Keratin type II cytoskeletal 5	62378	14
CDV3	Protein CDV3 homolog	27335	11
SEPTIN8	Septin-8	55756	12
DBI	Acyl-CoA-binding protein	15959	6
EPS15L1	Epidermal growth factor receptor substrate 15-like 1	94255	13
CDC42SE2	CDC42 small effector protein 2	5871	14
CNDP2	Cytosolic non-specific dipeptidase	52879	13
AP2A1	AP-2 complex subunit alpha-1	107546	8
PRKAR2A	cAMP-dependent protein kinase type II-alpha regulatory subunit	45518	10
ABI1	Abl interactor 1	43295	11
ABLIM1	Actin-binding LIM protein 1	87688	12
RASA1	Ras GTPase-activating protein 1	116403	9
HNRNPDL	Heterogeneous nuclear ribonucleoprotein D-like	46438	7
CORO1A	Coronin-1A	51026	3
LDHB	L-lactate dehydrogenase B chain	36639	7
HIST1H2AH	Histone H2A type 1-H	13906	11
H2AC14	Histone H2A type 1-J	13936	11
HIST2H2AC	Histone H2A type 2-C	13988	11
H2AFJ	Histone H2A.J	14019	11
H2AC11	Histone H2A type 1	14091	11
HIST1H2AC	Histone H2A type 1-C	14105	11
HIST2H2AA3	Histone H2A type 2-A	14095	11
H2AC7	Histone H2A type 1-D	14107	11
HIST3H2A	Histone H2A type 3	14121	11
H2AC4	Histone H2A type 1-B/E	14135	11
hCG_2039566	Histone H2A	18482	11
PTPRN	Receptor-type tyrosine-protein phosphatase-like N	105847	11
CASKIN1	Caskin-1	149813	8
ALYREF	THO complex subunit 4	26888	7
MRTFB	Myocardin-related transcription factor B	118127	7
PHGDH	D-3-phosphoglycerate dehydrogenase	56651	6
FKBP3	Peptidyl-prolyl cis-trans isomerase FKBP3	25177	7
NUMBL	Numb-like protein	60813	19
GNB1	Guanine nucleotide-binding protein G(I)/G(S)/G(T) subunit beta-1	37377	9
MATR3	Matrin-3	88359	10
CCK	Cholecystokinin	12669	24
MIF	Macrophage migration inhibitory factor	12476	5
SLC6A1	Transporter	17828	12
SORBS1	Sorbin and SH3 domain-containing protein 1	142513	5
PRDX6	Peroxiredoxin-6	25035	9
MAPRE3	Microtubule-associated protein RP/EB family member 3	31982	9
ATP6V1G2	V-type proton ATPase subunit G 2	13604	8
NSF	Vesicle-fusing ATPase	82092	10
PCSK1	Neuroendocrine convertase 1	84152	8
SEPTIN9	Septin-9	65402	5
HNRNPC	Heterogeneous nuclear ribonucleoproteins C1/C2	31972	10
PRKAR2B	cAMP-dependent protein kinase type II-beta regulatory subunit	46302	4
CHCHD2	Coiled-coil-helix-coiled-coil-helix domain-containing protein 2	15513	14
CHCHD2P9	Putative coiled-coil-helix-coiled-coil-helix domain-containing protein CHCHD2P9 mitochondrial	15490	14
PEA15	Astrocytic phosphoprotein PEA-15	15040	18
GATD3A	Glutamine amidotransferase-like class 1 domain-containing protein 3A mitochondrial	28170	4
GATD3B	Glutamine amidotransferase-like class 1 domain-containing protein 3B mitochondrial	28142	4
CD44	CD44 antigen	81538	8
LNPK	Endoplasmic reticulum junction formation protein lunapark	47740	5
RAB3C	Ras-related protein Rab-3C	25952	5
PPP3CB	Serine/threonine-protein phosphatase 2B catalytic subunit beta isoform	59024	14
KHSRP	Far upstream element-binding protein 2	73115	8
NEBL	Nebulette	116453	9
ITSN1	Intersectin-1	195420	7
DTNA	Dystrobrevin alpha	40887	4
FKBP1A	Peptidyl-prolyl cis-trans isomerase FKBP1A	11951	9
CXADR	Coxsackievirus and adenovirus receptor	40030	12
PSAP	Prosaposin	58113	6
STUM	Protein stum homolog	15007	3
TOM1	Target of Myb protein 1	53818	6
DYNC1H1	Cytoplasmic dynein 1 heavy chain 1	532412	8
PCDHGC5	Protocadherin gamma-C5	101921	4
WNK1	Serine/threonine-protein kinase WNK1	225501	8
SCG5	Neuroendocrine protein 7B2	21386	7
GNB2	Guanine nucleotide-binding protein G(I)/G(S)/G(T) subunit beta-2	37331	8
PPP1R1B	Protein phosphatase 1 regulatory subunit 1B	22963	15
COX5A	Cytochrome c oxidase subunit 5A mitochondrial	16762	6
KIAA1211L	Uncharacterized protein KIAA1211-like	102157	7
DLGAP3	Disks large-associated protein 3	106040	10
TAGLN3	Transgelin-3	22473	9
CD99L2	CD99 antigen-like protein 2	27986	15
ANXA1	Annexin A1	38714	5
TKT	Transketolase	67878	8
IGSF8	Immunoglobulin superfamily member 8	65034	6
SLC9A3R1	Na(+)/H(+) exchange regulatory cofactor NHE-RF1	38868	7
CLTC	Clathrin heavy chain 1	191613	15
S100B	Protein S100-B	10713	10
VAPB	Vesicle-associated membrane protein-associated protein B/C	27228	8
PRR36	Proline-rich protein 36	132748	10
SEPTIN5	HCG2002594 isoform CRA_c	43845	14
MAPK3	Mitogen-activated protein kinase 3	43136	13
COX6A1	Cytochrome c oxidase subunit 6A1 mitochondrial	12155	12
DNM2	Dynamin-2	98064	8
IST1	IST1 homolog	39751	6
ACTR1A	Alpha-centractin	42614	16
RAB3B	Ras-related protein Rab-3B	24758	4
SHISA4	Protein shisa-4	21522	13
HSPA6	Heat shock 70 kDa protein 6	71028	7
TOMM22	Mitochondrial import receptor subunit TOM22 homolog	15522	6
ADCYAP1	Pituitary adenylate cyclase-activating polypeptide	18835	5
PLP1	Myelin proteolipid protein	30077	10
ALDH6A1	Methylmalonate-semialdehyde dehydrogenase [acylating] mitochondrial	57840	10
SLC25A5	ADP/ATP translocase 2	32852	9
SLC4A10	Anion exchange protein	124701	5
HSPH1	Heat shock protein 105 kDa	96865	7
DLD	Dihydrolipoyl dehydrogenase	51816	7
ATP2B3	Plasma membrane calcium-transporting ATPase 3	134197	6
PSMF1	Proteasome inhibitor PI31 subunit	29817	11
SLC25A6	ADP/ATP translocase 3	32866	10
KRT14	Keratin type I cytoskeletal 14	51562	11
MYH7	Myosin-7	223095	10
MYH6	Myosin-6	223733	10
SYN3	Synapsin-3	63303	9
TNR	Tenascin-R	149561	10
TPM1	Tropomyosin 1 (Alpha) isoform CRA_b	28598	5
YWHAH	14-3-3 protein eta	28219	11
CST3	Cystatin-C	15799	8
SLC25A4	ADP/ATP translocase 1	22885	11
LGALSL	Galectin-related protein	8117	10
SLC1A3	Amino acid transporter	47100	14
PSD3	PH and SEC7 domain-containing protein 3	30495	10
PCBP1	Poly(rC)-binding protein 1	37498	11
ATP5PF	ATP synthase-coupling factor 6 mitochondrial	12588	14
WIPF2	WAS/WASL-interacting protein family member 2	46289	7
IQSEC2	IQ motif and SEC7 domain-containing protein 2	162782	8
SH3GL2	Endophilin-A1	39962	7
PCDHGA5	Protocadherin gamma-A5	100935	4
CAPRIN1	Caprin-1	78366	9
IDH2	Isocitrate dehydrogenase [NADP] mitochondrial	50909	5
VTA1	Chromosome 6 open reading frame 55 isoform CRA_b	31102	3
GNG4	Guanine nucleotide-binding protein G(I)/G(S)/G(O) subunit gamma-4	8389	6
IRS2	Insulin receptor substrate 2	137334	3
PFN1	Profilin-1	15054	3
CFL2	Cofilin-2	18737	6
TOM1L2	TOM1-like protein 2	55556	8
AARS	Alanine--tRNA ligase cytoplasmic	106810	8
SMIM20	Small integral membrane protein 20	7702	5
NAP1L4	Nucleosome assembly protein 1-like 4	42823	10
GGA1	ADP-ribosylation factor-binding protein GGA1	70384	8
MYH13	Myosin-13	223603	7
WDR47	WD repeat-containing protein 47	98702	7
GOT2	Aspartate aminotransferase mitochondrial	47518	7
S100A1	Protein S100-A1	10546	2
CTNNB1	Catenin beta-1	85368	16
YTHDF3	YTH domain-containing family protein 3	63675	8
UBL7	Ubiquitin-like protein 7	40510	6
COX8A	Cytochrome c oxidase subunit 8A mitochondrial	7579	16
HINT1	Histidine triad nucleotide-binding protein 1	13802	6
NDRG4	Protein NDRG4	7306	12
SLC17A7	Vesicular glutamate transporter 1	61613	13
DNM3	Dynamin-3	97746	7
ST13	Hsc70-interacting protein	41332	9
ST13P5	Putative protein FAM10A5	41378	9
DDAH1	N(G) N(G)-dimethylarginine dimethylaminohydrolase 1	31122	6
TACC1	Transforming acidic coiled-coil-containing protein 1	63903	4
SH3GLB2	Endophilin-B2	41668	7
DDAH2	N(G) N(G)-dimethylarginine dimethylaminohydrolase 2	29644	6
LAMTOR5	Ragulator complex protein LAMTOR5	9614	5
TNS1	Tensin-1	183223	4
ETFA	Electron transfer flavoprotein subunit alpha mitochondrial	35080	8
GSK3B	Glycogen synthase kinase-3 beta	46744	4
CSRP1	Cysteine and glycine-rich protein 1	20567	5
STX1B	Syntaxin-1B	33245	4
PRKCA	Protein kinase C alpha type	76750	7
KHDRBS1	KH domain-containing RNA-binding signal transduction-associated protein 1	48227	4
DYNC1LI2	Cytoplasmic dynein 1 light intermediate chain 2	54099	4
COX5B	Cytochrome c oxidase subunit 5B mitochondrial	13696	8
AKAP5	A-kinase anchor protein 5	47088	5
ATIC	Bifunctional purine biosynthesis protein PURH	64616	6
CLU	Clusterin	52495	4
REPS2	RalBP1-associated Eps domain-containing protein 2	71534	3
MT-ATP8	ATP synthase protein 8	7992	7
LASP1	LIM and SH3 domain protein 1	29717	6
GNG12	Guanine nucleotide-binding protein G(I)/G(S)/G(O) subunit gamma-12	8006	9
YWHAQ	14-3-3 protein theta	27764	8
CCT8	T-complex protein 1 subunit theta	59621	9
DCLK1	Serine/threonine-protein kinase DCLK1	82224	3
YWHAG	14-3-3 protein gamma	28303	10
VIP	VIP peptides	19169	4
HSPE1	10 kDa heat shock protein mitochondrial	10932	5
HSP90AB3P	Putative heat shock protein HSP 90-beta-3	68325	8
PSIP1	PC4 and SFRS1-interacting protein	60103	7
SOD2	Superoxide dismutase [Mn] mitochondrial	24750	3
RIMS1	Regulating synaptic membrane exocytosis protein 1	189071	3
LRRC47	Leucine-rich repeat-containing protein 47	63473	4
SFXN3	Sideroflexin-3	35503	7
FSCN1	Fascin	54530	4
LGALS1	Galectin-1	14716	6
UBXN7	UBX domain-containing protein 7	54862	4
EIF4G3	Eukaryotic translation initiation factor 4 gamma 3	195272	4
EDC4	Enhancer of mRNA-decapping protein 4	151661	7
BCAS1	Breast carcinoma-amplified sequence 1	61709	6
CTSB	Cathepsin B	37822	7
TEX2	Testis-expressed protein 2	125303	5
UBA52	Ubiquitin-60S ribosomal protein L40	14728	5
UBB	Polyubiquitin-B	17215	5
UBC	Polyubiquitin-C	25758	5
PIN1	Peptidyl-prolyl cis-trans isomerase NIMA-interacting 1	18243	3
SPAG9	C-Jun-amino-terminal kinase-interacting protein 4	146205	5
TAC3	Tachykinin-3	13438	3
APOOL	MICOS complex subunit	28762	3
SLC6A11	Sodium- and chloride-dependent GABA transporter 3	70606	3
SHISA7	Protein shisa-7	56214	11
RAB11FIP5	Rab11 family-interacting protein 5	138414	4
QKI	Protein quaking	37671	10
ABI2	Abl interactor 2	52790	7
EDF1	Endothelial differentiation-related factor 1	16369	8
DENND1A	DENN domain-containing protein 1A	110577	4
COX4I1	Cytochrome c oxidase subunit 4 isoform 1 mitochondrial	19577	6
KRT8	Keratin type II cytoskeletal 8	53704	6
GOT1	Aspartate aminotransferase cytoplasmic	46248	5
EIF2S3	Eukaryotic translation initiation factor 2 subunit 3	51110	4
EIF2S3B	Eukaryotic translation initiation factor 2 subunit 3B	51229	4
PDHB	Pyruvate dehydrogenase E1 component subunit beta mitochondrial	39233	7
H4C1	Histone H4	11367	6
SEPTIN6	Septin-6	49717	11
SCOC	Short coiled-coil protein	9355	3
RABL6	Rab-like protein 6	79549	5
FUS	RNA-binding protein FUS	53426	5
AMPD2	AMP deaminase 2	100688	8
PFN2	Profilin	9798	3
FARSA	Phenylalanine--tRNA ligase alpha subunit	57564	4
ATP5PO	ATP synthase subunit O mitochondrial	23277	3
MRPS36	28S ribosomal protein S36 mitochondrial	11466	3
HDAC4	Histone deacetylase 4	119040	3
ATP6V1E1	V-type proton ATPase subunit E 1	26145	8
GNAO1	Guanine nucleotide-binding protein G(o) subunit alpha	40051	6
PAK3	Non-specific serine/threonine protein kinase	60627	6
PAK2	Serine/threonine-protein kinase PAK 2	58043	6
TPD52L2	Tumor protein D54	22238	4
MTDH	Protein LYRIC	63837	8
TNKS1BP1	182 kDa tankyrase-1-binding protein	181795	3
PPP1R21	Protein phosphatase 1 regulatory subunit 21	88314	4
NDUFS4	NADH dehydrogenase [ubiquinone] iron-sulfur protein 4 mitochondrial	20108	4
TMEM163	Transmembrane protein 163	31469	4
SNPH	Syntaphilin	53537	5
RAB1B	Ras-related protein Rab-1B	22171	8
RAB1A	Ras-related protein Rab-1A	22678	8
RAB1C	Putative Ras-related protein Rab-1C	22017	8
AGAP2	Arf-GAP with GTPase ANK repeat and PH domain-containing protein 2	124590	4
ACTR1B	Beta-centractin	42293	8
TJP2	Tight junction protein ZO-2	123584	3
SYNCRIP	Heterogeneous nuclear ribonucleoprotein Q	69603	3
NDUFA2	NADH dehydrogenase [ubiquinone] 1 alpha subcomplex subunit 2	10922	6
GRM5	Metabotropic glutamate receptor 5	132469	4
CCT4	T-complex protein 1 subunit delta	57924	5
RPLP1	60S acidic ribosomal protein P1	11514	2
SRP14	Signal recognition particle 14 kDa protein	14570	4
CAV1	Caveolin-1	20472	3
PPP3CC	Serine/threonine-protein phosphatase 2B catalytic subunit gamma isoform	58129	6
H1-5	Histone H1.5	22580	7
ABLIM2	Actin-binding LIM protein 2	67812	6
SRCIN1	SRC kinase-signaling inhibitor 1	130462	6
PRDX1	Peroxiredoxin-1	22110	9
HNRNPK	Heterogeneous nuclear ribonucleoprotein K	50976	10
SLC9A1	Sodium/hydrogen exchanger 1	90763	4
MYL1	Myosin light chain 1/3 skeletal muscle isoform	21145	2
PRDX2	Peroxiredoxin-2	21892	8
CDC5L	Cell division cycle 5-like protein	92251	3
ARHGAP1	Rho GTPase-activating protein 1	50436	4
MTPN	Myotrophin	12895	2
MAG	Myelin-associated glycoprotein	69069	5
CNP	2' 3'-cyclic-nucleotide 3'-phosphodiesterase	47579	8
PAK1	Serine/threonine-protein kinase PAK 1	50877	6
TPP1	Tripeptidyl-peptidase 1	61248	4
CBL	E3 ubiquitin-protein ligase CBL	99633	5
CCT6A	T-complex protein 1 subunit zeta	58024	3
AK1	Adenylate kinase isoenzyme 1	21635	9
FAM171B	Protein FAM171B	92181	4
NDUFS1	NADH-ubiquinone oxidoreductase 75 kDa subunit mitochondrial	79468	2
RPS17	40S ribosomal protein S17	15550	3
NAPB	Beta-soluble NSF attachment protein	33557	4
GTF2A1	Transcription initiation factor IIA subunit 1	41514	2
PIANP	PILR alpha-associated neural protein	30076	4
FGA	Fibrinogen alpha chain	94973	4
ATP6V1H	V-type proton ATPase subunit H	55883	4
TPM2	Beta tropomyosin isoform	33026	3
PEX5L	PEX5-related protein	69697	3
CACNB1	Voltage-dependent L-type calcium channel subunit beta-1	65714	7
NECAP2	Adaptin ear-binding coat-associated protein 2	21524	10
SRRM2	Serine/arginine repetitive matrix protein 2	299616	5
COX7A2	Cytochrome c oxidase subunit 7A2 mitochondrial	12844	3
CAST	Calpastatin	74919	4
ATG3	Ubiquitin-like-conjugating enzyme ATG3	35864	3
YTHDF2	YTH domain-containing family protein 2	62334	5
OSBP	Oxysterol-binding protein 1	89421	2
HNRNPD	Heterogeneous nuclear ribonucleoprotein D0	38434	4
CAMK4	Calcium/calmodulin-dependent protein kinase type IV	51926	2
PAICS	Multifunctional protein ADE2	47079	7
SYAP1	Synapse-associated protein 1	39933	8
KIAA1549L	UPF0606 protein KIAA1549L	198997	7
CLINT1	Clathrin interactor 1	68259	4
SRI	Sorcin	21676	2
TPM3	Tropomyosin alpha-3 chain	26421	3
FAM241B	Protein FAM241B	13238	10
DYNLL1	Dynein light chain	5426	2
ICA1	Islet cell autoantigen 1	53242	2
DBNL	Drebrin-like protein	45746	3
HGS	Hepatocyte growth factor-regulated tyrosine kinase substrate	86192	4
SEPTIN11	Septin 11 isoform CRA_b	49006	12
PTPN23	Tyrosine-protein phosphatase non-receptor type 23	178972	7
PCSK2	Neuroendocrine convertase 2	70565	6
STX16-NPEPL1	STX16-NPEPL1 readthrough (NMD candidate)	43229	4
STX16	Syntaxin-16	37031	4
CNTNAP1	Contactin-associated protein 1	156266	5
SYT1	Synaptotagmin I isoform CRA_b	47261	5
HSPA9	Stress-70 protein mitochondrial	73681	3
LARP1	La-related protein 1	123510	5
NPTXR	Neuronal pentraxin receptor	52828	3
C12orf57	Protein C10	9995	3
EEF1B2	Elongation factor 1-beta	7559	3
SLC8A2	Sodium/calcium exchanger 2	74399	7
NYAP2	Neuronal tyrosine-phosphorylated phosphoinositide-3-kinase adapter 2	70548	2
RAP1GAP2	Rap1 GTPase-activating protein 2	80056	2
CAPZA1	F-actin-capping protein subunit alpha-1	32923	3
GGT7	Glutathione hydrolase 7	70467	3
GNG7	Guanine nucleotide-binding protein G(I)/G(S)/G(O) subunit gamma-7	7522	9
CADPS	Calcium-dependent secretion activator 1	152786	4
SPTBN2	Spectrin beta chain non-erythrocytic 2	271323	3
EZR	Ezrin	69413	6
PRDX3	Thioredoxin-dependent peroxide reductase mitochondrial	27693	3
PDCD5	Programmed cell death protein 5	14285	4
NDRG1	Protein NDRG1	42835	5
EIF4G2	Eukaryotic translation initiation factor 4 gamma 2	102362	2
SRGAP2	SLIT-ROBO Rho GTPase-activating protein 2	120742	2
KBTBD11	Kelch repeat and BTB domain-containing protein 11	65720	3
IER3IP1	Immediate early response 3-interacting protein 1	7608	3
AHCYL2	Adenosylhomocysteinase 3	66721	7
ATP6AP2	Renin receptor	22263	5
CIRBP	Cold-inducible RNA-binding protein	17045	1
SVIP	Small VCP/p97-interacting protein	8443	4
TPM4	Tropomyosin alpha-4 chain	28609	3
HNRNPR	Heterogeneous nuclear ribonucleoprotein R	70943	3
MAPRE2	Microtubule-associated protein RP/EB family member 2	37031	3
MARCKSL1	MARCKS-related protein	19529	7
CAND1	Cullin-associated NEDD8-dissociated protein 1	136375	4
ASTN1	Astrotactin-1	136486	3
CKMT1A	Creatine kinase U-type mitochondrial	47037	5
EIF3G	Eukaryotic translation initiation factor 3 subunit G	35611	3
CAPZA2	F-actin-capping protein subunit alpha	19964	3
DKK3	Dickkopf-related protein 3	38390	4
HSPA5	Endoplasmic reticulum chaperone BiP	72333	2
ARPC3	Actin-related protein 2/3 complex subunit 3	20547	8
CAP1	Adenylyl cyclase-associated protein 1	51902	6
BTF3	Transcription factor BTF3	22168	2
PITHD1	PITH domain-containing protein 1	24178	4
PLPPR4	Phospholipid phosphatase-related protein type 4	66200	3
ATP1B1	Sodium/potassium-transporting ATPase subunit beta-1	35061	2
ADCY9	Adenylate cyclase type 9	150700	1
KCNQ2	Potassium voltage-gated channel subfamily KQT member 2	83419	3
SEPTIN7	Septin-7	48716	9
WDR1	WD repeat-containing protein 1	66194	3
WASL	Neural Wiskott-Aldrich syndrome protein	54827	5
ZC2HC1A	Zinc finger C2HC domain-containing protein 1A	35092	5
VCP	Transitional endoplasmic reticulum ATPase	89322	3
ARHGAP23	Rho GTPase-activating protein 23	162191	3
AMER2	APC membrane recruitment protein 2	69507	8
MAGED2	Melanoma-associated antigen D2	63139	3
NCAM1	Neural cell adhesion molecule 1	93330	2
MAPK10	Mitogen-activated protein kinase	63087	3
RAPH1	Ras-associated and pleckstrin homology domains-containing protein 1	135256	4
NDUFA12	NADH dehydrogenase [ubiquinone] 1 alpha subcomplex subunit 12	17114	4
PPP1CC	Serine/threonine-protein phosphatase	30987	3
CAMLG	Calcium signal-modulating cyclophilin ligand	32953	5
B4DLN1	cDNA FLJ60124 highly similar to Mitochondrial dicarboxylate carrier	48099	4
MRPL12	39S ribosomal protein L12 mitochondrial	21348	4
PALM2	Paralemmin-2	42185	3
UPF1	Regulator of nonsense transcripts 1	124345	2
PCP4	Calmodulin regulator protein PCP4	6791	1
COX6B1	Cytochrome c oxidase subunit 6B1	10192	3
SHC3	SHC-transforming protein 3	64056	3
GPM6B	Neuronal membrane glycoprotein M6-b	28989	3
USP5	Ubiquitin carboxyl-terminal hydrolase 5	95786	4
ARFGAP1	ADP-ribosylation factor GTPase-activating protein 1	37109	4
TAF10	Transcription initiation factor TFIID subunit 10	21711	4
ANKS1B	Ankyrin repeat and sterile alpha motif domain-containing protein 1B	32811	2
SLC24A2	Sodium/potassium/calcium exchanger 2	73664	3
PPP1CB	Serine/threonine-protein phosphatase PP1-beta catalytic subunit	37187	3
WDR44	WD repeat-containing protein 44	101366	2
DYNC1LI1	Cytoplasmic dynein 1 light intermediate chain 1	56579	9
NPEPPS	Aminopeptidase	102988	2
PTK2B	Protein-tyrosine kinase 2-beta	115875	4
SQSTM1	Sequestosome-1	47687	1
BAX	Apoptosis regulator BAX	21184	3
SYT7	Synaptotagmin-7	13770	4
GRHPR	Glyoxylate reductase/hydroxypyruvate reductase	35668	1
DIP2B	Disco-interacting protein 2 homolog B	171491	2
TAC1	Protachykinin-1	15003	8
NUDCD3	NudC domain-containing protein 3	40822	3
WASF3	Wiskott-Aldrich syndrome protein family member 3	55293	3
ZFR	Zinc finger RNA-binding protein	117012	2
GABBR2	Gamma-aminobutyric acid type B receptor subunit 2	105821	2
TPRG1L	Tumor protein p63-regulated gene 1-like protein	30212	3
COPS8	COP9 signalosome complex subunit 8	23226	2
SYNJ2BP-COX16	SYNJ2BP-COX16 readthrough	20527	2
SYNJ2BP	Synaptojanin-2-binding protein	15928	2
PIP4P2	Type 2 phosphatidylinositol 4 5-bisphosphate 4-phosphatase	28081	3
GIT1	ARF GTPase-activating protein GIT1	76806	2
PTPRN2	Receptor-type tyrosine-protein phosphatase N2	106989	2
LDHA	L-lactate dehydrogenase A chain	36689	4
NAPG	Gamma-soluble NSF attachment protein	34746	3
SHANK2	SH3 and multiple ankyrin repeat domains protein 2	134800	4
SLC7A14	Probable cationic amino acid transporter	84052	4
TSC22D2	TSC22 domain family protein 2	79228	3
ERVK3-1	Endogenous retrovirus group K3 member 1	11601	1
AVL9	Late secretory pathway protein AVL9 homolog	69801	3
MAST3	Microtubule-associated serine/threonine-protein kinase 3	143137	2
TMPO	Lamina-associated polypeptide 2 isoforms beta/gamma	46307	5
NUP214	Nuclear pore complex protein Nup214	212482	4
PMCH	Pro-MCH	18679	2
RRBP1	Ribosome-binding protein 1	152456	5
TMEM145	Transmembrane protein 145	62754	1
MYL6	Myosin light polypeptide 6	16290	2
CEND1	Cell cycle exit and neuronal differentiation protein 1	14954	4
BCAS3	Breast carcinoma-amplified sequence 3	75796	1
NUMB	Protein numb homolog	70804	2
CMTM4	CKLF-like MARVEL transmembrane domain-containing protein 4	25828	6
AP3S1	AP-3 complex subunit sigma-1	21732	4
INPP5J	Phosphatidylinositol 4 5-bisphosphate 5-phosphatase A	100492	3
IDH3A	Isocitrate dehydrogenase [NAD] subunit alpha mitochondrial	35786	3
NUFIP2	Nuclear fragile X mental retardation-interacting protein 2	76121	2
PPP1R3F	Protein phosphatase 1 regulatory subunit 3F	82798	2
SGTB	Small glutamine-rich tetratricopeptide repeat-containing protein beta	33429	9
TPT1	Translationally-controlled tumor protein	19595	3
CSNK1E	Casein kinase I isoform epsilon	47315	3
MGST3	Microsomal glutathione S-transferase 3	14379	5
RPL31	60S ribosomal protein L31	13955	2
PREPL	Prolyl endopeptidase-like	83927	3
ACO2	Aconitate hydratase mitochondrial	85425	1
PPIB	Peptidyl-prolyl cis-trans isomerase B	23743	3
TNIK	TRAF2 and NCK-interacting protein kinase	154943	3
HCFC1	Host cell factor 1	208730	3
RPL23A	60S ribosomal protein L23a	7923	4
FAM114A2	Protein FAM114A2	55468	1
SDHD	Succinate dehydrogenase [ubiquinone] cytochrome b small subunit mitochondrial	17043	3
NBEA	Neurobeachin	327821	3
CEP170	Centrosomal protein of 170 kDa	175292	4
WASH6P	WAS protein family homolog 6	47990	2
EIF4G1	Eukaryotic translation initiation factor 4 gamma 1	158644	2
STMN2	Stathmin	19574	5
RAC2	Ras-related C3 botulinum toxin substrate 2	16775	2
RAC1	Ras-related C3 botulinum toxin substrate 1	21450	2
RAC3	Ras-related C3 botulinum toxin substrate 3	21379	2
TRAPPC12	Trafficking protein particle complex subunit 12	79375	2
NDUFS2	NADH dehydrogenase [ubiquinone] iron-sulfur protein 2 mitochondrial	52546	2
MEA1	Male-enhanced antigen 1	18544	4
PPP1R12A	Protein phosphatase 1 regulatory subunit 12A	115281	3
NDUFA8	NADH dehydrogenase [ubiquinone] 1 alpha subcomplex subunit 8	20105	1
FKBP15	FK506-binding protein 15	133630	1
GDA	Guanine deaminase	51003	2
CSDC2	Cold shock domain-containing protein C2	16786	2
CRAT	Carnitine O-acetyltransferase	70858	3
GIGYF2	GRB10-interacting GYF protein 2	150070	3
SYT3	Synaptotagmin-3	63304	4
SFPQ	Splicing factor proline- and glutamine-rich	76150	1
PCMT1	Protein-L-isoaspartate(D-aspartate) O-methyltransferase	24636	3
EFNB1	Ephrin-B1	38007	1
PKP4	Plakophilin-4	131868	2
GRIA3	Glutamate receptor 3	101157	1
CARTPT	Cocaine- and amphetamine-regulated transcript protein	12829	2
ARF1	ADP-ribosylation factor 1	20697	4
ARF3	ADP-ribosylation factor 3	20601	4
MYLPF	Myosin regulatory light chain 2 skeletal muscle isoform	19015	2
CACNA1E	Voltage-dependent R-type calcium channel subunit alpha	259216	1
TP53BP1	TP53-binding protein 1	213573	2
HNRNPA3	Heterogeneous nuclear ribonucleoprotein A3	39595	1
LMO7	LIM domain only protein 7	158202	3
SLC2A13	Proton myo-inositol cotransporter	38093	3
LIMCH1	LIM and calponin homology domains-containing protein 1	121867	3
VDAC1	Voltage-dependent anion-selective channel protein 1	30773	1
RPL4	60S ribosomal protein L4	47697	4
PCBP2	Poly(rC)-binding protein 2	38580	3
DLGAP2	Disks large-associated protein 2	107254	2
DLGAP4	Disks large-associated protein 4	108012	2
PBXIP1	Pre-B-cell leukemia transcription factor-interacting protein 1	33441	2
AP3S2	AP-3 complex subunit sigma-2	22017	3
C15orf38-AP3S2	Protein C15orf38-AP3S2	43882	3
ALDH5A1	Succinate-semialdehyde dehydrogenase mitochondrial	57215	2
HUWE1	E3 ubiquitin-protein ligase HUWE1	481896	3
DOCK4	Dedicator of cytokinesis protein 4	96159	4
RBMXL1	RNA binding motif protein X-linked-like-1	42142	1
RBMX	RNA-binding motif protein X chromosome	42332	1
ALDH2	Aldehyde dehydrogenase mitochondrial	56381	1
JUND	Transcription factor jun-D	35174	2
TACC2	Transforming acidic coiled-coil-containing protein 2	296740	1
FMNL2	Formin-like protein 2	123321	2
RELCH	RAB11-binding protein RELCH	134630	2
ACSS1	Acetyl-coenzyme A synthetase 2-like mitochondrial	74857	2
LYSMD1	LysM and putative peptidoglycan-binding domain-containing protein 1	25003	4
RAD23A	UV excision repair protein RAD23 homolog A	39609	5
PPFIA2	Liprin-alpha-2	125906	1
ERMN	Ermin	32783	3
USP10	Ubiquitin carboxyl-terminal hydrolase 10	87134	2
GRIA2	Glutamate receptor 2	98821	1
LAMTOR1	Ragulator complex protein LAMTOR1	11076	1
KLC2	Kinesin light chain 2	68935	2
CSTF2	Cleavage stimulation factor subunit 2	60959	4
CSTF2T	Cleavage stimulation factor subunit 2 tau variant	64436	4
ADGRL1	Adhesion G protein-coupled receptor L1	162716	4
CNTN1	Contactin-1	113320	3
RPA3	Replication protein A 14 kDa subunit	9170	1
LANCL1	Glutathione S-transferase LANCL1	9283	3
H2AZ2	Histone H2A	13163	5
H2AZ1	Histone H2A	13496	5
H2AFV	Histone H2A.V	13509	5
RIMBP2	RIMS-binding protein 2	116026	3
ZDHHC5	Palmitoyltransferase ZDHHC5	77545	3
PRRC1	Protein PRRC1	46701	1
CRH	Corticoliberin	21422	1
BORCS7-ASMT	BORCS7-ASMT readthrough (NMD candidate)	11695	2
BORCS7	BLOC-1-related complex subunit 7	11695	2
SCG3	Secretogranin-3	53005	3
CPLX1	Complexin-1	12525	4
CHMP4B	Charged multivesicular body protein 4b	24950	1
FAM126B	Protein FAM126B	58647	3
CDH2	Cadherin-2	99809	1
COX17	Cytochrome c oxidase copper chaperone	6915	1
CTSL	Cathepsin L1	37564	2
EIF4H	Eukaryotic translation initiation factor 4H	27385	2
RAB27B	Ras-related protein Rab-27B	24608	2
LMNA	Prelamin-A/C	74140	1
FUBP1	Far upstream element-binding protein 1	67560	4
MPI	Mannose-6-phosphate isomerase	29331	1
GBF1	Golgi-specific brefeldin A-resistance guanine nucleotide exchange factor 1	206444	2
RPS3	40S ribosomal protein S3	17407	2
CRKL	Crk-like protein	33777	1
CBARP	Voltage-dependent calcium channel beta subunit-associated regulatory protein	73929	3
DAD1	Dolichyl-diphosphooligosaccharide--protein glycosyltransferase subunit DAD1	7288	1
PSMC1	26S proteasome regulatory subunit 4	49185	1
MCTP1	Multiple C2 and transmembrane domain-containing protein 1	111624	3
LRRC7	Leucine-rich repeat-containing protein 7	167990	4
ACBD7	Acyl-CoA-binding domain-containing protein 7	9790	2
HSPA4	Heat shock 70 kDa protein 4	78606	2
PPP2CB	Serine/threonine-protein phosphatase 2A catalytic subunit beta isoform	35575	1
PPP2CA	Serine/threonine-protein phosphatase 2A catalytic subunit alpha isoform	35594	1
RAB8B	Ras-related protein Rab-8B	23584	2
GNG10	Guanine nucleotide-binding protein G(I)/G(S)/G(O) subunit gamma-10	7205	4
MRVI1	Protein MRVI1	89692	1
SIPA1L1	Signal-induced proliferation-associated 1-like protein 1	200028	3
RGS7BP	Regulator of G-protein signaling 7-binding protein	28962	1
FLOT1	Flotillin-1	47355	2
GPHN	Molybdopterin molybdenumtransferase	84734	2
SARNP	SAP domain-containing ribonucleoprotein	23671	6
RBSN	Rabenosyn-5	88870	1
NUDCD2	NudC domain-containing protein 2	17676	8
SOD1	Superoxide dismutase [Cu-Zn]	15936	2
SNTA1	Alpha-1-syntrophin	53895	2
MTHFD1	C-1-tetrahydrofolate synthase cytoplasmic	92570	1
ACOT7	Cytosolic acyl coenzyme A thioester hydrolase	41796	1
HIST1H2BD	Histone H2B type 1-D	13936	3
H2BFS	Histone H2B type F-S	13944	3
HIST2H2BF	Histone H2B type 2-F	13920	3
HIST1H2BO	Histone H2B type 1-O	13906	3
H2BC11	Histone H2B type 1-J	13904	3
HIST3H2BB	Histone H2B type 3-B	13908	3
H2BC4	Histone H2B type 1-C/E/F/G/I	13906	3
H2BC12	Histone H2B type 1-K	13890	3
H2BC15	Histone H2B type 1-N	13922	3
H2BC13	Histone H2B type 1-L	13952	3
HIST1H2BB	Histone H2B type 1-B	13950	3
HIST1H2BH	Histone H2B type 1-H	13892	3
HIST2H2BE	Histone H2B type 2-E	13920	3
H2BC14	Histone H2B type 1-M	13989	3
LOC114483833	Histone H2B	13491	3
H2BC1	Histone H2B type 1-A	14167	3
RAB7A	Ras-related protein Rab-7a	18027	1
DLG1	Disks large homolog 1	71857	1
EHD1	EH domain-containing protein 1	60627	2
NLGN2	Neuroligin-2	90820	2
ARHGAP21	Rho GTPase-activating protein 21	217461	2
DAB2IP	Disabled homolog 2-interacting protein	124418	1
ESAM	Endothelial cell-selective adhesion molecule	41176	1
CSNK1D	Casein kinase I isoform delta	49064	2
FECH	Ferrochelatase mitochondrial	47862	2
ARHGDIA	Rho GDP-dissociation inhibitor 1	14814	1
COX7A2L	Cytochrome c oxidase subunit 7A-related protein mitochondrial	8840	1
PDHA1	Pyruvate dehydrogenase E1 component subunit alpha somatic form mitochondrial	43296	2
SH3BGRL	SH3 domain-binding glutamic acid-rich-like protein	12774	2
ACSS3	Acyl-CoA synthetase short-chain family member 3 mitochondrial	74592	2
NRIP3	Nuclear receptor-interacting protein 3	15765	1
CNOT3	CCR4-NOT transcription complex subunit 3	81872	1
SEPTIN4	Septin-4	112439	2
SFXN1	Sideroflexin-1	6595	3
HSPA4L	Heat shock 70 kDa protein 4L	94512	3
SORT1	Sortilin	92068	1
HMGB1	High mobility group protein B1	18311	2
EIF4B	Eukaryotic translation initiation factor 4B	25380	1
PACS1	Phosphofurin acidic cluster sorting protein 1	104898	2
MMP17	Matrix metalloproteinase-17	66653	1
ACOT13	Acyl-coenzyme A thioesterase 13	14960	2
TP53BP2	Apoptosis-stimulating of p53 protein 2	125616	2
RAP1GDS1	Rap1 GTPase-GDP dissociation stimulator 1	66317	1
FAM171A1	Protein FAM171A1	97854	4
DDI2	Protein DDI1 homolog 2	44523	1
NEDD4L	E3 ubiquitin-protein ligase NEDD4-like	111932	2
STMN3	Stathmin-3	21017	1
IMMT	MICOS complex subunit MIC60	83678	1
SNRPC	U1 small nuclear ribonucleoprotein C	17394	1
KLC1	Kinesin light chain 1	62507	2
AHSG	Alpha-2-HS-glycoprotein	39341	2
CACNA1A	Voltage-dependent P/Q-type calcium channel subunit alpha	276980	1
UBE4B	Ubiquitin conjugation factor E4 B	146184	3
NDUFAB1	Acyl carrier protein mitochondrial	17417	3
OXCT1	Succinyl-CoA:3-ketoacid coenzyme A transferase 1 mitochondrial	56158	2
MYH10	Myosin-10	228997	3
TGFBI	Transforming growth factor-beta-induced protein ig-h3	7272	2
SHANK1	SH3 and multiple ankyrin repeat domains protein 1	224956	4
ACBD3	Golgi resident protein GCP60	60593	1
PLCB1	1-phosphatidylinositol 4 5-bisphosphate phosphodiesterase	129640	1
CLASP1	CLIP-associating protein 1	162757	3
SH3GL3	Endophilin-A3	39285	1
NES	Nestin	177438	4
THY1	Thy-1 membrane glycoprotein	16150	4
ADGRA1	Adhesion G protein-coupled receptor A1	60885	1
PLEKHA4	Pleckstrin homology domain-containing family A member 4	85401	3
KIAA1217	Sickle tail protein homolog	214114	1
FMN2	Formin-2	180105	2
TIMM8A	Mitochondrial import inner membrane translocase subunit Tim8 A	10998	1
ESYT2	Extended synaptotagmin-2	96329	2
ADGRB3	Adhesion G protein-coupled receptor B3	81708	2
CCT3	T-complex protein 1 subunit gamma	55674	2
BORCS6	BLOC-1-related complex subunit 6	37226	2
CIAPIN1	Fe-S cluster assembly protein DRE2	26446	2
NDUFV2	NADH dehydrogenase [ubiquinone] flavoprotein 2 mitochondrial	27392	2
PSAT1	Phosphoserine aminotransferase	40423	1
TMCC2	Transmembrane and coiled-coil domains protein 2	56069	1
MXRA7	Matrix-remodeling-associated protein 7	21466	1
SLC32A1	Vesicular inhibitory amino acid transporter	57415	2
SF3B4	Splicing factor 3B subunit 4	44386	1
DLST	Dihydrolipoyllysine-residue succinyltransferase component of 2-oxoglutarate dehydrogenase complex mitochondrial	9204	1
EEF2	Elongation factor 2	95338	1
ARHGEF2	Rho guanine nucleotide exchange factor 2	111543	3
RALBP1	RalA-binding protein 1	76064	1
GDI2	Rab GDP dissociation inhibitor beta	50663	1
UQCRFS1	Cytochrome b-c1 complex subunit Rieske mitochondrial	29668	3
UQCRFS1P1	Putative cytochrome b-c1 complex subunit Rieske-like protein 1	30815	3
PRAF2	PRA1 family protein	17188	2
STX7	Syntaxin-7	29816	1
ATP5PD	ATP synthase subunit d mitochondrial	18491	2
ARHGAP32	Rho GTPase-activating protein 32	230527	3
ACAA2	3-ketoacyl-CoA thiolase mitochondrial	41602	1
KARS1	Lysine--tRNA ligase	68048	1
YKT6	Synaptobrevin homolog YKT6	22418	1
GABRA1	Gamma-aminobutyric acid receptor subunit alpha-1	51802	3
MT-CO2	Cytochrome c oxidase subunit 2	25565	1
SRSF5	Serine/arginine-rich splicing factor 5	31264	2
NSFL1C	NSFL1 cofactor p47	30220	1
SF3B2	Splicing factor 3B subunit 2	98170	1
YLPM1	YLP motif-containing protein 1	241643	1
MICALL1	MICAL-like protein 1	93441	1
PDIA3	Protein disulfide-isomerase A3	56782	1
RPL29	60S ribosomal protein L29	17752	2
CC2D1A	Coiled-coil and C2 domain-containing protein 1A	104062	1
API5	Apoptosis inhibitor 5	57561	2
ASAP1	Arf-GAP with SH3 domain ANK repeat and PH domain-containing protein 1	124772	2
GABRA3	Gamma-aminobutyric acid receptor subunit alpha-3	55165	2
ELFN1	Protein ELFN1	90477	1
KTN1	Kinectin	156275	2
DIP2C	Disco-interacting protein 2 homolog C	170766	2
CKMT2	Creatine kinase S-type mitochondrial	47505	1
ATP5ME	ATP synthase subunit e mitochondrial	7933	1
SHROOM2	Protein Shroom2	176409	1
OCIAD1	OCIA domain-containing protein 1	24311	2
ARFIP2	Arfaptin-2	37856	1
UFC1	Ubiquitin-fold modifier-conjugating enzyme 1	19458	4
APP	Amyloid-beta precursor protein	75110	1
BRAF	Serine/threonine-protein kinase B-raf	84437	2
ACTN4	Alpha-actinin-4	104854	1
ACTN1	Alpha-actinin-1	94826	1
PYGM	Glycogen phosphorylase muscle form	97092	2
MYO1C	Unconventional myosin-Ic	118994	1
PTPRZ1	Receptor-type tyrosine-protein phosphatase zeta	166717	1
ATXN2L	Ataxin-2-like protein	113374	2
PDLIM2	PDZ and LIM domain protein 2	7750	1
E5RGS7	LIM zinc-binding domain-containing protein	14434	1
PSMC5	26S proteasome regulatory subunit 8	19320	1
RGS14	Regulator of G-protein signaling 14	61447	2
KPNA4	Importin subunit alpha-3	57887	1
ADSS2	Adenylosuccinate synthetase isozyme 2	50097	2
CS	Citrate synthase mitochondrial	7883	1
LMBRD2	G-protein coupled receptor-associated protein LMBRD2	81172	1
SPTBN4	Spectrin beta chain	289060	1
G3BP1	Ras GTPase-activating protein-binding protein 1	52164	1
CPLX3	Complexin-3	17557	2
TAGLN	Transgelin	22611	1
PTMS	Parathymosin	11530	1
OSBPL6	Oxysterol-binding protein-related protein 6	106306	1
MYH9	Myosin-9	226530	1
RABEP1	Rab GTPase-binding effector protein 1	99290	1
MAP1S	Microtubule-associated protein 1S	112211	1
PHACTR1	Phosphatase and actin regulator 1	66308	3
MINDY2	Ubiquitin carboxyl-terminal hydrolase MINDY-2	67106	2
PPP6R2	Serine/threonine-protein phosphatase 6 regulatory subunit 2	104942	2
PHLDB1	Pleckstrin homology-like domain family B member 1	151161	1
SYNRG	Synergin gamma	140654	1
LYPLA2	Acyl-protein thioesterase 2	14518	1
CLIP2	CAP-Gly domain-containing linker protein 2	115837	1
PDCD10	Programmed cell death protein 10	24702	1
PLCL2	Inactive phospholipase C-like protein 2	125866	1
MAN1A1	Mannosyl-oligosaccharide 1 2-alpha-mannosidase IA	72969	1
SNX30	Sorting nexin-30	49677	1
CLUH	Clustered mitochondria protein homolog	144670	3
PSMC4	26S proteasome regulatory subunit 6B	47366	3
TBC1D5	TBC1 domain family member 5	89004	1
NDUFV1	NADH dehydrogenase [ubiquinone] flavoprotein 1 mitochondrial	50054	1
CAPRIN2	Caprin-2	125925	1
UCHL3	Ubiquitin carboxyl-terminal hydrolase isozyme L3	26183	1
FAM120C	Constitutive coactivator of PPAR-gamma-like protein 2	99352	3
NLGN3	Neuroligin-3	93895	1
NAPA	Alpha-soluble NSF attachment protein	29163	2
NDUFS3	NADH dehydrogenase [ubiquinone] iron-sulfur protein 3 mitochondrial	30242	1
PCNP	PEST proteolytic signal-containing nuclear protein	18925	2
GMFB	Glia maturation factor beta	16713	1
USP8	Ubiquitin carboxyl-terminal hydrolase 8	127523	2
WASF2	Wiskott-Aldrich syndrome protein family member 2	54284	4
DHX9	ATP-dependent RNA helicase A	140958	3
C16orf58	RUS1 family protein C16orf58	14126	2
AKR1A1	Aldo-keto reductase family 1 member A1	36573	1
PPP3R1	Calcineurin subunit B type 1	18208	3
KIAA1671	Uncharacterized protein KIAA1671	196710	1
PLPBP	Pyridoxal phosphate homeostasis protein	30344	1
CHMP2B	Charged multivesicular body protein 2b	20772	1
TMEM263	Transmembrane protein 263	11748	1
SRSF3	Serine/arginine-rich-splicing factor 3	10321	3
UFM1	Ubiquitin-fold modifier 1	9118	1
MAPK8IP1	C-Jun-amino-terminal kinase-interacting protein 1	77213	4
APOE	Apolipoprotein E	36154	2
SIRT2	NAD-dependent protein deacetylase sirtuin-2	4579	1
VSNL1	Visinin-like protein 1	22142	1
ADCY8	Adenylate cyclase type 8	125218	1
ATP5F1D	ATP synthase subunit delta mitochondrial	17490	3
UBE2N	Ubiquitin-conjugating enzyme E2 N	17138	1
UBE2NL	Putative ubiquitin-conjugating enzyme E2 N-like	17377	1
MACF1	Microtubule-actin cross-linking factor 1 isoforms 1/2/3/5	838323	3
PPP1R2	Protein phosphatase inhibitor 2	8981	1
PPP1R2B	Protein phosphatase inhibitor 2 family member B	23106	1
FASN	Fatty acid synthase	273196	1
IDH3G	Isocitrate dehydrogenase [NAD] subunit mitochondrial	37067	1
PHF24	PHD finger protein 24	45192	1
CDIP1	Cell death-inducing p53-target protein 1	21892	1
MAP7	Ensconsin	84052	3
TMEM117	Transmembrane protein 117	60185	1
VPS26B	Vacuolar protein sorting-associated protein 26B	39155	1
WASHC2C	WASH complex subunit 2C	144911	1
WASHC2A	WASH complex subunit 2A	136571	1
WASHC2D	WASH complex subunit 2D	33372	1
HTR1A	5-hydroxytryptamine receptor 1A	46107	1
SNRNP70	U1 small nuclear ribonucleoprotein 70 kDa	51557	1
MAZ	Myc-associated zinc finger protein	48608	1
SEPTIN3	Neuronal-specific septin-3	92368	1
GPM6A	Neuronal membrane glycoprotein M6-a	31210	1
CCDC124	Coiled-coil domain-containing protein 124	25835	1
ACTN2	Alpha-actinin-2	103854	2
ACTN3	Alpha-actinin-3	103241	2
HSPA12A	Heat shock 70 kDa protein 12A	74978	1
PIP4K2A	Phosphatidylinositol 5-phosphate 4-kinase type-2 alpha	46225	1
CSNK1G1	Casein kinase I isoform gamma-1	48587	1
PDCD6IP	Programmed cell death 6-interacting protein	96023	1
CNN1	Calponin	27398	1
CAP2	Adenylyl cyclase-associated protein	49823	1
LIN7A	Protein lin-7 homolog A	25997	1
PPT1	Palmitoyl-protein thioesterase 1	10016	1
CBSL	Cystathionine beta-synthase-like protein	60587	2
CBS	Cystathionine beta-synthase	60587	2
ADGRB1	Adhesion G protein-coupled receptor B1	173215	3
CACNA1B	Voltage-dependent N-type calcium channel subunit alpha	262263	1
SLC7A8	Large neutral amino acids transporter small subunit 2	58382	1
SCN2A	Sodium channel protein type 2 subunit alpha	227973	2
EPS15	Epidermal growth factor receptor substrate 15	83655	2
PHACTR2	Phosphatase and actin regulator 2	69700	2
RABGAP1	Rab GTPase-activating protein 1	121737	1
MPP6	MAGUK p55 subfamily member 6	61117	2
APLP1	Amyloid-like protein 1	68491	3
ELFN2	Protein phosphatase 1 regulatory subunit 29	89687	1
IGLC6	Immunoglobulin lambda constant 6	11277	1
GRIN2B	Glutamate receptor ionotropic NMDA 2B	166367	1
VPS4A	Vacuolar protein sorting-associated protein 4A	48898	1
OGDH	2-oxoglutarate dehydrogenase mitochondrial	117244	1
DENR	Density-regulated protein	17770	2
ATOX1	Copper transport protein ATOX1	6330	2
SLC4A4	Electrogenic sodium bicarbonate cotransporter 1	121460	1
AHSA1	Activator of 90 kDa heat shock protein ATPase homolog 1	11620	1
INF2	Inverted formin-2	135624	1
PRRC2A	Protein PRRC2A	228861	1
L1CAM	Neural cell adhesion molecule L1	140003	1
RHOC	Rho-related GTP-binding protein RhoC	22006	1
RHOA	Transforming protein RhoA	21768	1
WDR20	WD repeat-containing protein 20	67476	1
NCL	Nucleolin	76615	2
DLG2	Disks large homolog 2	90703	1
CAPZB	F-actin-capping protein subunit beta	29295	1
VDAC2	Voltage-dependent anion-selective channel protein 2	31567	1
TXNDC9	Thioredoxin domain-containing protein 9	7594	2
SIK3	Serine/threonine-protein kinase SIK3	144851	1
SCYL2	SCY1-like protein 2	103709	2
ATP6V1F	V-type proton ATPase subunit F	13370	1
PSMD4	26S proteasome non-ATPase regulatory subunit 4	41079	2
H1-0	Histone H1.0	20863	1
ANXA6	Annexin	36963	1
PDE1A	Calcium/calmodulin-dependent 3' 5'-cyclic nucleotide phosphodiesterase 1A	61252	1
PMP2	Myelin P2 protein	6993	1
FABP4	Fatty acid-binding protein adipocyte	4577	1
EEF1D	Elongation factor 1-delta	11682	2
GNAQ	Guanine nucleotide-binding protein G(q) subunit alpha	42142	1
GLRX3	Glutaredoxin-3	37432	1
ATP2A2	Sarcoplasmic/endoplasmic reticulum calcium ATPase 2	114757	1
OBSCN	Obscurin	973018	1
NUP153	Nuclear pore complex protein Nup153	153938	1
C19orf12	Protein C19orf12	16286	1
CSPG5	Chondroitin sulfate proteoglycan 5	60016	1
ATP5MF-PTCD1	ATP5MF-PTCD1 readthrough	5915	1
ATP5MF	ATP synthase subunit f mitochondrial	10918	1
ARHGEF11	Rho guanine nucleotide exchange factor 11	167704	2
ERC1	ELKS/Rab6-interacting/CAST family member 1	128475	1
UBXN1	UBX domain-containing protein 1	27016	1
BSDC1	BSD domain-containing protein 1	47163	1
SMARCA2	Probable global transcription activator SNF2L2	162370	1
RAP1GAP	Rap1 GTPase-activating protein 1	66980	1
GRIA1	Glutamate receptor 1	101506	1
CALB2	Calretinin	31540	1
HPCAL1	Hippocalcin-like protein 1	22313	1
NCALD	Neurocalcin-delta	22245	1
HPCA	Neuron-specific calcium-binding protein hippocalcin	22427	1
POLDIP3	Polymerase delta interacting protein 46	20080	1
BOD1L1	Biorientation of chromosomes in cell division protein 1-like 1	330467	1
SKIV2L	Helicase SKI2W	25192	2
TPR	Nucleoprotein TPR	267290	2
DCLK2	Doublecortin and CaM kinase-like 2 isoform CRA_c	76148	1
SUB1	Activated RNA polymerase II transcriptional coactivator p15	14395	1
SH3KBP1	SH3 domain-containing kinase-binding protein 1	61434	1
SNX3	Sorting nexin-3	18762	1
CDKL5	Cyclin-dependent kinase-like 5	98880	1
PHLPP1	PH domain leucine-rich repeat-containing protein phosphatase 1	184671	1
BEND4	BEN domain-containing protein 4	47573	1
CTSD	Cathepsin D	30000	4
CDK5RAP1	CDK5 regulatory subunit-associated protein 1	67689	1
ZFAND2B	AN1-type zinc finger protein 2B	10578	1
LRP1	Prolow-density lipoprotein receptor-related protein 1	504610	1
RPS8	40S ribosomal protein S8	24205	1
NDEL1	Nuclear distribution protein nudE-like 1	38375	1
GLS	Glutaminase kidney isoform mitochondrial	73461	1
CYLD	Ubiquitin carboxyl-terminal hydrolase CYLD	107316	1
CRAD	Cancer-related regulator of actin dynamics	136760	1
PFKP	ATP-dependent 6-phosphofructokinase platelet type	85596	1
TECPR2	Tectonin beta-propeller repeat-containing protein 2	153848	1
HNRNPL	Heterogeneous nuclear ribonucleoprotein L	64133	1
NDUFA4	Cytochrome c oxidase subunit NDUFA4	9370	1
CAMK2N1	Calcium/calmodulin-dependent protein kinase II inhibitor 1	8553	1
GPR179	Probable G-protein-coupled receptor 179	257341	1
NAV1	Neuron navigator 1	197404	1
SEC24B	Protein transport protein Sec24B	137417	2
SELENBP1	Methanethiol oxidase	18053	1
SLC3A2	4F2 cell-surface antigen heavy chain	64873	1
SLC14A1	Urea transporter 1	23276	1
NXF1	Nuclear RNA export factor 1	24693	2
NOP9	Nucleolar protein 9	69438	1
LMTK3	Serine/threonine-protein kinase LMTK3	153660	1
HOOK3	Protein Hook homolog 3	83126	1
FABP3	Fatty acid-binding protein heart	10170	1
GLI3	Transcriptional activator GLI3	163350	1
LRIG2	Leucine-rich repeats and immunoglobulin-like domains protein 2	118965	1
AJM1	Apical junction component 1 homolog	106650	1
MMP23B	MIFR-2	41639	1
VCPIP1	Deubiquitinating protein VCIP135	134320	1
CAPN2	Calpain-2 catalytic subunit	79995	1
PLPP3	Phospholipid phosphatase 3	35116	1
AKAP13	A-kinase anchor protein 13	307550	7
MYO15B	Unconventional myosin-XVB	333722	1
RPS6KA2	Ribosomal protein S6 kinase alpha-2	83239	1
RPS6KA3	Ribosomal protein S6 kinase alpha-3	83736	1
LCORL	Ligand-dependent nuclear receptor corepressor-like protein	66964	1
BRD4	Bromodomain-containing protein 4	152218	1
GRIPAP1	GRIP1-associated protein 1	90857	1
KCTD8	BTB/POZ domain-containing protein KCTD8	52440	1
MYO5A	Unconventional myosin-Va	215357	1
LSM14A	Protein LSM14 homolog A	50530	2
DAGLA	Sn1-specific diacylglycerol lipase alpha	114952	1
HARS1	Histidyl-tRNA synthetase 1	6744	1
HARS	Histidine--tRNA ligase cytoplasmic	57411	1
ABCC3	Canalicular multispecific organic anion transporter 2	169342	1
PROB1	Proline-rich basic protein 1	106917	1
POM121L2	POM121-like protein 2	109912	1
GPR158	Probable G-protein-coupled receptor 158	127271	1
FAM186A	Protein FAM186A	262292	1
ATP6V0D1	V-type proton ATPase subunit	44660	1
SEC22B	Vesicle-trafficking protein SEC22b	24593	1
ZNF503	Zinc finger protein 503	62555	1
RPS10	40S ribosomal protein S10	18898	1
CEMIP	Cell migration-inducing and hyaluronan-binding protein	152997	1
DIDO1	Death-inducer obliterator 1	243870	1
EXOC3L2	Exocyst complex component 3-like protein 2	87480	1
PLOD2	Procollagen-lysine 2-oxoglutarate 5-dioxygenase 2	84686	1
ALMS1	Alstrom syndrome protein 1	456422	1
LZTS3	Leucine zipper putative tumor suppressor 3	71791	1
UBXN6	UBX domain-containing protein 6	49754	1
BEND7	BEN domain-containing protein 7	57549	2
KRT78	Keratin type II cytoskeletal 78	56866	1
DDX51	ATP-dependent RNA helicase DDX51	72457	1

## Sheet: HC_SZ2
GS	Protein Description	Av. Mass	Spectral Count
MAP1B	Microtubule-associated protein 1B	270632	504
MAP2	Microtubule-associated protein 2	199525	673
SYN1	Synapsin-1	74111	494
TUBA1A	Tubulin alpha-1A chain	50136	498
TUBA1B	Tubulin alpha-1B chain	50152	498
TUBB4B	Tubulin beta-4B chain	49831	480
TUBB4A	Tubulin beta-4A chain	49586	436
TUBA1C	Tubulin alpha-1C chain	49895	443
TUBB2A	Tubulin beta-2A chain	49907	496
TUBA3C	Tubulin alpha-3C chain	49960	381
TUBA3D	Tubulin alpha-3D chain	49960	381
TUBB	Tubulin beta chain	49671	441
MAP1A	Microtubule-associated protein 1A	331259	370
SNAP91	Clathrin coat assembly protein AP180	91971	211
AHNAK	Neuroblast differentiation-associated protein AHNAK	629114	215
TUBB3	Tubulin beta-3 chain	50433	303
TUBA4A	Tubulin alpha-4A chain	49924	320
DPYSL2	Dihydropyrimidinase-related protein 2	73503	476
MAPT	Microtubule-associated protein	78902	342
CKB	Creatine kinase B-type	42644	288
MBP	Myelin basic protein	33117	990
RTN4	Reticulon-4	129931	258
ACTB	Actin cytoplasmic 1	41737	267
ACTG1	Actin cytoplasmic 2	41793	242
TUBB6	Tubulin beta-6 chain	49857	256
TUBA8	Tubulin alpha-8 chain	50094	175
VAMP2	Vesicle-associated membrane protein 2	12251	320
ANK2	Ankyrin-2	424438	157
SYN2	Synapsin-2	62996	251
NEFL	Neurofilament light polypeptide	61517	123
MAP4	Microtubule-associated protein 4	121005	179
MAP6	Microtubule-associated protein 6	86505	140
ADIRF	Adipogenesis regulatory factor	7855	85
GFAP	Glial fibrillary acidic protein	49880	152
EPN1	Epsin-1	60293	106
BSN	Protein bassoon	416475	112
SNCA	Alpha-synuclein	14460	67
PLEC	Plectin	531796	67
SNCB	Beta-synuclein	14288	73
NEFM	Neurofilament medium polypeptide	98381	106
TUBB8B	Tubulin beta 8B	49573	125
ACTC1	Actin alpha cardiac muscle 1	42019	138
ACTA1	Actin alpha skeletal muscle	42051	138
RTN1	Reticulon-1	83618	55
SCAMP1	Secretory carrier-associated membrane protein 1	37920	63
ACTG2	Actin gamma-enteric smooth muscle	41877	127
ACTA2	Actin aortic smooth muscle	42009	127
HBB	Hemoglobin subunit beta	15998	65
SNCG	Gamma-synuclein	13331	75
EPB41L3	Band 4.1-like protein 3	120677	80
SYNPO	Synaptopodin	99463	91
POTEE	POTE ankyrin domain family member E	121363	81
KRT10	Keratin type I cytoskeletal 10	58827	32
AAK1	AP2-associated protein kinase 1	103885	50
SNAP25	Synaptosomal-associated protein 25	23315	65
INA	Alpha-internexin	55391	55
AQP4	Aquaporin-4	38178	99
AMPH	Amphiphysin	76257	51
RTN3	Reticulon-3	112611	42
PCSK1N	ProSAAS	27372	37
TFG	Protein TFG	43448	32
POTEF	POTE ankyrin domain family member F	121444	78
VAMP3	Vesicle-associated membrane protein 3	11309	57
GJA1	Gap junction alpha-1 protein	43008	71
HBA1	Hemoglobin subunit alpha	15258	73
SPTAN1	Spectrin alpha chain non-erythrocytic 1	282835	64
PALM	Paralemmin-1	42076	51
CFL1	Cofilin-1	18502	29
VGF	Neurosecretory protein VGF	67258	38
WASF1	Wiskott-Aldrich syndrome protein family member 1	61652	54
DBN1	Drebrin	71429	74
TPPP	Tubulin polymerization-promoting protein	23694	71
DCTN2	Dynactin subunit 2	44231	28
HBD	Hemoglobin subunit delta	16055	35
AKAP12	A-kinase anchor protein 12	191480	39
ADD2	Beta-adducin	80854	37
SPTBN1	Spectrin beta chain non-erythrocytic 1	274608	44
NRGN	Neurogranin	7618	67
KRT1	Keratin type II cytoskeletal 1	66039	43
KRT9	Keratin type I cytoskeletal 9	62064	27
ATP5F1A	ATP synthase subunit alpha mitochondrial	59751	29
BIN1	Myc box-dependent-interacting protein 1	64699	30
DMTN	Dematin	45514	60
TSC22D1	TSC22 domain family protein 1	109676	48
CRIP2	Cysteine-rich protein 2	22493	22
UBQLN2	Ubiquilin-2	65696	43
DNAJC6	Putative tyrosine-protein phosphatase auxilin	99997	25
ATP5F1B	ATP synthase subunit beta mitochondrial	56560	26
PCLO	Protein piccolo	560707	26
BASP1	Brain acid soluble protein 1	22693	34
SCG2	Secretogranin-2	70941	30
SYNGAP1	Ras/Rap GTPase-activating protein SynGAP	148284	31
PPP3CA	Serine/threonine-protein phosphatase	47815	40
UBQLN1	Ubiquilin-1	62519	42
SGIP1	SH3-containing GRB2-like protein 3-interacting protein 1	89109	33
PPIA	Peptidyl-prolyl cis-trans isomerase A	18012	29
AHNAK2	Protein AHNAK2	616641	24
CHGB	Secretogranin-1	78276	42
SLC1A4	Neutral amino acid transporter A	55723	19
ALDOA	Fructose-bisphosphate aldolase A	39420	21
HSPA8	Heat shock cognate 71 kDa protein	70898	25
WBP2	WW domain-binding protein 2	25807	36
DPYSL3	Dihydropyrimidinase-related protein 3	61963	51
ATP2B2	Plasma membrane calcium-transporting ATPase 2	136876	33
MARCKS	Myristoylated alanine-rich C-kinase substrate	31555	38
SYNJ1	Synaptojanin-1	149305	44
HEPACAM	Hepatocyte cell adhesion molecule	46027	27
CRYM	Ketimine reductase mu-crystallin	33776	32
EPB41L1	Band 4.1-like protein 1	98503	36
KRT2	Keratin type II cytoskeletal 2 epidermal	65433	21
PGAM1	Phosphoglycerate mutase 1	28804	24
BAIAP2	Brain-specific angiogenesis inhibitor 1-associated protein 2	60868	27
SYNPR	Synaptoporin	22298	23
SYNGR3	Synaptogyrin-3	24555	30
ALDOC	Fructose-bisphosphate aldolase C	39456	17
AGFG1	Arf-GAP domain and FG repeat-containing protein 1	58260	20
ENO2	Gamma-enolase	47269	17
SIRPA	Tyrosine-protein phosphatase non-receptor type substrate 1	54967	35
ADD1	Alpha-adducin	80955	34
STXBP1	Syntaxin-binding protein 1	65216	27
DNM1	Dynamin-1	94017	34
MDH2	Malate dehydrogenase mitochondrial	35503	11
EEF1A1	Elongation factor 1-alpha 1	47883	23
DNAJC5	DnaJ homolog subfamily C member 5	22149	28
ENO1	Alpha-enolase	47169	12
AHCYL1	S-adenosylhomocysteine hydrolase-like protein 1	58952	45
CAPNS1	Calpain small subunit 1	28316	17
EPS15L1	Epidermal growth factor receptor substrate 15-like 1	94255	25
PLIN3	Perilipin-3	47075	22
VIM	Vimentin	53652	31
CTNND2	Catenin delta-2	132656	26
CAMKV	CaM kinase-like vesicle-associated protein	45721	13
CRMP1	Dihydropyrimidinase-related protein 1	62030	33
GAPDH	Glyceraldehyde-3-phosphate dehydrogenase	36053	19
ADD3	Gamma-adducin	79155	42
UCHL1	Ubiquitin carboxyl-terminal hydrolase isozyme L1	24824	26
NEBL	Nebulette	116453	16
PRRT2	Proline-rich transmembrane protein 2	29210	34
DPYSL4	Dihydropyrimidinase-related protein 4	61878	26
DCTN1	Dynactin subunit 1	139094	13
EEF1A2	Elongation factor 1-alpha 2	50470	18
DNM1L	Dynamin-1-like protein	81877	21
YWHAZ	14-3-3 protein zeta/delta	27745	12
CALM3	Calmodulin-3	16838	17
CALM1	Calmodulin-1	16838	17
CALM2	Calmodulin-2	16838	17
CNP	2' 3'-cyclic-nucleotide 3'-phosphodiesterase	47579	15
PKM	Pyruvate kinase PKM	57937	14
DPYSL5	Dihydropyrimidinase-related protein 5	61421	13
VAMP1	Vesicle-associated membrane protein 1	12600	19
ALB	Serum albumin	69367	26
CTTN	Src substrate cortactin	61586	19
PICALM	Phosphatidylinositol-binding clathrin assembly protein	70755	21
FGA	Fibrinogen alpha chain	94973	13
PPP1R9B	Neurabin-2	89334	15
ATP2B1	Plasma membrane calcium-transporting ATPase 1	134685	14
ATP1A3	Sodium/potassium-transporting ATPase subunit alpha-3	133317	13
A0A2R8YEY8	Sodium/potassium-transporting ATPase subunit alpha	111196	13
WNK2	Serine/threonine-protein kinase WNK2	234378	15
OXR1	Oxidation resistance protein 1	97970	15
TCP1	T-complex protein 1 subunit alpha	60344	12
TMSB4X	Thymosin beta-4	5053	27
KIF21A	Kinesin-like protein KIF21A	187178	10
PABPC1	Polyadenylate-binding protein	67139	21
BCAS1	Breast carcinoma-amplified sequence 1	61709	16
PRRT1	Proline-rich transmembrane protein 1	31430	21
TPD52	Tumor protein D52	24327	16
APOA2	Apolipoprotein A-II	11175	23
ENSA	Alpha-endosulfine	20994	21
SHANK3	SH3 and multiple ankyrin repeat domains protein 3	184597	17
H1-2	Histone H1.2	21365	20
ATP6V1B2	V-type proton ATPase subunit B brain isoform	56501	18
HSPD1	60 kDa heat shock protein mitochondrial	61055	16
ATP8A1	Phospholipid-transporting ATPase IA	131369	17
H1-4	Histone H1.4	21865	17
POLR2M	DNA-directed RNA polymerase II subunit GRINL1A isoforms 4/5	15131	9
PRSS3	Trypsin-3	32529	58
PABPC3	Polyadenylate-binding protein 3	70031	17
COX7C	Cytochrome c oxidase subunit 7C mitochondrial	7245	25
PRSS1	Trypsin-1	26558	55
CLASP2	CLIP-associating protein 2	138864	8
PACSIN1	Protein kinase C and casein kinase substrate in neurons protein 1	46146	11
HSP90AB1	Heat shock protein HSP 90-beta	83264	16
PPP2R1A	Serine/threonine-protein phosphatase 2A 65 kDa regulatory subunit A alpha isoform	65309	9
NPY	Pro-neuropeptide Y	10851	17
UBQLN4	Ubiquilin-4	63853	19
GAP43	Neuromodulin	24803	17
NSF	Vesicle-fusing ATPase	82594	13
MDH1	Malate dehydrogenase cytoplasmic	36426	13
ATP1A1	Sodium/potassium-transporting ATPase subunit alpha-1	112896	12
BCAN	Brevican core protein	99118	20
SLC6A17	Sodium-dependent neutral amino acid transporter SLC6A17	81001	14
CRTC1	CREB-regulated transcription coactivator 1	62686	17
DDX6	Probable ATP-dependent RNA helicase DDX6	54417	7
RPLP2	60S acidic ribosomal protein P2	11665	12
PEBP1	Phosphatidylethanolamine-binding protein 1	21057	9
PDYN	Proenkephalin-B	28385	11
PRKAR2A	cAMP-dependent protein kinase type II-alpha regulatory subunit	45518	11
ARPP19	cAMP-regulated phosphoprotein 19	12323	14
HSPB1	Heat shock protein beta-1	22783	16
NDRG1	Protein NDRG1	10425	10
HSP90AA1	Heat shock protein HSP 90-alpha	84660	17
SORBS1	Sorbin and SH3 domain-containing protein 1	142513	10
TMOD2	Tropomodulin-2	39595	14
MAP7D2	MAP7 domain-containing protein 2	81965	10
DYNLRB1	Dynein light chain roadblock-type 1	16253	10
TPI1	Triosephosphate isomerase	30791	9
GNG2	Guanine nucleotide-binding protein G(I)/G(S)/G(O) subunit gamma-2	7850	24
UBAP2L	Ubiquitin-associated protein 2-like	113628	15
CHCHD2	Coiled-coil-helix-coiled-coil-helix domain-containing protein 2	15513	15
SLC1A2	Amino acid transporter	56604	41
CARTPT	Cocaine- and amphetamine-regulated transcript protein	12829	6
DYNC1I1	Cytoplasmic dynein 1 intermediate chain 1	60823	11
RAB3A	Ras-related protein Rab-3A	24984	7
UBA1	Ubiquitin-like modifier-activating enzyme 1	117849	12
ITSN1	Intersectin-1	130015	10
PCDH1	Protocadherin-1	114743	11
AP3D1	AP-3 complex subunit delta-1	130158	7
APOA1	Apolipoprotein A-I	30778	11
ANK3	Ankyrin-3	480416	6
TMSB10	Thymosin beta-10	5026	16
WIPF2	WAS/WASL-interacting protein family member 2	46289	11
TOLLIP	Toll-interacting protein	23280	18
ATP6V1G2	V-type proton ATPase subunit G 2	13604	11
PYGB	Glycogen phosphorylase brain form	96696	11
PEA15	Astrocytic phosphoprotein PEA-15	15040	12
TOM1	Target of Myb protein 1	53818	6
PPP1R1B	Protein phosphatase 1 regulatory subunit 1B	22963	15
NUMBL	Numb-like protein	60813	12
CD44	CD44 antigen	81538	11
PRDX5	Peroxiredoxin-5 mitochondrial	22086	12
MYL12A	Myosin regulatory light chain 12A	19794	6
MYL12B	Myosin regulatory light chain 12B	19779	6
YWHAH	14-3-3 protein eta	28219	11
CASKIN1	Caskin-1	149813	11
IDH2	Isocitrate dehydrogenase [NADP] mitochondrial	50909	13
WIPF3	WAS/WASL-interacting protein family member 3	49348	16
CNN3	Calponin-3	36414	13
KRT6B	Keratin type II cytoskeletal 6B	60067	16
CYCS	Cytochrome c	11749	11
PHGDH	D-3-phosphoglycerate dehydrogenase	55939	8
USP5	Ubiquitin carboxyl-terminal hydrolase 5	95786	11
SYP	Synaptophysin	33845	11
HNRNPA2B1	Heterogeneous nuclear ribonucleoproteins A2/B1	37430	11
GLUD1	Glutamate dehydrogenase 1 mitochondrial	61398	11
BCL2L13	Bcl-2-like protein 13	48872	8
LDHB	L-lactate dehydrogenase B chain	36639	6
CPLX2	Complexin-2	15394	11
GORASP2	Golgi reassembly-stacking protein 2	47145	11
SDCBP	Syndecan binding protein (Syntenin) isoform CRA_a	34819	9
IST1	IST1 homolog	39751	9
SLC6A1	Sodium- and chloride-dependent GABA transporter 1	67074	11
PRR36	Proline-rich protein 36	132748	10
YWHAE	14-3-3 protein epsilon	29174	10
TPPP3	Tubulin polymerization-promoting protein family member 3	18985	13
IRS2	Insulin receptor substrate 2	137334	4
EPB41L2	Band 4.1-like protein 2	104360	20
CACNG8	Voltage-dependent calcium channel gamma-8 subunit	43295	16
SH3GL2	Endophilin-A1	39962	9
WDR47	WD repeat-containing protein 47	98702	11
CDV3	Protein CDV3 homolog	27335	8
STMN1	Stathmin	17302	15
SLC6A11	Sodium- and chloride-dependent GABA transporter 3	70606	5
IGSF8	Immunoglobulin superfamily member 8	65034	5
NECAP1	Adaptin ear-binding coat-associated protein 1	19007	23
CHGA	Chromogranin-A	50688	7
SCG3	Secretogranin-3	53005	11
JPT1	Jupiter microtubule-associated homolog 1	11012	6
PGK1	Phosphoglycerate kinase 1	44615	6
KRT5	Keratin type II cytoskeletal 5	62378	13
DCLK1	Serine/threonine-protein kinase DCLK1	82224	6
PIN1	Peptidyl-prolyl cis-trans isomerase NIMA-interacting 1	18243	3
COX8A	Cytochrome c oxidase subunit 8A mitochondrial	7579	19
MRTFB	Myocardin-related transcription factor B	118127	12
SLC17A7	Vesicular glutamate transporter 1	61613	7
YWHAB	14-3-3 protein beta/alpha	28082	14
GPRIN1	G protein-regulated inducer of neurite outgrowth 1	102399	13
MAP7D1	MAP7 domain-containing protein 1	92820	5
ARHGAP1	Rho GTPase-activating protein 1	50436	4
SRCIN1	SRC kinase signaling inhibitor 1	127105	7
PAK3	Non-specific serine/threonine protein kinase	60627	10
ATP5PF	ATP synthase-coupling factor 6 mitochondrial	12588	7
TUBAL3	Tubulin alpha chain-like 3	49909	14
RAD23B	UV excision repair protein RAD23 homolog B	43171	6
PAICS	Multifunctional protein ADE2	47079	7
CSRP1	Cysteine and glycine-rich protein 1	20567	7
NDUFS4	NADH dehydrogenase [ubiquinone] iron-sulfur protein 4 mitochondrial	20108	7
NAP1L4	Nucleosome assembly protein 1-like 4	42823	10
SEPTIN5	Septin-5	42777	11
CDC42EP4	Cdc42 effector protein 4	37980	5
SHISA4	Protein shisa-4	21522	9
COX6A1	Cytochrome c oxidase subunit 6A1 mitochondrial	12155	10
SLC4A10	Anion exchange protein	124701	8
CD99L2	CD99 antigen-like protein 2	27986	12
DDX1	ATP-dependent RNA helicase DDX1	82432	9
PSMF1	Proteasome inhibitor PI31 subunit	29817	8
CNTNAP1	Contactin-associated protein 1	156266	4
PLP1	Myelin proteolipid protein	30077	10
SEPTIN8	Septin-8	55756	6
CCK	Cholecystokinin	12669	17
MINK1	Misshapen-like kinase 1	149821	11
DTNA	Dystrobrevin alpha	83901	6
CLU	Clusterin	52495	6
AHCYL2	Adenosylhomocysteinase 3	66721	13
FLOT2	Flotillin	47142	8
ABI1	Abl interactor 1	43295	8
CXADR	Coxsackievirus and adenovirus receptor	40030	11
MTHFD1	C-1-tetrahydrofolate synthase cytoplasmic	99720	8
ATP2B3	Plasma membrane calcium-transporting ATPase 3	134197	7
PDCD5	Programmed cell death protein 5	14285	7
SLC9A1	Sodium/hydrogen exchanger 1	90763	6
ST13P5	Putative protein FAM10A5	41378	14
ST13	Hsc70-interacting protein	41332	14
CAMK2A	Calcium/calmodulin-dependent protein kinase type II subunit alpha	53040	9
SNPH	Syntaphilin	53537	5
AKAP5	A-kinase anchor protein 5	47088	6
FAIM2	Protein lifeguard 2	22680	7
CTNNB1	Catenin beta-1	78405	12
SEPTIN9	Septin-9	65402	7
SLC1A3	Excitatory amino acid transporter 1	59572	14
PRRT3	Proline-rich transmembrane protein 3	102197	11
SEPTIN7	Septin-7	48716	5
PCP4	Calmodulin regulator protein PCP4	6791	3
VTA1	Vacuolar protein sorting-associated protein VTA1 homolog	27331	6
ABLIM1	Actin-binding LIM protein 1	84357	6
ZYX	Zyxin	61277	7
CST3	Cystatin-C	15799	9
SRGAP3	SLIT-ROBO Rho GTPase-activating protein 3	124504	5
RABL6	Rab-like protein 6	79549	4
MTDH	Protein LYRIC	57521	9
GABBR2	Gamma-aminobutyric acid type B receptor subunit 2	105821	5
PLCB1	1-phosphatidylinositol 4 5-bisphosphate phosphodiesterase	129640	6
CDC42SE2	CDC42 small effector protein 2	5871	10
HNRNPDL	Heterogeneous nuclear ribonucleoprotein D-like	46438	8
MAG	Myelin-associated glycoprotein	69069	9
DLD	Dihydrolipoyl dehydrogenase	51816	4
SCOC	Short coiled-coil protein	9355	5
EPN2	Epsin-2	61552	7
CAPZA2	F-actin-capping protein subunit alpha	16699	6
CBR1	Carbonyl reductase [NADPH] 1	30375	7
SLC25A6	ADP/ATP translocase 3	32866	6
LNPK	Endoplasmic reticulum junction formation protein lunapark	47740	8
STX16	Syntaxin-16	37031	5
STX16-NPEPL1	STX16-NPEPL1 readthrough (NMD candidate)	43229	5
DNM2	Dynamin-2	98064	9
ALYREF	THO complex subunit 4	26888	6
TJP2	Tight junction protein ZO-2	126952	8
DLGAP3	Disks large-associated protein 3	106040	7
SERBP1	Plasminogen activator inhibitor 1 RNA-binding protein	44965	3
MATR3	Matrin-3	94623	4
HGS	Hepatocyte growth factor-regulated tyrosine kinase substrate	86192	11
CLTC	Clathrin heavy chain 1	191613	7
PAK1	Serine/threonine-protein kinase PAK 1	60647	8
TOMM22	Mitochondrial import receptor subunit TOM22 homolog	15522	6
GNG12	Guanine nucleotide-binding protein G(I)/G(S)/G(O) subunit gamma-12	8006	10
SEPTIN11	Septin 11 isoform CRA_b	49006	6
CAMK2B	Calcium/calmodulin-dependent protein kinase type II subunit beta	72678	8
SCAMP3	Secretory carrier-associated membrane protein 3	38287	7
MARCKSL1	MARCKS-related protein	19529	8
TAC3	Tachykinin-3	13438	5
H2AFJ	Histone H2A.J	14019	4
HIST1H2AH	Histone H2A type 1-H	13906	4
H2AC14	Histone H2A type 1-J	13936	4
HIST2H2AC	Histone H2A type 2-C	13988	4
H2AC7	Histone H2A type 1-D	14107	4
H2AC11	Histone H2A type 1	14091	4
HIST3H2A	Histone H2A type 3	14121	4
HIST1H2AC	Histone H2A type 1-C	14105	4
HIST2H2AA3	Histone H2A type 2-A	14095	4
H2AC4	Histone H2A type 1-B/E	14135	4
hCG_2039566	Histone H2A	18482	4
TAGLN3	Transgelin	12886	14
SYNGR1	Synaptogyrin-1	25456	10
HNRNPC	Heterogeneous nuclear ribonucleoproteins C1/C2	31972	8
STX1B	Syntaxin-1B	33245	5
GATD3A	Glutamine amidotransferase-like class 1 domain-containing protein 3A mitochondrial	28170	3
GATD3B	Glutamine amidotransferase-like class 1 domain-containing protein 3B mitochondrial	28142	3
GNG4	Guanine nucleotide-binding protein G(I)/G(S)/G(O) subunit gamma-4	8389	6
SCG5	Neuroendocrine protein 7B2	21386	8
ADCY9	Adenylate cyclase type 9	150700	3
CAPRIN1	Caprin-1	70353	7
MAPK3	Mitogen-activated protein kinase 3	43136	12
S100A1	Protein S100-A1	10546	3
LASP1	LIM and SH3 domain protein 1	29717	8
TOMM70	Mitochondrial import receptor subunit TOM70	67455	6
TACC1	Transforming acidic coiled-coil-containing protein 1	62407	4
ICA1	Islet cell autoantigen 1	53242	4
PEX5L	PEX5-related protein	69697	4
TSC22D2	TSC22 domain family protein 2	79228	6
AARS	Alanine--tRNA ligase cytoplasmic	106810	5
LAMTOR5	Ragulator complex protein LAMTOR5	9614	4
SLC25A4	ADP/ATP translocase 1	33065	6
HSPH1	Heat shock protein 105 kDa	96865	4
CARMIL2	Capping protein Arp2/3 and myosin-I linker protein 2	154688	13
MTSS2	Protein MTSS 2	79798	12
CDIP1	Cell death-inducing p53-target protein 1	21892	17
PRDX1	Peroxiredoxin-1	22110	8
HSPE1	10 kDa heat shock protein mitochondrial	10932	5
TOM1L2	TOM1-like protein 2	55556	6
SNTA1	Alpha-1-syntrophin	53895	6
CFL2	Cofilin-2	18737	5
PPP1R21	Protein phosphatase 1 regulatory subunit 21	88314	3
PPP3CB	Serine/threonine-protein phosphatase 2B catalytic subunit beta isoform	59024	4
ATP5PO	ATP synthase subunit O mitochondrial	16890	2
SLC25A5	ADP/ATP translocase 2	32852	6
CNDP2	Cytosolic non-specific dipeptidase	52879	6
PCBP1	Poly(rC)-binding protein 1	37498	6
TMEM163	Transmembrane protein 163	31469	9
ARHGDIA	Rho GDP-dissociation inhibitor 1	25831	4
MT-ATP8	ATP synthase protein 8	7992	8
PSIP1	PC4 and SFRS1-interacting protein	60103	8
CBL	E3 ubiquitin-protein ligase CBL	99633	6
ATP6AP2	Renin receptor	22263	8
GPI	Glucose-6-phosphate isomerase	67286	3
TPD52L2	Tumor protein D54	22238	3
HSPA6	Heat shock 70 kDa protein 6	71028	7
ANXA1	Annexin A1	38714	4
FAM241B	Protein FAM241B	13238	9
HSPA12A	Heat shock 70 kDa protein 12A	74978	6
PMCH	Pro-MCH	18679	6
COX5B	Cytochrome c oxidase subunit 5B mitochondrial	13696	6
KHSRP	Far upstream element-binding protein 2	73028	8
VCAN	Versican core protein	372821	4
TMPO	Lamina-associated polypeptide 2 isoform alpha	75492	5
SYAP1	Synapse-associated protein 1	39933	7
OSBPL8	Oxysterol-binding protein-related protein 8	101196	4
SEPTIN6	Septin-6	49717	6
TPP1	Tripeptidyl-peptidase 1	50890	4
HMGB1	High mobility group protein B1	18311	3
ATIC	Bifunctional purine biosynthesis protein PURH	8634	5
REPS1	RalBP1-associated Eps domain-containing protein 1	86662	5
SMAP1	Stromal membrane-associated protein 1	49219	8
COX7A2	Cytochrome c oxidase subunit 7A2 mitochondrial	9396	2
DYNC1LI1	Cytoplasmic dynein 1 light intermediate chain 1	56579	7
VSNL1	Visinin-like protein 1	22142	4
ACO2	Aconitate hydratase mitochondrial	85425	2
SEPTIN4	Septin-4	55098	9
ACTR1A	Alpha-centractin	37434	12
ACIN1	Apoptotic chromatin condensation inducer in the nucleus	145442	3
PRDX3	Thioredoxin-dependent peroxide reductase mitochondrial	27693	7
PSAP	Prosaposin	58113	6
VAPB	Vesicle-associated membrane protein-associated protein B/C	27228	6
UBXN1	UBX domain-containing protein 1	27016	4
DYNC1LI2	Cytoplasmic dynein 1 light intermediate chain 2	54099	4
UBL7	Ubiquitin-like protein 7	40510	4
GGT7	Glutathione hydrolase 7	70467	3
ATP6V1H	V-type proton ATPase subunit H	55883	4
CAMK4	Calcium/calmodulin-dependent protein kinase type IV	51926	4
AK1	Adenylate kinase isoenzyme 1	21635	8
ADCYAP1	Pituitary adenylate cyclase-activating polypeptide	18835	6
FKBP3	Peptidyl-prolyl cis-trans isomerase FKBP3	25177	4
AVL9	Late secretory pathway protein AVL9 homolog	71947	4
YWHAQ	14-3-3 protein theta	27764	6
NEFH	Neurofilament heavy polypeptide	112479	4
SYT6	Synaptotagmin-6	57325	3
DBI	Acyl-CoA-binding protein	11150	2
SEC16A	Protein transport protein sec16	228868	5
QKI	Protein quaking	37671	7
LGALSL	Galectin-related protein	8117	9
S100B	Protein S100-B	10713	7
ATG3	Ubiquitin-like-conjugating enzyme ATG3	8312	3
OSBP	Oxysterol-binding protein 1	89421	4
NECTIN1	Nectin-1	57158	2
RAB3C	Ras-related protein Rab-3C	25952	2
DDAH2	N(G) N(G)-dimethylarginine dimethylaminohydrolase 2	29644	2
DIP2B	Disco-interacting protein 2 homolog B	171491	3
ZDHHC5	Palmitoyltransferase ZDHHC5	77545	4
CKMT1A	Creatine kinase U-type mitochondrial	47037	2
REPS2	RalBP1-associated Eps domain-containing protein 2	71534	3
ERMN	Ermin	32783	8
UBXN6	UBX domain-containing protein 6	49754	7
WASF3	Wiskott-Aldrich syndrome protein family member 3	55293	6
H4C1	Histone H4	11367	6
ESYT2	Extended synaptotagmin-2	93978	3
HNRNPR	Heterogeneous nuclear ribonucleoprotein R	70943	4
MRPS36	28S ribosomal protein S36 mitochondrial	11466	3
KRT76	Keratin type II cytoskeletal 2 oral	65841	9
SQSTM1	Sequestosome-1	47687	3
NES	Nestin	177438	5
YTHDF3	YTH domain family member 3 isoform CRA_a	58311	4
VPS37B	Vacuolar protein sorting-associated protein 37B	31307	5
SORBS2	Sorbin and SH3 domain-containing protein 2	124107	3
PSMC4	26S proteasome regulatory subunit 6B	47366	6
MAPK1	Mitogen-activated protein kinase 1	41390	8
CKM	Creatine kinase M-type	43101	5
PIPSL	Putative PIP5K1A and PSMD4-like protein	95048	3
APOOL	MICOS complex subunit	28762	2
FSCN1	Fascin	54530	6
PTPRN2	Receptor-type tyrosine-protein phosphatase N2	106989	4
VIP	VIP peptides	19169	3
DENND1A	DENN domain-containing protein 1A	110577	4
GOT1	Aspartate aminotransferase cytoplasmic	46248	3
AMPD2	AMP deaminase 2	100688	5
KIAA1217	Sickle tail protein homolog	214114	3
DPY30	Protein dpy-30 homolog	11250	2
ZC2HC1A	Zinc finger C2HC domain-containing protein 1A	35092	5
DYNC1H1	Cytoplasmic dynein 1 heavy chain 1	532412	4
WDR44	WD repeat-containing protein 44	101366	2
WASHC2A	WASH complex subunit 2A	136571	2
WASHC2C	WASH complex subunit 2C	138014	2
SVIP	Small VCP/p97-interacting protein	8443	4
CADPS	Calcium-dependent secretion activator 1	152786	4
HNRNPD	Heterogeneous nuclear ribonucleoprotein D0	38434	3
AHSG	Alpha-2-HS-glycoprotein	39341	2
ACBD7	Acyl-CoA-binding domain-containing protein 7	9790	3
PTPN23	Tyrosine-protein phosphatase non-receptor type 23	178972	4
PFN1	Profilin-1	15054	5
CAMLG	Calcium signal-modulating cyclophilin ligand	32953	7
CSNK1E	Casein kinase I isoform epsilon	47315	5
KIAA1549L	UPF0606 protein KIAA1549L	198997	4
SRGAP2	SLIT-ROBO Rho GTPase-activating protein 2	120742	2
GRM5	Metabotropic glutamate receptor 5	132469	3
HCN1	Potassium/sodium hyperpolarization-activated cyclic nucleotide-gated channel 1	98796	7
GNB1	Guanine nucleotide-binding protein G(I)/G(S)/G(T) subunit beta-1	37377	3
HDAC4	Histone deacetylase 4	119040	5
NDUFS1	NADH-ubiquinone oxidoreductase 75 kDa subunit mitochondrial	66922	2
CAPZA1	F-actin-capping protein subunit alpha-1	32923	3
PKIA	cAMP-dependent protein kinase inhibitor alpha	7989	4
SRRM2	Serine/arginine repetitive matrix protein 2	299616	7
DNM3	Dynamin-3	97746	4
FLOT1	Flotillin-1	47355	3
SHC3	SHC-transforming protein 3	64056	6
SLC8A2	Sodium/calcium exchanger 2	74399	6
PLPPR4	Phospholipid phosphatase-related protein type 4	66200	4
CLSTN1	Calsyntenin-1	109793	2
SNTB1	Beta-1-syntrophin	44250	4
SLC9A3R1	Na(+)/H(+) exchange regulatory cofactor NHE-RF1	38868	7
COX6B1	Cytochrome c oxidase subunit 6B1	10192	2
PPFIA2	Liprin-alpha-2	142108	2
VAT1	Synaptic vesicle membrane protein VAT-1 homolog	41920	5
ARFGAP1	ADP-ribosylation factor GTPase-activating protein 1	37109	2
MINDY2	Ubiquitin carboxyl-terminal hydrolase MINDY-2	67106	3
SEC23IP	SEC23-interacting protein	111076	2
PUM1	Pumilio homolog 1	126473	3
SMIM20	Small integral membrane protein 20	7702	4
CAV1	Caveolin-1	20472	3
VCP	Transitional endoplasmic reticulum ATPase	89322	4
MYL6	Myosin light polypeptide 6	16290	5
SH3GLB2	Endophilin-B2	14481	2
PDHB	Pyruvate dehydrogenase E1 component subunit beta mitochondrial	39233	3
ACTR1B	Beta-centractin	42293	6
UBB	Polyubiquitin-B	17215	2
UBC	Polyubiquitin-C	25758	2
PPP2CB	Serine/threonine-protein phosphatase 2A catalytic subunit beta isoform	35575	3
PPP2CA	Serine/threonine-protein phosphatase 2A catalytic subunit alpha isoform	35594	3
SPTBN2	Spectrin beta chain non-erythrocytic 2	271323	4
PAM	Peptidyl-glycine alpha-amidating monooxygenase	108332	2
EIF4G3	Eukaryotic translation initiation factor 4 gamma 3	176651	3
KLC2	Kinesin light chain 2	68935	3
GNAO1	Guanine nucleotide-binding protein G(o) subunit alpha	40051	3
TRIM2	Tripartite motif-containing protein 2	81530	9
RIMS1	Regulating synaptic membrane exocytosis protein 1	189071	3
CPLX1	Complexin-1	15030	3
GRM3	Metabotropic glutamate receptor 3	98879	2
MRVI1	Protein MRVI1	89692	2
CTSB	Cathepsin B	37822	5
PCSK2	Neuroendocrine convertase 2	70565	4
UBXN7	UBX domain-containing protein 7	54862	2
SYN3	Synapsin-3	63303	5
NUDCD2	NudC domain-containing protein 2	17676	8
PITHD1	PITH domain-containing protein 1	11390	3
HCN2	Potassium/sodium hyperpolarization-activated cyclic nucleotide-gated channel 2	96950	2
PRDX2	Peroxiredoxin-2	21892	4
KBTBD11	Kelch repeat and BTB domain-containing protein 11	65720	3
L1CAM	Neural cell adhesion molecule L1	140003	3
ALDH6A1	Methylmalonate-semialdehyde dehydrogenase [acylating] mitochondrial	57840	3
UPF1	Regulator of nonsense transcripts 1	124345	3
ARFIP1	Arfaptin-1	41738	3
MT-CO2	Cytochrome c oxidase subunit 2	25565	3
RIMBP2	RIMS-binding protein 2	116026	2
SRP14	Signal recognition particle 14 kDa protein	13058	1
HBS1L	HBS1-like protein	56962	3
TEX2	Testis-expressed protein 2	125303	2
CNOT3	CCR4-NOT transcription complex subunit 3	58867	5
CDH2	Cadherin-2	99809	1
NCALD	Neurocalcin-delta	22245	3
WNK1	Serine/threonine-protein kinase WNK1	225501	1
ALDH5A1	Succinate-semialdehyde dehydrogenase	53868	2
SF3B2	Splicing factor 3B subunit 2	98170	2
HIST1H2BD	Histone H2B type 1-D	13936	3
HIST1H2BO	Histone H2B type 1-O	13906	3
H2BC11	Histone H2B type 1-J	13904	3
HIST3H2BB	Histone H2B type 3-B	13908	3
HIST1H2BB	Histone H2B type 1-B	13950	3
HIST2H2BE	Histone H2B type 2-E	13920	3
H2BFS	Histone H2B type F-S	13944	3
HIST2H2BF	Histone H2B type 2-F	13920	3
H2BC4	Histone H2B type 1-C/E/F/G/I	13906	3
H2BC12	Histone H2B type 1-K	13890	3
H2BC15	Histone H2B type 1-N	13922	3
H2BC13	Histone H2B type 1-L	13952	3
HIST1H2BH	Histone H2B type 1-H	13892	3
H2BC14	Histone H2B type 1-M	13989	3
NAPB	Beta-soluble NSF attachment protein	33557	2
CCT2	T-complex protein 1 subunit beta	56807	3
KRT14	Keratin type I cytoskeletal 14	51562	5
KRT16	Keratin type I cytoskeletal 16	51268	5
KRT17	Keratin type I cytoskeletal 17	48106	5
KRT15	Keratin type I cytoskeletal 15	49212	5
KRT19	Keratin type I cytoskeletal 19	44106	5
HIST1H1T	Histone H1t	22019	3
WASH6P	WAS protein family homolog 6	47990	1
CDC5L	Cell division cycle 5-like protein	92251	2
USP25	Ubiquitin carboxyl-terminal hydrolase 25	122218	1
EIF3G	Eukaryotic translation initiation factor 3 subunit G	35611	2
NSFL1C	NSFL1 cofactor p47	40573	2
CACNA1E	Voltage-dependent R-type calcium channel subunit alpha-1E	261729	2
GNG7	Guanine nucleotide-binding protein G(I)/G(S)/G(O) subunit gamma-7	7522	3
PRKCA	Protein kinase C alpha type	76750	5
CEP170	Centrosomal protein of 170 kDa	175292	5
FUBP1	Far upstream element-binding protein 1	67560	4
FAM120A	Constitutive coactivator of PPAR-gamma-like protein 1	121888	3
C9orf129	Putative uncharacterized protein C9orf129	20715	3
SGTB	Small glutamine-rich tetratricopeptide repeat-containing protein beta	33429	3
FTL	Ferritin light chain	20020	2
SYT7	Synaptotagmin-7	13770	3
SPTBN4	Spectrin beta chain	289060	3
ETFA	Electron transfer flavoprotein subunit alpha mitochondrial	24160	3
NECAP2	Adaptin ear-binding coat-associated protein 2	21524	12
LARP1	La-related protein 1	123510	3
VDAC1	Voltage-dependent anion-selective channel protein 1	30773	3
GBF1	Golgi-specific brefeldin A-resistance guanine nucleotide exchange factor 1	206444	1
NDRG4	Protein NDRG4	4464	7
ARHGEF11	Rho guanine nucleotide exchange factor 11	167704	3
SAMD14	Sterile alpha motif domain-containing protein 14	45056	7
CRH	Corticoliberin	21422	2
OCIAD1	OCIA domain-containing protein 1	27626	3
RBMXL1	RNA binding motif protein X-linked-like-1	42142	1
RBMX	RNA-binding motif protein X chromosome	4011	1
FUS	RNA-binding protein FUS	53426	5
TAF15	TATA-binding protein-associated factor 2N	48840	5
LSM14B	Protein LSM14 homolog B	42071	4
PPP6R2	Serine/threonine-protein phosphatase 6 regulatory subunit 2	104942	4
STIM1	STIM1L	88646	1
MAPRE3	Microtubule-associated protein RP/EB family member 3	31982	3
NCOA7	Nuclear receptor coactivator 7	106162	3
NEDD4L	E3 ubiquitin-protein ligase NEDD4-like	140818	4
PRNP	Major prion protein	27661	1
PIANP	PILR alpha-associated neural protein	30076	2
SLC25A46	Solute carrier family 25 member 46	46174	1
CRAT	Carnitine O-acetyltransferase	70858	1
MTPN	Myotrophin	5704	1
CLINT1	Clathrin interactor 1	68259	3
NDUFAB1	Acyl carrier protein mitochondrial	17417	4
IMMT	MICOS complex subunit MIC60	83678	1
OPA1	Dynamin-like 120 kDa protein mitochondrial	24253	1
LRRC47	Leucine-rich repeat-containing protein 47	63473	4
CSNK1D	Casein kinase I isoform delta	49064	2
WASL	Neural Wiskott-Aldrich syndrome protein	54827	5
FAM171B	Protein FAM171B	92181	4
EDC4	Enhancer of mRNA-decapping protein 4	151661	2
EIF4G1	Eukaryotic translation initiation factor 4 gamma 1	158644	2
DKK3	Dickkopf-related protein 3	38390	3
ALDH2	Aldehyde dehydrogenase mitochondrial	56381	1
SIRT2	NAD-dependent protein deacetylase sirtuin-2	43182	3
RPS17	40S ribosomal protein S17	15550	3
STIP1	Stress-induced-phosphoprotein 1	62639	2
EEF1B2	Elongation factor 1-beta	7559	1
ATP5PD	ATP synthase subunit d mitochondrial	8915	2
PSAT1	Phosphoserine aminotransferase	40423	1
FMNL2	Formin-like protein 2	123321	3
SPAG9	C-Jun-amino-terminal kinase-interacting protein 4	146205	1
TSC22D3	TSC22 domain family protein 3	12254	3
ARHGEF12	Rho guanine nucleotide exchange factor 12	173231	2
UQCRFS1	Cytochrome b-c1 complex subunit Rieske mitochondrial	29668	5
UQCRFS1P1	Putative cytochrome b-c1 complex subunit Rieske-like protein 1	30815	5
TAC1	Protachykinin-1	15003	5
TACC2	Transforming acidic coiled-coil-containing protein 2	302507	1
RPL23A	60S ribosomal protein L23a	21916	2
HSPB6	Heat shock protein beta-6	14664	1
SYNRG	Synergin gamma	140654	3
LONP1	Lon protease homolog mitochondrial	93297	1
RABEP1	Rab GTPase-binding effector protein 1	99290	2
MIF	Macrophage migration inhibitory factor	12476	4
AP3S2	AP-3 complex subunit sigma-2	22017	3
C15orf38-AP3S2	Protein C15orf38-AP3S2	43882	3
AIMP1	Aminoacyl tRNA synthase complex-interacting multifunctional protein 1	29920	2
MICALL1	MICAL-like protein 1	93441	1
CEND1	Cell cycle exit and neuronal differentiation protein 1	14954	2
BTF3	Transcription factor BTF3	22168	1
LIMCH1	LIM and calponin homology domains-containing protein 1	121867	1
GNAI1	Guanine nucleotide-binding protein G(i) subunit alpha-1	40361	2
GNAI3	Guanine nucleotide-binding protein G(i) subunit alpha	40532	2
GNAI2	Guanine nucleotide-binding protein G(i) subunit alpha-2	40451	2
CACNB1	Voltage-dependent L-type calcium channel subunit beta-1	65714	2
CRKL	Crk-like protein	33777	2
EHD1	EH domain-containing protein 1	60627	4
DAD1	Dolichyl-diphosphooligosaccharide--protein glycosyltransferase subunit DAD1	7288	1
LAMTOR1	Ragulator complex protein LAMTOR1	11076	1
GPHN	Gephyrin	79748	3
NAPG	Gamma-soluble NSF attachment protein	34746	2
LANCL1	Glutathione S-transferase LANCL1	9283	2
MAP7	Ensconsin	84052	2
RELCH	RAB11-binding protein RELCH	112714	1
PCDH9	PCDH9 protein	131640	3
EFNB1	Ephrin-B1	38007	1
RRBP1	Ribosome-binding protein 1	152456	2
CAMK2G	Calcium/calmodulin-dependent protein kinase (CaM kinase) II gamma isoform CRA_n	57797	2
SDHD	Succinate dehydrogenase [ubiquinone] cytochrome b small subunit	11148	1
RAPGEF2	Rap guanine nucleotide exchange factor 2	174301	2
EZR	Ezrin	69413	6
UNC5C	Netrin receptor UNC5C	99062	2
GNA13	Guanine nucleotide-binding protein subunit alpha-13	44050	2
DLG1	Disks large homolog 1	63084	2
TNR	Tenascin-R	149561	2
INF2	Inverted formin-2	135624	3
HCFC1	Host cell factor 1	208730	3
MAVS	Mitochondrial antiviral-signaling protein	56528	1
CAMK2D	Calcium/calmodulin-dependent protein kinase type II subunit delta	57763	2
PSMC1	26S proteasome regulatory subunit 4	49185	1
STMN2	Stathmin	19574	3
PKP4	Plakophilin-4	131868	2
PPP1R12A	Protein phosphatase 1 regulatory subunit 12A	115281	2
SHANK2	SH3 and multiple ankyrin repeat domains protein 2	138275	2
NRIP3	Nuclear receptor-interacting protein 3	15765	1
IQSEC2	IQ motif and SEC7 domain-containing protein 2	162782	5
KCNQ2	Potassium voltage-gated channel subfamily KQT member 2	71246	3
KTN1	Kinectin	156275	3
PTK2B	Protein-tyrosine kinase 2-beta	115875	2
SORT1	Sortilin	92068	1
CD9	CD9 antigen	25416	3
CHMP4B	Charged multivesicular body protein 4b	24950	3
UQCRC2	Cytochrome b-c1 complex subunit 2 mitochondrial	48443	1
APP	Amyloid-beta precursor protein	80833	1
NDUFA4	Cytochrome c oxidase subunit NDUFA4	9370	4
PACS1	Phosphofurin acidic cluster sorting protein 1	54461	2
HNRNPK	Heterogeneous nuclear ribonucleoprotein K	50976	2
DST	Dystonin	847987	3
HINT1	Histidine triad nucleotide-binding protein 1	11547	2
VCPIP1	Deubiquitinating protein VCIP135	134320	2
SLC4A4	Electrogenic sodium bicarbonate cotransporter 1	121460	2
RAP1GAP2	Rap1 GTPase-activating protein 2	85182	2
ARHGAP21	Rho GTPase-activating protein 21	217461	3
MAPK10	Mitogen-activated protein kinase 10	35580	1
LMO7	LIM domain only protein 7	186177	2
MCTP1	Multiple C2 and transmembrane domain-containing protein 1	111624	1
CAVIN2	Caveolae-associated protein 2	47173	1
PRRC1	Protein PRRC1	46701	1
SRSF5	Serine/arginine-rich splicing factor 5	31264	1
SHROOM2	Protein Shroom2	176409	1
PUF60	Poly(U)-binding-splicing factor PUF60	59876	2
CBARP	Voltage-dependent calcium channel beta subunit-associated regulatory protein	73929	2
AMER2	APC membrane recruitment protein 2	69507	3
THY1	Thy-1 membrane glycoprotein	16150	1
CAPZB	F-actin-capping protein subunit beta	29295	2
SHISA6	Protein shisa-6	55764	3
GSN	Gelsolin	82526	1
PHF24	PHD finger protein 24	45192	2
STX7	Syntaxin-7	29816	2
SYT1	Synaptotagmin I isoform CRA_b	47261	2
CPLX3	Complexin-3	17557	2
SLC7A14	Probable cationic amino acid transporter	84052	2
CYLD	Ubiquitin carboxyl-terminal hydrolase CYLD	101898	1
CNKSR2	Connector enhancer of kinase suppressor of ras 2	67305	1
RAP1GAP	RAP1 GTPase activating protein 1 isoform CRA_e	76720	2
RAB11FIP5	Rab11 family-interacting protein 5	138414	2
ARHGAP23	Rho GTPase-activating protein 23	162191	2
ACSS1	Acetyl-coenzyme A synthetase 2-like mitochondrial	74857	1
CLUH	Clustered mitochondria protein homolog	144670	3
DOCK4	Dedicator of cytokinesis protein 4	225204	2
NBEA	Neurobeachin	327548	2
LMBRD2	G-protein coupled receptor-associated protein LMBRD2	81172	2
NDUFA2	NADH dehydrogenase [ubiquinone] 1 alpha subcomplex subunit 2	10922	2
NUDCD3	NudC domain-containing protein 3	40822	2
MPP1	55 kDa erythrocyte membrane protein	7423	1
CIRBP	Cold inducible RNA binding protein isoform CRA_c	31918	1
ACOT7	Cytosolic acyl coenzyme A thioester hydrolase	41796	1
TGFBI	Transforming growth factor-beta-induced protein ig-h3	74681	1
STRN4	Striatin-4	80596	1
MICOS13	MICOS complex subunit MIC13	9700	1
RRAGC	Ras-related GTP-binding protein C	44224	1
BRAF	Serine/threonine-protein kinase B-raf	89188	2
ACSS3	Acyl-CoA synthetase short-chain family member 3 mitochondrial	74592	2
SLC12A2	Solute carrier family 12 (Sodium/potassium/chloride transporters) member 2 isoform CRA_a	124592	3
KCTD8	BTB/POZ domain-containing protein KCTD8	52440	2
SRSF3	Serine/arginine-rich splicing factor 3	19330	1
CDH8	Cadherin-8	58922	2
LDHA	L-lactate dehydrogenase A chain	36689	4
GRIA2	Glutamate receptor 2	98821	1
PPT1	Palmitoyl-protein thioesterase 1	10016	1
MAST3	Microtubule-associated serine/threonine-protein kinase 3	143137	1
PCDHGC5	Protocadherin gamma-C5	101921	3
FAM120C	Constitutive coactivator of PPAR-gamma-like protein 2	99352	2
ACOT13	Acyl-coenzyme A thioesterase 13	14960	1
SNRNP70	U1 small nuclear ribonucleoprotein 70 kDa	51557	2
NDUFA5	NADH dehydrogenase [ubiquinone] 1 alpha subcomplex subunit 5	8839	1
CARS1	Cysteinyl-tRNA synthetase 1	14277	2
COX4I1	Cytochrome c oxidase subunit 4 isoform 1 mitochondrial	19577	3
FAM126B	Protein FAM126B	58647	3
PPM1E	Protein phosphatase 1E	83952	3
TMED8	Protein TMED8	35740	1
PDLIM2	PDZ and LIM domain protein 2	37459	1
E5RGS7	LIM zinc-binding domain-containing protein	14434	1
SHANK1	SH3 and multiple ankyrin repeat domains protein 1	225898	2
YAP1	Transcriptional coactivator YAP1	54462	1
POM121C	Nuclear envelope pore membrane protein POM 121C	125092	1
LPP	Lipoma-preferred partner	65746	1
HOPX	Homeodomain-only protein	8260	1
DLGAP2	Disks large-associated protein 2	107254	4
DLGAP4	Disks large-associated protein 4	108012	4
GDA	Guanine deaminase	44189	2
PLIN4	Perilipin-4	134431	2
SNX4	Sorting nexin-4	51909	1
NCAM1	Neural cell adhesion molecule 1	93330	1
PALM2AKAP2	PALM2 and AKAP2 fusion	41925	1
PALM2	Paralemmin-2	42185	1
DDI2	Protein DDI1 homolog 2	44523	1
C19orf12	Protein C19orf12	16286	1
LRRFIP2	Leucine-rich repeat flightless-interacting protein 2	82171	1
SH3GL3	Endophilin-A3	39285	1
ARSA	Arylsulfatase A	53588	1
EPS15	Epidermal growth factor receptor substrate 15	83655	2
CSTF2T	Cleavage stimulation factor subunit 2 tau variant	64436	1
CSTF2	Cleavage stimulation factor subunit 2	60959	1
WDR20	WD repeat-containing protein 20	62893	1
PPP3CC	Serine/threonine-protein phosphatase 2B catalytic subunit gamma isoform	58129	1
ZFR	Zinc finger RNA-binding protein	117012	1
YKT6	Synaptobrevin homolog YKT6	22418	1
LRRC7	Leucine-rich repeat-containing protein 7	167990	3
NDUFV3	NADH dehydrogenase [ubiquinone] flavoprotein 3 mitochondrial	11941	1
DMD	Dystrophin	426101	2
SARNP	SAP domain-containing ribonucleoprotein	23671	1
CORO1A	Coronin-1A	51026	1
PSMC5	26S proteasome regulatory subunit 8	45626	2
GABRA1	Gamma-aminobutyric acid receptor subunit alpha-1	51802	3
SYNJ2BP-COX16	SYNJ2BP-COX16 readthrough	4426	1
SYNJ2BP	Synaptojanin-2-binding protein	15928	1
ATXN2L	Ataxin-2-like protein	113374	2
PPIB	Peptidyl-prolyl cis-trans isomerase B	23743	2
PDCD10	Programmed cell death protein 10	6748	1
ASAP1	Arf-GAP with SH3 domain ANK repeat and PH domain-containing protein 1	124772	4
ADGRA1	Adhesion G protein-coupled receptor A1	60885	2
ASTN1	Astrotactin-1	136486	1
OXCT1	Succinyl-CoA:3-ketoacid coenzyme A transferase 1 mitochondrial	56158	1
EIF2B4	Translation initiation factor eIF-2B subunit delta	57496	1
MRPL12	39S ribosomal protein L12 mitochondrial	21348	1
B4DLN1	cDNA FLJ60124 highly similar to Mitochondrial dicarboxylate carrier	48099	1
ARFIP2	Arfaptin-2	37856	1
ACAA2	3-ketoacyl-CoA thiolase mitochondrial	41602	1
AP3S1	AP-3 complex subunit sigma-1	21732	2
MLC1	Membrane protein MLC1	41141	1
TPR	Nucleoprotein TPR	267290	1
GLUL	Glutamine synthetase	57174	2
CIAPIN1	Fe-S cluster assembly protein DRE2	26446	1
RPS8	40S ribosomal protein S8	21880	2
CACNA1A	Voltage-dependent P/Q-type calcium channel subunit alpha	281199	1
SNTB2	Beta-2-syntrophin	57950	2
AFDN	Afadin	189153	1
ATP1B1	Sodium/potassium-transporting ATPase subunit beta-1	35061	2
NLGN3	Neuroligin-3	93895	1
MACF1	Microtubule-actin cross-linking factor 1 isoforms 1/2/3/5	838323	3
TBC1D5	TBC1 domain family member 5	89004	1
ABLIM2	Actin-binding LIM protein 2	67812	2
STX12	Syntaxin-12	31642	3
C1QBP	Complement component 1 Q subcomponent-binding protein mitochondrial	31362	1
BNIP3L	BCL2/adenovirus E1B 19 kDa protein-interacting protein 3-like	23930	1
APOA4	Apolipoprotein A-IV	45399	2
GNG10	Guanine nucleotide-binding protein G(I)/G(S)/G(O) subunit gamma-10	7205	1
DNAJC25-GNG10	Guanine nucleotide-binding protein subunit gamma	16499	1
NFX1	Transcriptional repressor NF-X1	124395	1
RAB7A	Ras-related protein Rab-7a	10962	1
ATOX1	Copper transport protein ATOX1	6330	2
GIGYF2	GRB10-interacting GYF protein 2	150070	2
H1-0	Histone H1.0	20863	1
TTC1	Tetratricopeptide repeat protein 1	33526	1
CAP1	Adenylyl cyclase-associated protein 1	51902	1
USP8	Ubiquitin carboxyl-terminal hydrolase 8	127523	2
LUZP2	Leucine zipper protein 2	38958	1
VPS26B	Vacuolar protein sorting-associated protein 26B	39155	1
APOL2	Apolipoprotein L2	37092	1
AGAP2	Arf-GAP with GTPase ANK repeat and PH domain-containing protein 2	124673	2
NIBAN2	Protein Niban 2	84138	1
HARS	Histidine--tRNA ligase cytoplasmic	57411	1
HARS1	Histidyl-tRNA synthetase 1	48569	1
PCBP2	Poly(rC)-binding protein 2	38580	1
OLA1	Obg-like ATPase 1	44744	1
GOLGA8H	Golgin subfamily A member 8H	71342	2
ADGRL1	Adhesion G protein-coupled receptor L1	162716	2
TRAPPC12	Trafficking protein particle complex subunit 12	79375	2
PRKRA	Interferon-inducible double-stranded RNA-dependent protein kinase activator A	11509	1
GLRX3	Glutaredoxin-3	37432	2
LYPLA2	Acyl-protein thioesterase 2	14518	1
MAGED2	Melanoma-associated antigen D2	63139	1
SYMPK	Symplekin	141148	2
SEC24C	Protein transport protein Sec24C	111985	1
NDUFV2	NADH dehydrogenase [ubiquinone] flavoprotein 2 mitochondrial	27392	1
DAB2IP	Disabled homolog 2-interacting protein	124418	1
AP2B1	AP-2 complex subunit beta	5578	2
AP1B1	AP-1 complex subunit beta-1	104637	2
SLC25A3	Phosphate carrier protein mitochondrial	16949	1
AKAP13	A-kinase anchor protein 13	307550	8
CCT4	T-complex protein 1 subunit delta	57924	2
JUND	Transcription factor jun-D	35174	1
KIAA1211L	Uncharacterized protein KIAA1211-like	102157	1
TNIK	TRAF2 and NCK-interacting protein kinase	154943	1
DIP2C	Disco-interacting protein 2 homolog C	178086	1
COX7A2L	Cytochrome c oxidase subunit 7A-related protein mitochondrial	8840	1
AMPD3	AMP deaminase 3	88812	1
NFASC	Neurofascin	150026	1
MCRIP1	Mapk-regulated corepressor-interacting protein 1	10463	1
CACNA1B	Voltage-dependent N-type calcium channel subunit alpha	262263	2
CALB2	Calretinin	31540	1
TXN	Thioredoxin	11737	1
HABP4	Intracellular hyaluronan-binding protein 4	45785	1
FARSA	Phenylalanine--tRNA ligase alpha subunit	62395	1
CNTN1	Contactin-1	113320	2
CCDC92	Coiled-coil domain-containing protein 92	36961	1
ACTR3	Actin-related protein 3	42004	1
PTPRZ1	Receptor-type tyrosine-protein phosphatase zeta	166717	2
EEF2	Elongation factor 2	95338	1
APLP1	Amyloid-like protein 1	72176	1
FMN2	Formin-2	180105	1
GIT1	ARF GTPase-activating protein GIT1	83132	1
PLEKHA6	Pleckstrin homology domain-containing family A member 6	117128	1
PPP1R14C	Protein phosphatase 1 regulatory subunit 14C	17843	1
SLC14A1	Urea transporter 1	23276	1
ATP5F1D	ATP synthase subunit delta mitochondrial	17490	2
SEC24B	Protein transport protein Sec24B	137417	1
PHACTR2	Phosphatase and actin regulator	68296	1
CRYAB	Alpha-crystallin B chain	11997	1
DDX3Y	ATP-dependent RNA helicase DDX3Y	73154	1
TNS1	Tensin-1	89004	1
NDRG2	Protein NDRG2	8926	3
PLAA	Phospholipase A-2-activating protein	66734	1
ATP6V1E1	V-type proton ATPase subunit E 1	26145	1
WASF2	Wiskott-Aldrich syndrome protein family member 2	54284	1
SMG1	Serine/threonine-protein kinase SMG1	410501	2
ARHGEF2	Rho guanine nucleotide exchange factor 2	29049	1
RPH3A	Rabphilin-3A	71144	1
CTNNA1	Catenin (Cadherin-associated protein) alpha 1 102kDa isoform CRA_a	92722	1
CTNNA2	Catenin alpha-2	105313	1
PTPRN	Receptor-type tyrosine-protein phosphatase-like N	105847	2
SIK3	Serine/threonine-protein kinase SIK3	144851	1
CAND2	Cullin-associated NEDD8-dissociated protein 2	135256	1
PLPP3	Phospholipid phosphatase 3	35116	1
EIF5A	Eukaryotic translation initiation factor 5A-1	16832	1
EIF5A2	Eukaryotic translation initiation factor 5A	11688	1
EIF5AL1	Eukaryotic translation initiation factor 5A-1-like	16773	1
MMP17	Matrix metalloproteinase-17	66653	1
C9orf66	Uncharacterized protein C9orf66	31184	1
GNG13	Guanine nucleotide-binding protein G(I)/G(S)/G(O) subunit gamma-13	7949	1
PDHA1	Pyruvate dehydrogenase E1 component subunit alpha somatic form mitochondrial	43296	1
SHROOM3	Protein Shroom3	208048	2
HELZ	Probable helicase with zinc finger domain	218968	1
LANCL2	LanC-like protein 2	50854	1
PARK7	Protein/nucleic acid deglycase DJ-1	19891	1
LLGL1	Lethal(2) giant larvae protein homolog 1	114427	2
PHLPP1	PH domain leucine-rich repeat-containing protein phosphatase 1	184671	1
GLI3	Transcriptional activator GLI3	169862	2
SRSF2	Serine/arginine-rich splicing factor 2	25476	1
NDUFB1	NADH dehydrogenase [ubiquinone] 1 beta subcomplex subunit 1	6961	1
PLCD1	1-phosphatidylinositol 4 5-bisphosphate phosphodiesterase delta-1	85665	1
CAMSAP3	Calmodulin-regulated spectrin-associated protein 3	134750	1
SLC4A3	Anion exchange protein 3	56926	1
SCYL1	N-terminal kinase-like protein	85719	2
SPARCL1	SPARC-like protein 1	75208	1
BRD4	Bromodomain-containing protein 4	152218	1
DENR	Density-regulated protein	17770	1
NACAD	NAC-alpha domain-containing protein 1	161100	1
LGALS1	Galectin-1	14716	1
YLPM1	YLP motif-containing protein 1	241643	1
EEF1D	Elongation factor 1-delta	11616	1
AKAP9	A-kinase anchor protein 9	452990	1
PLEKHA4	Pleckstrin homology domain-containing family A member 4	85401	1
CAMSAP2	Calmodulin-regulated spectrin-associated protein 2	168088	1
RERE	Arginine-glutamic acid dipeptide (RE) repeats isoform CRA_b	141540	2
NDUFS5	NADH dehydrogenase [ubiquinone] iron-sulfur protein 5	12517	1
OSBPL6	Oxysterol-binding protein-related protein 6	106306	1
IRS1	Insulin receptor substrate 1	131591	1
FRRS1L	DOMON domain-containing protein FRRS1L	37270	1
DCD	Dermcidin	11284	1
LATS1	Serine/threonine-protein kinase LATS1	126870	1
AMOT	Angiomotin	118085	1
ARHGAP45	Rho GTPase-activating protein 45	124614	1
GPR158	Probable G-protein coupled receptor 158	135489	1
ZNF74	Zinc finger protein 74	72207	1
EXOC5	Exocyst complex component 5	82119	1
CEP170B	Centrosomal protein of 170 kDa protein B	171687	1
COL5A3	Collagen alpha-3(V) chain	172120	1
SPTB	Spectrin beta chain erythrocytic	246466	1
PLCB4	1-phosphatidylinositol 4 5-bisphosphate phosphodiesterase beta-4	134463	1
HNRNPM	Heterogeneous nuclear ribonucleoprotein M	77570	1
SH2B1	SH2B adapter protein 1	79367	1
NAP1L1	Nucleosome assembly protein 1-like 1	38029	1
RBSN	Rabenosyn-5	88870	1
GPRIN3	G protein-regulated inducer of neurite outgrowth 3	82439	1
SFXN3	Sideroflexin-3	35503	1
ACE2	Angiotensin-converting enzyme 2	92463	3
MAP6D1	MAP6 domain-containing protein 1	21005	1
ZNF827	Zinc finger protein 827	119165	1
GNG3	Guanine nucleotide-binding protein G(I)/G(S)/G(O) subunit gamma-3	8305	1
SON	Protein SON	263827	1
PIH1D1	PIH1 domain-containing protein 1	32363	1
C2CD2L	Phospholipid transfer protein C2CD2L	76181	1
PRRC2C	Protein PRRC2C	308776	1
CPZ	Carboxypeptidase Z	73655	1
MAP1LC3B	Microtubule-associated protein 1 light chain 3 beta isoform CRA_f	9012	1
MAP1LC3A	Microtubule-associated proteins 1A/1B light chain 3A	14272	1
MAP1LC3B2	Microtubule-associated proteins 1A/1B light chain 3 beta 2	14628	1
COPB1	Coatomer subunit beta	107142	1
CTSD	Cathepsin D	30000	1
FGB	Fibrinogen beta chain	55928	1
FAM155B	Transmembrane protein FAM155B	52477	1
CCDC6	Coiled-coil domain-containing protein 6	53291	1
LONRF2	LON peptidase N-terminal domain and RING finger protein 2	83654	1
TSNARE1	t-SNARE domain containing 1	56077	1
CNGB1	Cyclic nucleotide-gated cation channel beta-1	139677	1
DAG1	Dystroglycan	97441	1
SLC7A8	Large neutral amino acids transporter small subunit 2	58382	1
COL8A2	Collagen alpha-2(VIII) chain	67244	1
PROB1	Proline-rich basic protein 1	106917	1
CMYA5	Cardiomyopathy-associated protein 5	449215	1
RAPGEF1	Rap guanine nucleotide exchange factor 1	120547	1
LMOD2	Leiomodin-2	61675	1
PROS1	Vitamin K-dependent protein S	73474	1
PLEKHA7	Pleckstrin homology domain-containing family A member 7	144424	1
GLS	Glutaminase kidney isoform mitochondrial	73461	1
OLIG2	Oligodendrocyte transcription factor 2	32385	1
DGKD	Diacylglycerol kinase delta	134525	1
MADD	MAP kinase-activating death domain protein	176554	1

## Sheet: HC_SZ3
GS	Protein Description	Av. Mass	Spectral Count
MAP2	Microtubule-associated protein 2	199525	810
MAP1B	Microtubule-associated protein 1B	270632	329
TUBB4A	Tubulin beta-4A chain	49586	444
TUBB2A	Tubulin beta-2A chain	49907	479
TUBB4B	Tubulin beta-4B chain	49831	463
TUBB2B	Tubulin beta-2B chain	49953	470
TUBA1A	Tubulin alpha-1A chain	50136	538
TUBA1B	Tubulin alpha-1B chain	50152	539
TUBB	Tubulin beta chain	49671	435
MAP1A	Microtubule-associated protein 1A	305484	440
TUBA1C	Tubulin alpha-1C chain	49895	467
SYN1	Synapsin-1	74111	318
MAPT	Microtubule-associated protein	78955	342
TUBA3C	Tubulin alpha-3C chain	49960	385
TUBA3D	Tubulin alpha-3D chain	49960	385
ACTB	Actin cytoplasmic 1	41737	520
ACTG1	Actin cytoplasmic 2	41793	464
SNAP91	Clathrin coat assembly protein AP180	91971	230
TUBB3	Tubulin beta-3 chain	50433	317
DPYSL2	Dihydropyrimidinase-related protein 2	73503	455
TUBA4A	Tubulin alpha-4A chain	49924	386
CKB	Creatine kinase B-type	42644	266
TUBB6	Tubulin beta-6 chain	49857	272
MBP	Myelin basic protein	33117	693
TUBA8	Tubulin alpha-8 chain	50094	174
POTEE	POTE ankyrin domain family member E	121363	248
KRT10	Keratin type I cytoskeletal 10	58827	74
SNCA	Alpha-synuclein	14460	74
HBB	Hemoglobin subunit beta	15998	117
GFAP	Glial fibrillary acidic protein	49880	243
RTN4	Reticulon-4	129931	215
TUBB8	Tubulin beta-8 chain	49776	188
ACTC1	Actin alpha cardiac muscle 1	42019	314
MAP4	Microtubule-associated protein 4	121005	183
SYNPO	Synaptopodin	99463	155
SYN2	Synapsin-2	62996	168
POTEF	POTE ankyrin domain family member F	121444	230
TUBB8B	Tubulin beta 8B	49573	129
VAMP2	Vesicle-associated membrane protein 2	12251	159
ADIRF	Adipogenesis regulatory factor	7855	59
AHNAK	Neuroblast differentiation-associated protein AHNAK	629114	85
HBA1	Hemoglobin subunit alpha	15258	110
SNCB	Beta-synuclein	14288	61
KRT1	Keratin type II cytoskeletal 1	66039	69
ANK2	Ankyrin-2	418442	94
CRYM	Ketimine reductase mu-crystallin	33776	90
EPN1	Epsin-1	60293	85
SCAMP1	Secretory carrier-associated membrane protein 1	37920	60
BSN	Protein bassoon	416475	85
UCHL1	Ubiquitin carboxyl-terminal hydrolase isozyme L1	24824	108
SNCG	Gamma-synuclein	13331	62
MAP6	Microtubule-associated protein 6	86505	76
KRT2	Keratin type II cytoskeletal 2 epidermal	65433	42
HBD	Hemoglobin subunit delta	16055	50
RTN1	Reticulon-1	83618	53
KRT9	Keratin type I cytoskeletal 9	62064	54
NEFL	Neurofilament light polypeptide	61517	54
CRMP1	Dihydropyrimidinase-related protein 1	62030	63
EPB41L3	Band 4.1-like protein 3	120677	40
CFL1	Cofilin-1	18502	47
ADD2	Beta-adducin	80854	54
DNAJC6	Putative tyrosine-protein phosphatase auxilin	99997	52
PLEC	Plectin	388036	46
VAMP3	Vesicle-associated membrane protein 3	11309	49
PPIA	Peptidyl-prolyl cis-trans isomerase A	18012	54
PCSK1N	ProSAAS	27372	42
PALM	Paralemmin-1	42076	46
DBN1	Drebrin	71429	59
VIM	Vimentin	53652	71
DMTN	Dematin	45514	68
NRGN	Neurogranin	7618	86
TCP1	T-complex protein 1 subunit alpha	60344	40
PPP3CA	Serine/threonine-protein phosphatase	47815	44
SYNGR3	Synaptogyrin-3	24555	38
SCG2	Secretogranin-2	70941	38
TPPP	Tubulin polymerization-promoting protein	23694	47
SNAP25	Synaptosomal-associated protein 25	23315	38
ATP5F1A	ATP synthase subunit alpha mitochondrial	59751	33
YWHAZ	14-3-3 protein zeta/delta	27745	28
DCTN2	Dynactin subunit 2	44231	26
WBP2	WW domain-binding protein 2	25807	54
AAK1	AP2-associated protein kinase 1	103885	39
AQP4	Aquaporin-4	38178	51
BAIAP2	Brain-specific angiogenesis inhibitor 1-associated protein 2	60868	35
SPTAN1	Spectrin alpha chain non-erythrocytic 1	287604	43
ATP5F1B	ATP synthase subunit beta mitochondrial	56560	29
CACNG8	Voltage-dependent calcium channel gamma-8 subunit	43295	35
ENSA	Alpha-endosulfine	13133	39
AHCYL1	S-adenosylhomocysteine hydrolase-like protein 1	58952	48
UBQLN2	Ubiquilin-2	65696	30
CHGB	Secretogranin-1	78276	37
SLC6A17	Sodium-dependent neutral amino acid transporter SLC6A17	81001	34
SYNPO2	Synaptopodin-2	117514	30
SYNGAP1	Ras/Rap GTPase-activating protein SynGAP	148284	41
SPTBN1	Spectrin beta chain non-erythrocytic 1	274608	40
SHANK3	SH3 and multiple ankyrin repeat domains protein 3	184323	46
RTN3	Reticulon-3	112611	37
AMPH	Amphiphysin	76257	36
WASF1	Wiskott-Aldrich syndrome protein family member 1	61652	52
EEF1A2	Elongation factor 1-alpha 2	50470	43
DPYSL3	Dihydropyrimidinase-related protein 3	61963	45
NEFM	Neurofilament medium polypeptide	98381	46
VGF	Neurosecretory protein VGF	67258	23
PGAM1	Phosphoglycerate mutase 1	28804	42
EEF1A1	Elongation factor 1-alpha 1	50141	40
UBQLN1	Ubiquilin-1	62519	27
CCT2	T-complex protein 1 subunit beta	57488	22
SLC1A4	Neutral amino acid transporter A	55723	24
GAPDH	Glyceraldehyde-3-phosphate dehydrogenase	36053	22
AKAP12	A-kinase anchor protein 12	191480	27
CAPNS1	Calpain small subunit 1	28316	26
PPP1R9B	Neurabin-2	89334	17
DNM1	Dynamin-1	97408	31
ENO1	Alpha-enolase	47327	22
MDH2	Malate dehydrogenase mitochondrial	35503	10
ADD1	Alpha-adducin	70056	43
SYNJ1	Synaptojanin-1	139914	59
BSCL2	HCG2020143 isoform CRA_b	51287	30
DPYSL4	Dihydropyrimidinase-related protein 4	61878	24
DNAJC5	DnaJ homolog subfamily C member 5	22149	34
TSC22D1	TSC22 domain family protein 1	109676	37
BIN1	Myc box-dependent-interacting protein 1	64699	33
UBAP2L	Ubiquitin-associated protein 2-like	113628	24
HSP90AA1	Heat shock protein HSP 90-alpha	84660	22
GJA1	Gap junction alpha-1 protein	43008	45
CRIP2	Cysteine-rich protein 2	22493	18
CTTN	Src substrate cortactin	61586	12
TFG	Protein TFG	43448	15
BCAN	Brevican core protein	99118	24
HEPACAM	Hepatocyte cell adhesion molecule	46027	14
ATP8A1	Phospholipid-transporting ATPase IA	131369	15
ALDOA	Fructose-bisphosphate aldolase A	39420	12
ACAT2	Acetyl-CoA acetyltransferase cytosolic	41351	16
SRGAP3	SLIT-ROBO Rho GTPase-activating protein 3	124504	9
SYNPR	Synaptoporin	22298	37
PLIN3	Perilipin-3	47075	22
APOA1	Apolipoprotein A-I	30778	18
CTNND2	Catenin delta-2	132656	22
ARPP19	cAMP-regulated phosphoprotein 19	12323	24
PABPC1	Polyadenylate-binding protein	65748	13
DCTN1	Dynactin subunit 1	139094	15
MAP6D1	MAP6 domain-containing protein 1	21005	15
TPI1	Triosephosphate isomerase	30791	18
HSPA8	Heat shock cognate 71 kDa protein	70898	22
HSP90AB1	Heat shock protein HSP 90-beta	83264	21
PPP2R1A	Serine/threonine-protein phosphatase 2A 65 kDa regulatory subunit A alpha isoform	65309	18
PRSS3	Trypsin-3	32529	63
ATP2B2	Plasma membrane calcium-transporting ATPase 2	136876	20
INA	Alpha-internexin	55391	25
H1-4	Histone H1.4	21865	20
DPYSL5	Dihydropyrimidinase-related protein 5	61421	9
PRRT1	Proline-rich transmembrane protein 1	31430	25
PRDX5	Peroxiredoxin-5 mitochondrial	22086	24
EPB41L1	Band 4.1-like protein 1	98375	24
GNG2	Guanine nucleotide-binding protein G(I)/G(S)/G(O) subunit gamma-2	7850	34
TPD52	Tumor protein D52	24327	20
DNM1L	Dynamin-1-like protein	81877	15
PRSS1	Trypsin-1	26558	58
SIRPA	Tyrosine-protein phosphatase non-receptor type substrate 1	54967	24
ANK3	Ankyrin-3	480416	9
MTSS2	Protein MTSS 2	79798	24
MINK1	Misshapen-like kinase 1	149821	18
PCLO	Protein piccolo	560707	20
SDCBP	Syntenin-1	32444	15
H1-2	Histone H1.2	21365	17
AGFG1	Arf-GAP domain and FG repeat-containing protein 1	58260	18
PCDH1	Protocadherin-1	114743	16
TMSB4X	Thymosin beta-4	5053	23
BASP1	Brain acid soluble protein 1	22693	16
SGIP1	SH3-containing GRB2-like protein 3-interacting protein 1	89109	22
CCT6A	T-complex protein 1 subunit zeta	58024	15
NPY	Pro-neuropeptide Y	10851	19
SORBS2	Sorbin and SH3 domain-containing protein 2	124107	12
OXR1	Oxidation resistance protein 1	97970	10
SLC1A2	Amino acid transporter	53576	64
H1-3	Histone H1.3	22350	15
KRT14	Keratin type I cytoskeletal 14	51562	22
ATP2B1	Plasma membrane calcium-transporting ATPase 1	134685	16
SYNGR1	Synaptogyrin-1	25456	16
ABLIM1	Actin-binding LIM protein 1	87688	20
DYNC1I1	Cytoplasmic dynein 1 intermediate chain 1	72955	19
KIF21A	Kinesin-like protein KIF21A	187178	10
PCBP1	Poly(rC)-binding protein 1	37498	18
NDRG2	Protein NDRG2	40798	24
DDX1	ATP-dependent RNA helicase DDX1	73975	10
PACSIN1	Protein kinase C and casein kinase substrate in neurons protein 1	46146	11
CNN3	Calponin-3	36414	17
ENO2	Gamma-enolase	47269	11
CALM3	Calmodulin-3	16838	14
CALM1	Calmodulin-1	16838	14
CALM2	Calmodulin-2	16838	14
PRRT2	Proline-rich transmembrane protein 2	29210	12
MYL12A	Myosin regulatory light chain 12A	19794	8
MYL12B	Myosin regulatory light chain 12B	19779	8
HSPB1	Heat shock protein beta-1	20406	21
GPI	Glucose-6-phosphate isomerase	63147	16
CORO1A	Coronin-1A	51026	9
GPRIN1	G protein-regulated inducer of neurite outgrowth 1	102399	21
ABI1	Abl interactor 1	43295	9
BCL2L13	Bcl-2-like protein 13	48872	16
UBQLN4	Ubiquilin-4	63853	16
ATP6V1B2	V-type proton ATPase subunit B brain isoform	56501	27
WNK2	Serine/threonine-protein kinase WNK2	234378	10
PICALM	Phosphatidylinositol-binding clathrin assembly protein	70755	16
HINT1	Histidine triad nucleotide-binding protein 1	13802	14
KRT6B	Keratin type II cytoskeletal 6B	60067	16
ADD3	Gamma-adducin	79155	19
NECAP1	Adaptin ear-binding coat-associated protein 1	19007	22
TKT	Transketolase	67878	14
ATP6V1G2	V-type proton ATPase subunit G 2	13604	11
FUS	RNA-binding protein FUS	53426	10
ARHGAP1	Rho GTPase-activating protein 1	50436	6
CYCS	Cytochrome c	11749	12
PEBP1	Phosphatidylethanolamine-binding protein 1	21057	6
ATP2B3	Plasma membrane calcium-transporting ATPase 3	134197	13
EPN2	Epsin-2	61552	13
KRT5	Keratin type II cytoskeletal 5	62378	15
APOA2	Apolipoprotein A-II	14914	17
WIPF3	WAS/WASL-interacting protein family member 3	49348	23
EPB41L2	Band 4.1-like protein 2	90997	20
HNRNPDL	Heterogeneous nuclear ribonucleoprotein D-like	46438	10
DYNLRB1	Dynein light chain roadblock-type 1	16253	8
KRT6A	Keratin type II cytoskeletal 6A	60045	13
KRT6C	Keratin type II cytoskeletal 6C	60025	13
SCAMP3	Secretory carrier-associated membrane protein 3	38287	13
MARCKS	Myristoylated alanine-rich C-kinase substrate	31555	14
TPPP3	Tubulin polymerization-promoting protein family member 3	18985	13
ACTR1A	Alpha-centractin	42614	17
IGSF8	Immunoglobulin superfamily member 8	65034	5
STIP1	Stress-induced-phosphoprotein 1	62639	5
CBR1	Carbonyl reductase [NADPH] 1	30375	11
PYGB	Glycogen phosphorylase brain form	96696	15
CAMKV	CaM kinase-like vesicle-associated protein	46669	9
POLR2M	DNA-directed RNA polymerase II subunit GRINL1A isoforms 4/5	15131	9
CDC42SE2	CDC42 small effector protein 2	5871	22
YWHAB	14-3-3 protein beta/alpha	28082	20
JPT1	Jupiter microtubule-associated homolog 1	11012	11
PEA15	Astrocytic phosphoprotein PEA-15	15040	13
ALB	Serum albumin	45148	8
HSPD1	60 kDa heat shock protein mitochondrial	61055	13
PDYN	Proenkephalin-B	28385	7
CARMIL2	Capping protein Arp2/3 and myosin-I linker protein 2	154688	15
CRTC1	CREB-regulated transcription coactivator 1	62686	18
YWHAQ	14-3-3 protein theta	27764	14
SEPTIN2	Septin-2	41487	18
HNRNPK	Heterogeneous nuclear ribonucleoprotein K	50976	19
MRTFB	Myocardin-related transcription factor B	118127	9
PRR36	Proline-rich protein 36	132748	15
GNB2	Guanine nucleotide-binding protein G(I)/G(S)/G(T) subunit beta-2	37331	8
ALDOC	Fructose-bisphosphate aldolase	36295	8
SHISA4	Protein shisa-4	21522	13
CLASP2	CLIP-associating protein 2	138864	8
CIRBP	Cold-inducible RNA-binding protein	18648	4
CNDP2	Cytosolic non-specific dipeptidase	52879	11
PRRT3	Proline-rich transmembrane protein 3	102197	10
PHGDH	D-3-phosphoglycerate dehydrogenase	56651	8
CAMK2A	Calcium/calmodulin-dependent protein kinase type II subunit alpha	55311	7
GNB1	Guanine nucleotide-binding protein G(I)/G(S)/G(T) subunit beta-1	37377	7
MATR3	Matrin-3	88359	7
DCLK1	Serine/threonine-protein kinase DCLK1	40457	8
CCT4	T-complex protein 1 subunit delta	57924	7
ATP6V1H	V-type proton ATPase subunit H	55883	9
CAMK2D	Calcium/calmodulin-dependent protein kinase (CaM kinase) II delta isoform CRA_e	56298	6
NSF	Vesicle-fusing ATPase	82092	8
STUM	Protein stum homolog	15007	5
NONO	Non-POU domain-containing octamer-binding protein	54232	7
MAPK1	Mitogen-activated protein kinase 1	41390	11
PRKAR2B	cAMP-dependent protein kinase type II-beta regulatory subunit	46302	6
COX7C	Cytochrome c oxidase subunit 7C mitochondrial	7245	17
TMOD2	Tropomodulin-2	39595	10
MAPRE3	Microtubule-associated protein RP/EB family member 3	31982	9
ACTR1B	Beta-centractin	42293	10
PRKAR2A	cAMP-dependent protein kinase type II-alpha regulatory subunit	45518	7
ITSN1	Intersectin-1	195420	5
DTNA	Dystrobrevin alpha	40887	7
CHCHD2P9	Putative coiled-coil-helix-coiled-coil-helix domain-containing protein CHCHD2P9 mitochondrial	15490	11
CHCHD2	Coiled-coil-helix-coiled-coil-helix domain-containing protein 2	15513	11
DDX6	DDX6 protein	20426	10
KIAA1211L	Uncharacterized protein KIAA1211-like	102157	11
RAD23B	UV excision repair protein RAD23 homolog B	43171	12
SRGAP2	SLIT-ROBO Rho GTPase-activating protein 2	120742	6
YWHAH	14-3-3 protein eta	28219	12
TMSB10	Thymosin beta-10	5026	10
HNRNPA2B1	Heterogeneous nuclear ribonucleoproteins A2/B1	37430	8
DYNC1H1	Cytoplasmic dynein 1 heavy chain 1	532412	11
GNG3	Guanine nucleotide-binding protein G(I)/G(S)/G(O) subunit gamma-3	8305	15
AP2A1	AP-2 complex subunit alpha-1	107546	7
HIST2H2AB	Histone H2A type 2-B	13995	5
H2AFX	Histone H2AX	15145	5
HIST1H2AA	Histone H2A type 1-A	14233	5
TAGLN3	Transgelin	12886	14
FLOT2	Flotillin	47142	8
PGK1	Phosphoglycerate kinase 1	44615	7
TOLLIP	Toll-interacting protein	23280	12
VAMP1	Vesicle-associated membrane protein 1	12600	14
LDHB	L-lactate dehydrogenase B chain	36639	5
HIST1H2AH	Histone H2A type 1-H	13906	7
H2AC14	Histone H2A type 1-J	13936	7
HIST2H2AC	Histone H2A type 2-C	13988	7
H2AFJ	Histone H2A.J	14019	7
H2AC7	Histone H2A type 1-D	14107	7
H2AC11	Histone H2A type 1	14091	7
HIST3H2A	Histone H2A type 3	14121	7
HIST1H2AC	Histone H2A type 1-C	14105	7
HIST2H2AA3	Histone H2A type 2-A	14095	7
H2AC4	Histone H2A type 1-B/E	14135	7
hCG_2039566	Histone H2A	18482	7
GLUD1	Glutamate dehydrogenase 1 mitochondrial	61398	7
NUMBL	Numb-like protein	60813	15
SLC25A4	ADP/ATP translocase 1	22885	11
ACAA2	3-ketoacyl-CoA thiolase mitochondrial	41602	10
IRS2	Insulin receptor substrate 2	137334	3
PPP3CB	Serine/threonine-protein phosphatase 2B catalytic subunit beta isoform	59024	13
CASKIN1	Caskin-1	149813	10
PIN1	Peptidyl-prolyl cis-trans isomerase NIMA-interacting 1	18243	6
MAP7D1	MAP7 domain-containing protein 1	92820	4
PRKCG	Protein kinase C gamma type	78448	5
FKBP3	Peptidyl-prolyl cis-trans isomerase FKBP3	25177	7
CAMK2B	Calcium/calmodulin-dependent protein kinase type II subunit beta	72678	9
HCN1	Potassium/sodium hyperpolarization-activated cyclic nucleotide-gated channel 1	98796	10
SERBP1	Plasminogen activator inhibitor 1 RNA-binding protein	44965	3
PSD3	PH and SEC7 domain-containing protein 3	42465	9
EIF4G3	Eukaryotic translation initiation factor 4 gamma 3	195272	8
CAPRIN1	Caprin-1	78366	11
KIAA1549L	UPF0606 protein KIAA1549L	229541	8
SLC25A6	ADP/ATP translocase 3	32866	11
ADCYAP1	Pituitary adenylate cyclase-activating polypeptide	18835	6
MICOS13	MICOS complex subunit MIC13	9700	8
RASA1	Ras GTPase-activating protein 1	116403	8
SLC6A1	Transporter	17828	11
TOMM22	Mitochondrial import receptor subunit TOM22 homolog	15522	9
PLP1	Myelin proteolipid protein	30077	11
PFN1	Profilin-1	15054	7
IST1	IST1 homolog	39751	5
TOM1L2	TOM1-like protein 2	55556	8
NECAP2	Adaptin ear-binding coat-associated protein 2	28339	12
SEPTIN8	Septin-8	55756	6
EIF4G1	Eukaryotic translation initiation factor 4 gamma 1	175490	8
MAP2K4	Dual specificity mitogen-activated protein kinase kinase 4	44288	6
LMO7	LIM domain only protein 7	158202	11
YWHAE	14-3-3 protein epsilon	29174	13
CCK	Cholecystokinin	12669	18
IDH2	Isocitrate dehydrogenase [NADP] mitochondrial	50909	7
STXBP1	Syntaxin-binding protein 1	67328	14
ANXA1	Annexin A1	38714	3
ATP1A2	Sodium/potassium-transporting ATPase subunit alpha	110863	2
ATP1A3	Sodium/potassium-transporting ATPase subunit alpha-3	133317	2
ATP1A1	Sodium/potassium-transporting ATPase subunit alpha-1	112896	2
SLC17A7	Vesicular glutamate transporter 1	61613	7
CD44	CD44 antigen	22683	5
CST3	Cystatin-C	15799	11
NAP1L4	Nucleosome assembly protein 1-like 4	42823	10
MRPS36	28S ribosomal protein S36 mitochondrial	11466	4
GNG12	Guanine nucleotide-binding protein G(I)/G(S)/G(O) subunit gamma-12	8006	7
SYP	Synaptophysin	33845	11
LGALSL	Galectin-related protein	8117	11
DDX19A	ATP-dependent RNA helicase DDX19A	50520	5
CLTC	Clathrin heavy chain 1	191613	9
SEC16A	Protein transport protein Sec16A	251891	11
PDE1A	Calcium/calmodulin-dependent 3' 5'-cyclic nucleotide phosphodiesterase 1A	61252	10
DDAH2	N(G) N(G)-dimethylarginine dimethylaminohydrolase 2	29644	5
VCAN	Versican core protein	372821	4
CDC42EP4	Cdc42 effector protein 4	37980	6
MAPK3	Mitogen-activated protein kinase 3	43136	16
MTDH	Protein LYRIC	63837	9
TOM1	Target of Myb protein 1	53818	3
UBA1	Ubiquitin-like modifier-activating enzyme 1	117849	11
STMN1	Stathmin	17302	9
HNRNPC	Heterogeneous nuclear ribonucleoproteins C1/C2	31972	18
TNKS1BP1	182 kDa tankyrase-1-binding protein	181795	7
EDF1	Endothelial differentiation-related factor 1	16369	9
SPTBN2	Spectrin beta chain non-erythrocytic 2	271323	9
VAPB	Vesicle-associated membrane protein-associated protein B/C	27228	8
CDC5L	Cell division cycle 5-like protein	92251	3
RABL6	Rab-like protein 6	79549	4
CSTB	Cystatin-B	11140	7
LNPK	Endoplasmic reticulum junction formation protein lunapark	47740	4
WDR1	WD repeat-containing protein 1	66194	6
LAMTOR5	Ragulator complex protein LAMTOR5	9614	5
NYAP2	Neuronal tyrosine-phosphorylated phosphoinositide-3-kinase adapter 2	70548	3
TOMM70	Mitochondrial import receptor subunit TOM70	67455	5
NDUFS4	NADH dehydrogenase [ubiquinone] iron-sulfur protein 4 mitochondrial	20108	3
CSRP1	Cysteine and glycine-rich protein 1	16580	4
SEPTIN5	HCG2002594 isoform CRA_c	43845	11
SRCIN1	SRC kinase signaling inhibitor 1	127105	7
FARSA	Phenylalanine--tRNA ligase alpha subunit	57564	7
RPLP2	60S acidic ribosomal protein P2	11665	6
PSMF1	Proteasome inhibitor PI31 subunit	28957	9
HSPA1B	Heat shock 70 kDa protein 1B	70052	3
HSPA1A	Heat shock 70 kDa protein 1A	70052	3
EPS15L1	Epidermal growth factor receptor substrate 15-like 1	94255	4
PPP1R1B	Protein phosphatase 1 regulatory subunit 1B	19341	16
CD99L2	CD99 antigen-like protein 2	27986	12
YWHAG	14-3-3 protein gamma	28303	9
DYNC1LI1	Dynein light intermediate chain	43194	9
NDRG1	Protein NDRG1	42835	3
FKBP1A	Peptidyl-prolyl cis-trans isomerase FKBP1A	11951	5
KHSRP	Far upstream element-binding protein 2	73115	7
GABBR2	Gamma-aminobutyric acid type B receptor subunit 2	105821	5
PLPPR4	Phospholipid phosphatase-related protein type 4	66200	6
CAP1	Adenylyl cyclase-associated protein 1	51902	6
YTHDF3	YTH domain-containing family protein 3	63675	8
AKAP5	A-kinase anchor protein 5	47088	3
PKM	Pyruvate kinase PKM	57937	4
STX16	Syntaxin-16	37031	6
STX16-NPEPL1	STX16-NPEPL1 readthrough (NMD candidate)	43229	6
EIF2S3	Eukaryotic translation initiation factor 2 subunit 3	51110	4
EIF2S3B	Eukaryotic translation initiation factor 2 subunit 3B	51229	4
HSPH1	Heat shock protein 105 kDa	96865	5
GGA1	ADP-ribosylation factor-binding protein GGA1	70384	6
HUWE1	E3 ubiquitin-protein ligase HUWE1	481896	5
ETFA	Electron transfer flavoprotein subunit alpha mitochondrial	35080	8
SLC25A5	ADP/ATP translocase 2	32852	10
SYN3	Synapsin-3	63303	9
CXADR	Coxsackievirus and adenovirus receptor	40030	6
WIPF2	WAS/WASL-interacting protein family member 2	46289	4
S100A1	Protein S100-A1	10546	3
HCFC1	Host cell factor 1	208730	4
MIF	Macrophage migration inhibitory factor	12476	8
SLC9A3R1	Na(+)/H(+) exchange regulatory cofactor NHE-RF1	38868	9
SLC6A11	Sodium- and chloride-dependent GABA transporter 3	70606	4
HSPA6	Heat shock 70 kDa protein 6	71028	4
GATD3A	Glutamine amidotransferase-like class 1 domain-containing protein 3A mitochondrial	28170	6
GATD3B	Glutamine amidotransferase-like class 1 domain-containing protein 3B mitochondrial	28142	6
ALYREF	THO complex subunit 4	26888	5
CCT8	T-complex protein 1 subunit theta	59621	8
COX6A1	Cytochrome c oxidase subunit 6A1 mitochondrial	12155	8
MAPK10	Mitogen-activated protein kinase	43047	4
PCMT1	Protein-L-isoaspartate(D-aspartate) O-methyltransferase	26627	6
SEPTIN11	Septin 11 isoform CRA_b	49006	5
SFXN5	Sideroflexin-5	37124	4
CAST	Calpastatin	72799	3
KHDRBS1	KH domain-containing RNA-binding signal transduction-associated protein 1	48227	5
LASP1	LIM and SH3 domain protein 1	29717	8
TAGLN2	Transgelin-2	22391	12
CLU	Clusterin	52495	3
SMIM20	Small integral membrane protein 20	7702	8
SLC1A3	Amino acid transporter	47100	8
CEP170B	Centrosomal protein of 170 kDa protein B	171687	5
NEBL	Nebulette	116453	5
PDCD5	Programmed cell death protein 5	14285	6
DLGAP3	Disks large-associated protein 3	106040	10
TJP2	Tight junction protein ZO-2	123584	3
CDV3	Protein CDV3 homolog	27335	9
EEF2	Elongation factor 2	95338	5
H1-5	Histone H1.5	22580	6
PCDHGC5	Protocadherin gamma-C5	101921	4
AHNAK2	Protein AHNAK2	616641	6
H1-0	Histone H1.0	20863	6
STX1B	Syntaxin-1B	33245	4
SYNCRIP	Heterogeneous nuclear ribonucleoprotein Q	69603	5
ACO2	Aconitate hydratase mitochondrial	85425	3
COX5B	Cytochrome c oxidase subunit 5B mitochondrial	13696	4
GNG7	Guanine nucleotide-binding protein G(I)/G(S)/G(O) subunit gamma-7	7522	8
KRT13	Keratin type I cytoskeletal 13	45261	13
MDH1	Malate dehydrogenase cytoplasmic	36426	4
HNRNPD	Heterogeneous nuclear ribonucleoprotein D0	38434	5
KCNQ2	Potassium voltage-gated channel subfamily KQT member 2	84795	4
GAP43	Neuromodulin	24803	7
CSNK1D	Casein kinase I isoform delta	47330	4
GNG4	Guanine nucleotide-binding protein G(I)/G(S)/G(O) subunit gamma-4	8389	7
SEPTIN7	Septin-7	48716	4
SLC4A10	Sodium-driven chloride bicarbonate exchanger	125946	6
BCAS1	Breast carcinoma amplified sequence 1 isoform CRA_c	53267	6
ZDHHC5	Palmitoyltransferase ZDHHC5	77545	4
PCBP2	Poly(rC)-binding protein 2	38580	6
TAC3	Tachykinin-3	13438	8
UBL7	Ubiquitin-like protein 7	40510	3
SEPTIN6	Septin-6	49717	7
ABI2	Abl interactor 2	43088	3
APOOL	MICOS complex subunit	28762	3
ST13P5	Putative protein FAM10A5	41378	9
ST13	Hsc70-interacting protein	41332	9
ATP5PF	ATP synthase-coupling factor 6 mitochondrial	12588	3
PSIP1	PC4 and SFRS1-interacting protein	60103	5
WASL	Neural Wiskott-Aldrich syndrome protein	54827	7
CPLX2	Complexin-2	15394	7
MACF1	Microtubule-actin cross-linking factor 1 isoforms 1/2/3/5	856894	3
RAB1C	Putative Ras-related protein Rab-1C	22017	6
RAB1B	Ras-related protein Rab-1B	22171	6
RAB1A	Ras-related protein Rab-1A	22678	6
COX7A2	Cytochrome c oxidase subunit 7A2 mitochondrial	9396	3
LRRC47	Leucine-rich repeat-containing protein 47	63473	6
UBXN7	UBX domain-containing protein 7	54862	3
VAT1	Synaptic vesicle membrane protein VAT-1 homolog	41920	6
PITHD1	PITH domain-containing protein 1	11390	4
KBTBD11	Kelch repeat and BTB domain-containing protein 11	65720	6
PCDHGA6	Protocadherin gamma-A6	100871	3
ANKS1B	Ankyrin repeat and sterile alpha motif domain-containing protein 1B	32811	6
RPLP1	60S acidic ribosomal protein P1	11514	2
DKK3	Dickkopf-related protein 3	38390	7
ERC1	ELKS/Rab6-interacting/CAST family member 1	111975	4
YTHDF2	YTH domain-containing family protein 2	62334	4
NDRG4	Protein NDRG4	4464	8
CISD1	CDGSH iron-sulfur domain-containing protein 1	12199	3
PAICS	Multifunctional protein ADE2	47079	6
ATP5PO	ATP synthase subunit O mitochondrial	16890	2
ATP6AP2	Renin receptor	22263	3
ICA1	Islet cell autoantigen 1	53242	4
AARS	Alanine--tRNA ligase cytoplasmic	106810	6
IMMT	MICOS complex subunit MIC60	83678	5
CAPZA1	F-actin-capping protein subunit alpha-1	32923	4
COX8A	Cytochrome c oxidase subunit 8A mitochondrial	7579	12
KIAA1549	UPF0606 protein KIAA1549	210753	3
ATG3	Ubiquitin-like-conjugating enzyme ATG3	35864	3
PTPN23	Tyrosine-protein phosphatase non-receptor type 23	178972	5
STMN3	Stathmin-3	21017	4
HNRNPR	Heterogeneous nuclear ribonucleoprotein R	70943	4
KRT4	Keratin type II cytoskeletal 4	57285	4
PSMD4	26S proteasome non-ATPase regulatory subunit 4	40737	3
CDIP1	Cell death-inducing p53-target protein 1	21892	15
DLD	Dihydrolipoyl dehydrogenase	51816	4
TACC1	Transforming acidic coiled-coil-containing protein 1	62407	3
VIP	VIP peptides	19169	2
CAPZA2	F-actin-capping protein subunit alpha	16699	4
SVIP	Small VCP/p97-interacting protein	8443	5
PTPA	Serine/threonine-protein phosphatase 2A activator	32936	4
EIF4G2	Eukaryotic translation initiation factor 4 gamma 2	102362	2
SORBS1	Sorbin and SH3 domain-containing protein 1	142513	3
PRDX1	Peroxiredoxin-1	22110	6
SRI	Sorcin	21676	3
GABRB3	Gamma-aminobutyric acid receptor subunit beta-3	50784	5
ABLIM2	Actin-binding LIM protein 2	71362	5
DIP2B	Disco-interacting protein 2 homolog B	171491	2
SQSTM1	Sequestosome-1	47687	4
AMPD2	AMP deaminase 2	100688	5
CBL	E3 ubiquitin-protein ligase CBL	99633	5
ADRM1	Proteasomal ubiquitin receptor ADRM1	37505	9
TRIM2	Tripartite motif-containing protein 2	81530	8
CTSB	Cathepsin B	37822	6
CAND1	Cullin-associated NEDD8-dissociated protein 1	136375	3
CDH2	Cadherin-2	99809	2
ATIC	Bifunctional purine biosynthesis protein PURH	64616	4
DNM3	Dynamin-3	72890	5
SIPA1L1	Signal-induced proliferation-associated 1-like protein 1	200028	1
AK1	Adenylate kinase isoenzyme 1	21635	7
PIP4K2A	Phosphatidylinositol 5-phosphate 4-kinase type-2 alpha	46225	5
CTSD	Cathepsin D	43687	3
WNK1	Serine/threonine-protein kinase WNK1	225501	4
AGAP2	Arf-GAP with GTPase ANK repeat and PH domain-containing protein 2	124590	5
MAP7	Ensconsin	84052	8
DENND1A	DENN domain-containing protein 1A	110577	3
AP3S1	AP-3 complex subunit sigma-1	21732	6
PAK3	Non-specific serine/threonine protein kinase	60627	6
HGS	Hepatocyte growth factor-regulated tyrosine kinase substrate	86192	6
CLIP2	CAP-Gly domain-containing linker protein 2	115837	2
CTNNB1	Catenin beta-1	85497	5
ACTR2	Actin-related protein 2	44761	5
CAV1	Caveolin-1	20472	3
RAP1GAP2	Rap1 GTPase-activating protein 2	80056	5
QKI	Protein quaking	37671	3
PSMC4	26S proteasome regulatory subunit 6B	47366	5
DOCK4	Dedicator of cytokinesis protein 4	225204	4
MYL6	Myosin light polypeptide 6	16290	4
NDUFA2	NADH dehydrogenase [ubiquinone] 1 alpha subcomplex subunit 2	10922	5
TNS1	Tensin-1	199549	3
PAK1	Non-specific serine/threonine protein kinase	58203	9
SLC7A14	Probable cationic amino acid transporter	84052	3
USP5	Ubiquitin carboxyl-terminal hydrolase 5	95786	3
HSPE1	10 kDa heat shock protein mitochondrial	10932	4
EIF4H	Eukaryotic translation initiation factor 4H	27385	3
ATP6V1E1	V-type proton ATPase subunit E 1	26145	8
ALDH5A1	Succinate-semialdehyde dehydrogenase	53868	3
IER3IP1	Immediate early response 3-interacting protein 1	7608	2
LSM14B	Protein LSM14 homolog B	42071	4
LARP1	La-related protein 1	123510	7
ALDH6A1	Methylmalonate-semialdehyde dehydrogenase [acylating] mitochondrial	57840	6
PPP1R12A	Protein phosphatase 1 regulatory subunit 12A	115281	3
UBE2N	Ubiquitin-conjugating enzyme E2 N	10089	3
DYNC1LI2	Cytoplasmic dynein 1 light intermediate chain 2	54099	1
NSFL1C	NSFL1 cofactor p47	40573	4
SLC2A13	Proton myo-inositol cotransporter	38093	3
NUDCD3	NudC domain-containing protein 3	40822	3
MAP7D2	MAP7 domain-containing protein 2	81965	2
PTK2B	Protein-tyrosine kinase 2-beta	115875	4
ESYT2	Extended synaptotagmin-2	93978	4
SRRM2	Serine/arginine repetitive matrix protein 2	299616	3
PTPRN	Receptor-type tyrosine-protein phosphatase-like N	105847	4
SLC9A1	Sodium/hydrogen exchanger 1	90763	5
RPL23A	60S ribosomal protein L23a	21916	3
PSMC1	26S proteasome regulatory subunit 4	49185	3
SRP14	Signal recognition particle 14 kDa protein	13058	1
PPP1R21	Protein phosphatase 1 regulatory subunit 21	88314	1
DNM2	Dynamin-2	98064	7
FAM241B	Protein FAM241B	13238	8
S100B	Protein S100-B	10713	6
SLC8A2	Sodium/calcium exchanger 2	74399	5
AMER2	APC membrane recruitment protein 2	69507	5
CBARP	Voltage-dependent calcium channel beta subunit-associated regulatory protein	73929	2
UQCRC2	Cytochrome b-c1 complex subunit 2 mitochondrial	48443	1
SHISA7	Protein shisa-7	56214	5
UCHL3	Ubiquitin carboxyl-terminal hydrolase isozyme L3	26183	3
SYAP1	Synapse-associated protein 1	39933	3
AHSG	Alpha-2-HS-glycoprotein	39341	2
RBMX	RNA-binding motif protein X chromosome	8610	4
UBE4B	Ubiquitin conjugation factor E4 B	146184	3
PDHB	Pyruvate dehydrogenase E1 component subunit beta mitochondrial	39233	5
ACBD3	Golgi resident protein GCP60	60593	3
EDC4	Enhancer of mRNA-decapping protein 4	151661	2
HSPA4L	Heat shock 70 kDa protein 4L	94512	4
SNRNP70	U1 small nuclear ribonucleoprotein 70 kDa	51557	3
BAX	Apoptosis regulator BAX	21184	2
DBNL	Drebrin-like protein	45746	1
PUM1	Pumilio homolog 1	100500	1
SHANK2	SH3 and multiple ankyrin repeat domains protein 2	134800	5
SFXN3	Sideroflexin-3	19605	5
SHANK1	SH3 and multiple ankyrin repeat domains protein 1	224956	5
HCN2	Potassium/sodium hyperpolarization-activated cyclic nucleotide-gated channel 2	96950	1
GNAI2	Guanine nucleotide-binding protein G(i) subunit alpha-2	40451	5
FUBP1	Far upstream element-binding protein 1	67560	6
H4C1	Histone H4	11367	3
RIMS1	Regulating synaptic membrane exocytosis protein 1	189071	2
IRGQ	Immunity-related GTPase family Q protein	62717	3
SFPQ	Splicing factor proline- and glutamine-rich	76150	2
KLC2	Kinesin light chain 2	68935	2
AP3S2	AP-3 complex subunit sigma-2	22017	7
C15orf38-AP3S2	Protein C15orf38-AP3S2	43882	7
SUCLG1	Succinate--CoA ligase [ADP/GDP-forming] subunit alpha mitochondrial	36250	1
EFNB1	Ephrin-B1	38007	2
TACC2	Transforming acidic coiled-coil-containing protein 2	296740	2
CACNB1	Voltage-dependent L-type calcium channel subunit beta-1	65714	2
FAM114A2	Protein FAM114A2	55468	1
PRDX2	Peroxiredoxin-2	21892	4
UPF1	Regulator of nonsense transcripts 1	124345	2
VTA1	Chromosome 6 open reading frame 55 isoform CRA_b	31102	2
MRVI1	Protein MRVI1	89692	3
ATXN10	Ataxin-10	14209	1
HDAC4	Histone deacetylase 4	119040	4
ARHGAP23	Rho GTPase-activating protein 23	162191	2
ARHGAP21	Rho GTPase-activating protein 21	217461	3
NAPG	Gamma-soluble NSF attachment protein	34746	3
GRIA3	Glutamate receptor 3	101157	1
RAPH1	Ras-associated and pleckstrin homology domains-containing protein 1	135256	3
UFM1	Ubiquitin-fold modifier 1	9118	4
ECHDC1	Ethylmalonyl-CoA decarboxylase	33698	2
SYNJ2BP-COX16	SYNJ2BP-COX16 readthrough	20527	4
SYNJ2BP	Synaptojanin-2-binding protein	15928	4
MTPN	Myotrophin	12895	1
SMAP1	Stromal membrane-associated protein 1	50386	6
UQCRFS1	Cytochrome b-c1 complex subunit Rieske mitochondrial	29668	5
UQCRFS1P1	Putative cytochrome b-c1 complex subunit Rieske-like protein 1	30815	5
CTSL	Cathepsin L1	37564	5
RPS27A	RPS27A protein	10782	4
UBB	Polyubiquitin-B	17215	4
UBC	Polyubiquitin-C	25758	4
SLC24A2	Sodium/potassium/calcium exchanger 2	73664	3
SAMD14	Sterile alpha motif domain-containing protein 14	45056	3
ATXN2L	Ataxin-2-like protein	112714	6
HSPA12A	Heat shock 70 kDa protein 12A	74978	4
PRDX6	Peroxiredoxin-6	25035	2
KARS1	Lysine--tRNA ligase	68048	2
PPP1R2	Protein phosphatase inhibitor 2	23015	3
PPP1R2B	Protein phosphatase inhibitor 2 family member B	23106	3
SHTN1	Shootin-1	71640	1
FSCN1	Fascin	54530	4
CEP170	Centrosomal protein of 170 kDa	175292	3
GIT1	ARF GTPase-activating protein GIT1	76806	2
CLINT1	Clathrin interactor 1	68259	5
SF3B2	Splicing factor 3B subunit 2	98170	3
ATOX1	Copper transport protein ATOX1	6330	3
CFL2	Cofilin-2	18737	3
SEPTIN9	Septin-9	65402	2
NBEA	Neurobeachin	327821	3
RABGAP1L	Rab GTPase-activating protein 1-like isoform 10	29038	3
GRIA2	Glutamate receptor 2	98821	2
NES	Nestin	177438	3
PPP3CC	Serine/threonine-protein phosphatase 2B catalytic subunit gamma isoform	58129	2
ERVK3-1	Endogenous retrovirus group K3 member 1	11601	1
TNR	Tenascin-R	149561	6
FLOT1	Flotillin-1	47355	1
GPHN	Molybdopterin molybdenumtransferase	84734	3
NEB	Nebulin	990870	2
CACNA1E	Voltage-dependent R-type calcium channel subunit alpha	259216	1
EHD1	EH domain-containing protein 1	60627	1
TPT1	Translationally-controlled tumor protein	19595	2
MLC1	Membrane protein MLC1	41141	4
CAMK4	Calcium/calmodulin-dependent protein kinase type IV	51926	1
EEF1B2	Elongation factor 1-beta	3105	2
RGS14	Regulator of G-protein signaling 14	61447	6
FECH	Ferrochelatase mitochondrial	12092	2
MMP17	Matrix metalloproteinase-17	66653	2
MTHFD1	C-1-tetrahydrofolate synthase cytoplasmic	101559	4
RELCH	RAB11-binding protein RELCH	134589	1
PREPL	Prolyl endopeptidase-like	83927	2
COX7A2L	Cytochrome c oxidase subunit 7A-related protein mitochondrial	8840	2
ACSS1	Acetyl-coenzyme A synthetase 2-like mitochondrial	74857	2
KLC1	Kinesin light chain 1	62507	1
SGTB	Small glutamine-rich tetratricopeptide repeat-containing protein beta	33429	5
PRDX3	Thioredoxin-dependent peroxide reductase mitochondrial	27693	2
ARHGDIA	Rho GDP-dissociation inhibitor 1	14814	2
OSBP	Oxysterol-binding protein 1	89421	2
PACS1	Phosphofurin acidic cluster sorting protein 1	104898	2
IQSEC2	IQ motif and SEC7 domain-containing protein 2	162782	3
SYT7	Synaptotagmin-7	13770	1
FAM171B	Protein FAM171B	26624	2
NAP1L1	Nucleosome assembly protein 1-like 1	38029	2
DLG3	Disks large homolog 3	90314	3
TAC1	Protachykinin-1	15003	4
ACSS3	Acyl-CoA synthetase short-chain family member 3 mitochondrial	74592	3
KRT74	Keratin type II cytoskeletal 74	57865	3
KRT73	Keratin type II cytoskeletal 73	58923	3
CRKL	Crk-like protein	33777	3
COX17	Cytochrome c oxidase copper chaperone	6915	2
TOMM20	Mitochondrial import receptor subunit TOM20 homolog	16298	3
SPAG9	C-Jun-amino-terminal kinase-interacting protein 4	145169	2
TPP1	Tripeptidyl-peptidase 1	50890	2
SYT3	Synaptotagmin-3	63304	4
CTBP1	C-terminal-binding protein 1	47535	3
RBSN	Rabenosyn-5	88870	2
HMX3	Homeobox protein HMX3	37825	1
SCG5	Neuroendocrine protein 7B2	21386	4
CDH8	Cadherin-8	52548	3
TMEM145	Transmembrane protein 145	62754	1
EPRS	Bifunctional glutamate/proline--tRNA ligase	170590	1
TGFBI	Transforming growth factor-beta-induced protein ig-h3	7272	2
FKBP15	FK506-binding protein 15	133630	3
RAD23A	UV excision repair protein RAD23 homolog A	39609	6
RPS17	40S ribosomal protein S17	15550	2
SARNP	SAP domain-containing ribonucleoprotein	24105	3
IDH3A	Isocitrate dehydrogenase [NAD] subunit alpha mitochondrial	35786	5
NDUFS1	NADH-ubiquinone oxidoreductase 75 kDa subunit mitochondrial	66922	1
NSG2	Neuronal vesicle trafficking-associated protein 2	19085	4
CNKSR2	Connector enhancer of kinase suppressor of ras 2	108407	3
USP10	Ubiquitin carboxyl-terminal hydrolase 10	87134	2
OGDH	2-oxoglutarate dehydrogenase mitochondrial	115935	2
ZC2HC1A	Zinc finger C2HC domain-containing protein 1A	35092	2
SNX2	Sorting nexin-2	58471	2
VPS35	Vacuolar protein sorting-associated protein 35	91707	1
SOD1	Superoxide dismutase [Cu-Zn]	15936	1
DDI2	Protein DDI1 homolog 2	44523	1
SEPTIN4	Septin-4	55098	1
GRM5	Metabotropic glutamate receptor 5	132469	1
ARPC3	Actin-related protein 2/3 complex subunit 3	20547	1
FARP1	FERM ARHGEF and pleckstrin domain-containing protein 1	118633	1
GOLGA3	Golgin subfamily A member 3	167354	1
RAPGEF2	Rap guanine nucleotide exchange factor 2	167416	1
GOT1	Aspartate aminotransferase cytoplasmic	46248	1
REPS2	RalBP1-associated Eps domain-containing protein 2	71534	1
CKMT1A	Creatine kinase U-type mitochondrial	47037	2
SRP72	Signal recognition particle subunit SRP72	74606	1
LIMCH1	LIM and calponin homology domains-containing protein 1	101799	2
API5	Apoptosis inhibitor 5	57561	3
SRA1	Steroid receptor RNA activator 1	25673	4
RPS10	40S ribosomal protein S10	18898	3
RPS10P5	Putative 40S ribosomal protein S10-like	20120	3
GSDME	Gasdermin-E	39685	1
WASHC2C	WASH complex subunit 2C	138014	3
WASHC2A	WASH complex subunit 2A	140172	3
GAPVD1	GTPase-activating protein and VPS9 domain-containing protein 1	157463	1
CRTC3	CREB-regulated transcription coactivator 3	66959	1
TMPO	Lamina-associated polypeptide 2 isoform alpha	75492	1
MAPK8IP1	C-Jun-amino-terminal kinase-interacting protein 1	77524	4
DLG1	Disks large homolog 1	98449	1
CHMP4B	Charged multivesicular body protein 4b	24950	1
GPR37L1	G-protein coupled receptor 37-like 1	52771	1
MICALL1	MICAL-like protein 1	93441	1
AP2A2	AP-2 complex subunit alpha-2	103960	2
CHMP4A	Charged multivesicular body protein 4a	14139	2
ATP5ME	ATP synthase subunit e mitochondrial	7933	1
FGA	Fibrinogen alpha chain	94973	1
INF2	Inverted formin-2	135624	1
DAD1	Dolichyl-diphosphooligosaccharide--protein glycosyltransferase subunit DAD1	7288	1
ASNA1	ATPase ASNA1	37119	1
SHISA6	Protein shisa-6	55764	2
NPM1	Nucleophosmin	32575	1
ARHGEF2	Rho guanine nucleotide exchange factor 2	111543	4
PSAP	Prosaposin	58113	3
PIP5K1C	Phosphatidylinositol 4-phosphate 5-kinase type-1 gamma	73260	2
DIP2C	Disco-interacting protein 2 homolog C	170766	2
PSAT1	Phosphoserine aminotransferase	40423	1
RPS3	40S ribosomal protein S3	26688	4
LAMTOR1	Ragulator complex protein LAMTOR1	11076	1
SH3GLB2	Endophilin-B2	41668	1
RGS7BP	Regulator of G-protein signaling 7-binding protein	28962	1
RAB11FIP5	Rab11 family-interacting protein 5	70415	4
CACNA1A	Voltage-dependent P/Q-type calcium channel subunit alpha	281199	1
GNAQ	Guanine nucleotide-binding protein G(q) subunit alpha	42142	3
DLGAP2	Disks large-associated protein 2	107254	2
DLGAP4	Disks large-associated protein 4	108012	2
OLA1	Obg-like ATPase 1	44744	1
MT-ATP8	ATP synthase protein 8	7992	1
DDX3Y	ATP-dependent RNA helicase DDX3Y	73154	1
SH3GL3	Endophilin-A3	39285	1
MGST3	Microsomal glutathione S-transferase 3	14379	1
HSPB6	Heat shock protein beta-6	14664	1
EZR	Ezrin	69413	3
CCT3	T-complex protein 1 subunit gamma	55674	3
APP	Amyloid-beta precursor protein	75110	1
MRPL12	39S ribosomal protein L12 mitochondrial	21348	2
B4DLN1	cDNA FLJ60124 highly similar to Mitochondrial dicarboxylate carrier	48099	2
SORT1	Sortilin	92068	3
RAC3	Ras-related C3 botulinum toxin substrate 3	21379	1
CIAPIN1	Fe-S cluster assembly protein DRE2	26446	1
RRBP1	Ribosome-binding protein 1	152456	2
GATD1	Glutamine amidotransferase-like class 1 domain-containing protein 1	23298	1
AHCYL2	Adenosylhomocysteinase 3	66721	2
STAM2	Signal transducing adapter molecule 2	58164	2
PTPRN2	Receptor-type tyrosine-protein phosphatase N2	49456	1
PPP1R14A	Protein phosphatase 1 regulatory subunit 14A	13886	1
APOC3	Apolipoprotein C-III	10852	1
UFC1	Ubiquitin-fold modifier-conjugating enzyme 1	19458	2
SOD2	Superoxide dismutase [Mn] mitochondrial	24750	1
APOE	Apolipoprotein E	36154	3
ATXN2	Ataxin-2	116514	1
TNIK	TRAF2 and NCK-interacting protein kinase	154943	2
PDE2A	cGMP-dependent 3' 5'-cyclic phosphodiesterase	105717	1
C19orf12	Protein C19orf12	16286	1
ATP5F1D	ATP synthase subunit delta mitochondrial	17490	4
SNX4	Sorting nexin-4	51909	1
PPP2CB	Serine/threonine-protein phosphatase 2A catalytic subunit beta isoform	35575	1
PPP2CA	Serine/threonine-protein phosphatase 2A catalytic subunit alpha isoform	35594	1
WDR44	WD repeat-containing protein 44	101366	1
OPA1	Dynamin-like 120 kDa protein mitochondrial	46647	2
NPTXR	Neuronal pentraxin receptor	52828	3
CARTPT	Cocaine- and amphetamine-regulated transcript protein	12829	2
ADSS2	Adenylosuccinate synthetase isozyme 2	50097	1
KIAA1217	Sickle tail protein homolog	214114	2
FMN2	Formin-2	180105	1
C16orf58	RUS1 family protein C16orf58	14126	2
PRKRA	Interferon-inducible double-stranded RNA-dependent protein kinase activator A	34404	3
FH	Fumarate hydratase mitochondrial	54637	1
LYRM7	Complex III assembly factor LYRM7	11955	1
VPS26B	Vacuolar protein sorting-associated protein 26B	39155	1
DST	Dystonin	629794	3
VDAC1	Voltage-dependent anion-selective channel protein 1	30773	4
VDAC3	Voltage-dependent anion-selective channel protein 3	30659	4
MAG	Myelin-associated glycoprotein	69069	1
EIF5AL1	Eukaryotic translation initiation factor 5A-1-like	16773	2
EIF5A2	Eukaryotic translation initiation factor 5A	11688	2
EIF5A	Eukaryotic translation initiation factor 5A-1	16832	2
ASAP1	Arf-GAP with SH3 domain ANK repeat and PH domain-containing protein 1	124772	2
RIMBP2	RIMS-binding protein 2	149641	2
HBS1L	HBS1-like protein	75473	2
ELFN1	Protein ELFN1	90477	3
MT-CO2	Cytochrome c oxidase subunit 2	25565	1
KCTD8	BTB/POZ domain-containing protein KCTD8	52440	1
CALCRL	Calcitonin gene-related peptide type 1 receptor	52930	1
SNPH	Syntaphilin	53537	1
PPP1R9A	Neurabin-1	123342	1
YARS1	Tyrosine--tRNA ligase	43905	1
YARS	Tyrosine--tRNA ligase cytoplasmic	59144	1
RABEP1	Rab GTPase-binding effector protein 1	99290	3
LOC114483833	Histone H2B	13491	5
H2BFS	Histone H2B type F-S	13944	5
HIST2H2BF	Histone H2B type 2-F	13920	5
HIST1H2BO	Histone H2B type 1-O	13906	5
H2BC11	Histone H2B type 1-J	13904	5
HIST1H2BD	Histone H2B type 1-D	13936	5
HIST3H2BB	Histone H2B type 3-B	13908	5
H2BC4	Histone H2B type 1-C/E/F/G/I	13906	5
H2BC12	Histone H2B type 1-K	13890	5
H2BC15	Histone H2B type 1-N	13922	5
H2BC13	Histone H2B type 1-L	13952	5
HIST1H2BB	Histone H2B type 1-B	13950	5
HIST1H2BH	Histone H2B type 1-H	13892	5
HIST2H2BE	Histone H2B type 2-E	13920	5
H2BC14	Histone H2B type 1-M	13989	5
H2BC1	Histone H2B type 1-A	14167	5
PRAF2	PRA1 family protein	17188	2
GRM3	Metabotropic glutamate receptor 3	98879	2
PRRC1	Protein PRRC1	46701	2
PLEKHA4	Pleckstrin homology domain-containing family A member 4	85401	2
SEPTIN3	Neuronal-specific septin-3	40704	2
PSME1	Proteasome activator complex subunit 1	28723	2
NLGN3	Neuroligin-3	93895	1
NCL	Nucleolin	76615	2
NDUFA5	NADH dehydrogenase [ubiquinone] 1 alpha subcomplex subunit 5	11965	1
TPR	Nucleoprotein TPR	267290	2
USP8	Ubiquitin carboxyl-terminal hydrolase 8	127523	2
CAB39	Calcium-binding protein 39	39453	1
CC2D1A	Coiled-coil and C2 domain-containing protein 1A	104062	1
CLSTN1	Calsyntenin-1	109793	1
GRIA1	Glutamate receptor 1	101506	4
PALM2AKAP2	PALM2 and AKAP2 fusion	41925	1
ERMN	Ermin	32783	2
TEX2	Testis-expressed protein 2	125384	2
NEDD4L	E3 ubiquitin-protein ligase NEDD4-like	111932	1
EIF2S2	Eukaryotic translation initiation factor 2 subunit 2	38388	1
RCSD1	CapZ-interacting protein	44504	1
PDCD10	Programmed cell death protein 10	21807	1
FAM120C	Constitutive coactivator of PPAR-gamma-like protein 2	99352	1
TCFL5	Transcription factor-like 5 protein	52264	2
HSD17B10	3-hydroxyacyl-CoA dehydrogenase type-2	26923	1
LANCL1	Glutathione S-transferase LANCL1	9283	1
CLUH	Clustered mitochondria protein homolog	144670	1
GRIN2B	Glutamate receptor ionotropic NMDA 2B	166367	1
LGALS1	Galectin-1	14716	2
HADHB	Trifunctional enzyme subunit beta mitochondrial	37924	1
THY1	Thy-1 membrane glycoprotein	16150	1
GNG10	Guanine nucleotide-binding protein G(I)/G(S)/G(O) subunit gamma-10	7205	2
PKIA	cAMP-dependent protein kinase inhibitor alpha	7989	1
SH3KBP1	SH3 domain-containing kinase-binding protein 1	73126	1
NLGN2	Neuroligin-2	90820	2
BAG3	BAG family molecular chaperone regulator 3	61595	2
BORCS7-ASMT	BORCS7-ASMT readthrough (NMD candidate)	11695	1
BORCS7	BLOC-1-related complex subunit 7	11695	1
SLC14A1	Urea transporter 1	23276	2
AFDN	Afadin	189153	1
PCDH9	Protocadherin-9	113711	1
AJM1	Apical junction component 1 homolog	106650	1
PLCB1	1-phosphatidylinositol 4 5-bisphosphate phosphodiesterase	129640	2
STIM1	Stromal interaction molecule 1	57620	1
NAPB	Beta-soluble NSF attachment protein	33557	1
LUZP2	Leucine zipper protein 2	38958	1
FAM126B	Protein FAM126B	58647	2
NPEPPS	Aminopeptidase	102988	1
CNTN1	Contactin-1	113320	1
MCTP1	Multiple C2 and transmembrane domain-containing protein 1	111624	1
NACA	Nascent polypeptide-associated complex subunit alpha muscle-specific form	205419	1
CADM1	Cell adhesion molecule 1	38780	1
WASF2	Wiskott-Aldrich syndrome protein family member 2	54284	1
GOT2	Aspartate aminotransferase mitochondrial	47518	1
EPS15	Epidermal growth factor receptor substrate 15	83655	2
NDUFV3	NADH dehydrogenase [ubiquinone] flavoprotein 3 mitochondrial	11941	2
CAP2	Adenylyl cyclase-associated protein	39911	1
ACTR10	Actin-related protein 10	9396	1
WDR20	WD repeat-containing protein 20	62893	1
RPS8	40S ribosomal protein S8	21880	1
ATP6V1C1	V-type proton ATPase subunit C	35708	1
PPP6R2	Serine/threonine-protein phosphatase 6 regulatory subunit 2	104942	2
KTN1	Kinectin	156275	1
ARAP1	Arf-GAP with Rho-GAP domain ANK repeat and PH domain-containing protein 1	162191	1
SLC3A2	4F2 cell-surface antigen heavy chain	64873	2
CPLX3	Complexin-3	17557	2
SKIV2L	Helicase SKI2W	137755	1
GABRA3	Gamma-aminobutyric acid receptor subunit alpha-3	55165	2
PSPC1	Paraspeckle component 1	58744	1
SLC30A3	Zinc transporter 3	41945	1
TMCC2	Transmembrane and coiled-coil domains protein 2	56069	1
PROB1	Proline-rich basic protein 1	106917	1
DIDO1	Death-inducer obliterator 1	243870	1
SP9	Transcription factor Sp9	48915	1
TRAPPC12	Trafficking protein particle complex subunit 12	79375	2
KMT2B	Histone-lysine N-methyltransferase 2B	293513	1
CCT7	T-complex protein 1 subunit eta	59367	2
NUP214	Nuclear pore complex protein Nup214	212482	1
DLG2	Disks large homolog 2	90703	1
SDHD	Succinate dehydrogenase [ubiquinone] cytochrome b small subunit	11148	1
GPRIN3	G protein-regulated inducer of neurite outgrowth 3	82439	1
NDUFA4	Cytochrome c oxidase subunit NDUFA4	9370	2
CANX	Calnexin	10290	1
DENR	Density-regulated protein	17770	2
SMARCA2	Probable global transcription activator SNF2L2	162370	1
APLP1	Amyloid-like protein 1	71702	2
MYO18A	Unconventional myosin-XVIIIa	231105	1
BRAF	Serine/threonine-protein kinase B-raf	89046	1
FMNL2	Formin-like protein 2	123321	1
TP53BP2	Apoptosis-stimulating of p53 protein 2	125616	2
RPS5	40S ribosomal protein S5	22876	1
TCEAL3	Transcription elongation factor A protein-like 3	22502	2
TCEAL6	Transcription elongation factor A protein-like 6	22298	2
TCEAL5	Transcription elongation factor A protein-like 5	23307	2
ACE2	Angiotensin-converting enzyme 2	92463	2
RPL13	60S ribosomal protein L13	24261	1
TMEM117	Transmembrane protein 117	60185	1
ALDH1L1	Cytosolic 10-formyltetrahydrofolate dehydrogenase	98829	1
PPP1R3F	Protein phosphatase 1 regulatory subunit 3F	82798	1
C12orf57	Protein C10	9995	1
TPD52L2	Tumor protein D54	23765	1
ERC2	ERC protein 2	110557	1
SCRG1	Scrapie-responsive protein 1	11081	1
STX12	Syntaxin-12	31642	1
STXBP6	Syntaxin-binding protein 6	23554	1
SRSF5	Serine/arginine-rich splicing factor 5	31264	1
PFN2	Profilin	20787	1
LYPLA2	Acyl-protein thioesterase 2	14518	1
GPM6B	Neuronal membrane glycoprotein M6-b	33273	1
LMNA	Prelamin-A/C	74140	1
SEC24B	Protein transport protein Sec24B	137417	2
PPFIA3	Liprin-alpha-3	133496	1
LRRFIP2	Leucine-rich repeat flightless-interacting protein 2	82171	1
EPCAM	Epithelial cell adhesion molecule	37893	1
THRAP3	Thyroid hormone receptor-associated protein 3	103523	1
PLEKHO2	Pleckstrin homology domain-containing family O member 2	53350	2
HPCAL1	Hippocalcin-like protein 1	22313	1
NCALD	Neurocalcin-delta	22245	1
HPCA	Neuron-specific calcium-binding protein hippocalcin	22427	1
HNRNPM	Heterogeneous nuclear ribonucleoprotein M	77570	1
PLPP3	Phospholipid phosphatase 3	35116	1
TXNDC9	Thioredoxin domain-containing protein 9	14412	2
CDK5	Cyclin-dependent-like kinase 5	33304	1
EIF3J	Eukaryotic translation initiation factor 3 subunit J	29062	1
RAN	GTP-binding nuclear protein Ran	24423	1
ATP2A1	Sarcoplasmic/endoplasmic reticulum calcium ATPase 1	110252	1
PDPK1	3-phosphoinositide-dependent protein kinase 1	60329	1
WDFY3	WD repeat and FYVE domain-containing protein 3	395260	1
FASN	Fatty acid synthase	273196	1
NXF1	Nuclear RNA export factor 1	70182	1
AKAP13	A-kinase anchor protein 13	307550	1
TBC1D24	TBC1 domain family member 24	62920	1
PHACTR2	Phosphatase and actin regulator	68296	1
LRRC7	Leucine-rich repeat-containing protein 7	167990	1
WDR47	WD repeat-containing protein 47	98702	1
SRSF2	Serine/arginine-rich splicing factor 2	25476	1
SRSF8	Serine/arginine-rich splicing factor 8	32288	1
NDUFS6	NADH dehydrogenase [ubiquinone] iron-sulfur protein 6 mitochondrial	13712	1
KCNA3	Potassium voltage-gated channel subfamily A member 3	63842	1
CACNA1B	Voltage-dependent N-type calcium channel subunit alpha	262263	1
KIAA1671	Uncharacterized protein KIAA1671	196710	1
SPATA31C2	Putative spermatogenesis-associated protein 31C2	124429	1
SPATA31C1	Putative spermatogenesis-associated protein 31C1	130522	1
PTBP2	Polypyrimidine tract-binding protein 2	57491	1
ISCU	Iron-sulfur cluster assembly enzyme ISCU mitochondrial	16640	1
ADGRL1	Adhesion G protein-coupled receptor L1	162716	1
SMG1	Serine/threonine-protein kinase SMG1	410501	1
ABCB10	ATP-binding cassette sub-family B member 10 mitochondrial	79148	1
RAPGEF1	Rap guanine nucleotide exchange factor 1	120547	2
LMOD2	Leiomodin-2	61675	2
FMNL1	Formin-like protein 1	74602	1
SARS	Serine--tRNA ligase cytoplasmic	58777	1
SARS1	Seryl-tRNA synthetase 1	61313	1
FAM171A2	Protein FAM171A2	87435	2
TLN1	Talin-1	269765	1
EXOC3L2	Exocyst complex component 3-like protein 2	45859	1
AMPD3	AMP deaminase 3	88812	1
OFD1	Oral-facial-digital syndrome 1 protein	100963	1
GRID1	Glutamate receptor ionotropic delta-1	112131	1
APOA4	Apolipoprotein A-IV	45399	1
TCF7	Transcription factor 7	41642	1
MYOF	Myoferlin	234706	1
CS	Citrate synthase	50432	1
EPC1	Enhancer of polycomb homolog	67297	1
MYO5C	Unconventional myosin-Vc	202809	1
MYO5A	Unconventional myosin-Va	212200	1
EPG5	Ectopic P granules protein 5 homolog	292479	1
CABIN1	Calcineurin binding protein 1 isoform CRA_c	63324	1
TEDC1	Tubulin epsilon and delta complex protein 1	54231	1
DDX17	Probable ATP-dependent RNA helicase DDX17	80458	1
AHSA1	Activator of 90 kDa heat shock protein ATPase homolog 1	38274	1
DNAH1	Dynein heavy chain 1 axonemal	487482	1
GAS2L2	GAS2-like protein 2	94845	1
FLNA	Filamin-A	278224	1
RIF1	Telomere-associated protein RIF1	274464	1
MARCKSL1	MARCKS-related protein	19529	1
SEC22B	Vesicle-trafficking protein SEC22b	24593	1
MICAL1	[F-actin]-monooxygenase MICAL1	117875	1
KMT2D	Histone-lysine N-methyltransferase 2D	593399	1
SHROOM3	Protein Shroom3	208048	1

## Sheet: CAU_SZ1
GS	Protein Description	Av. Mass	Spectral Count
MAP1B	Microtubule-associated protein 1B	270632	299
SYN1	Synapsin-1	74111	290
TUBB4A	Tubulin beta-4A chain	49586	319
TUBA1A	Tubulin alpha-1A chain	50136	362
TUBA1B	Tubulin alpha-1B chain	50152	363
TUBB4B	Tubulin beta-4B chain	49831	308
TUBA1C	Tubulin alpha-1C chain	49895	322
TUBB2A	Tubulin beta-2A chain	49907	297
TUBB2B	Tubulin beta-2B chain	49953	292
MAP2	Microtubule-associated protein 2	199525	324
TUBA3C	Tubulin alpha-3C chain	49960	258
TUBA3D	Tubulin alpha-3D chain	49960	258
DPYSL2	Dihydropyrimidinase-related protein 2	73503	400
TUBB	Tubulin beta chain	49671	280
MBP	Myelin basic protein	17119	1093
MAP1A	Microtubule-associated protein 1A	305484	210
CKB	Creatine kinase B-type	42644	216
SNAP91	Clathrin coat assembly protein AP180	91971	147
TUBB3	Tubulin beta-3 chain	50433	168
TUBA4A	Tubulin alpha-4A chain	49924	212
ACTG1	Actin cytoplasmic 2	41793	192
ACTB	Actin cytoplasmic 1	41737	195
SYNPO	Synaptopodin	99463	182
MAPT	Microtubule-associated protein	80915	191
MAP6	Microtubule-associated protein 6	86505	89
KRT10	Keratin type I cytoskeletal 10	58827	75
RTN4	Reticulon-4	129931	143
VAMP2	Vesicle-associated membrane protein 2	12251	185
SNCA	Alpha-synuclein	14460	60
TUBA8	Tubulin alpha-8 chain	50094	115
NEFL	Neurofilament light polypeptide	61517	81
TUBB6	Tubulin beta-6 chain	49857	154
AHNAK	Neuroblast differentiation-associated protein AHNAK	629114	60
HBB	Hemoglobin subunit beta	15998	134
KRT1	Keratin type II cytoskeletal 1	66039	109
TPPP	Tubulin polymerization-promoting protein	23694	108
SYN2	Synapsin-2	62996	170
EPN1	Epsin-1	60293	73
ANK2	Ankyrin-2	432321	79
MAP4	Microtubule-associated protein 4	121005	74
CFL1	Cofilin-1	18502	53
KRT9	Keratin type I cytoskeletal 9	62064	39
HBA1	Hemoglobin subunit alpha	15258	134
ACTC1	Actin alpha cardiac muscle 1	42019	104
SPTAN1	Spectrin alpha chain non-erythrocytic 1	284538	59
SNCG	Gamma-synuclein	13331	73
GFAP	Glial fibrillary acidic protein	49880	92
SNCB	Beta-synuclein	14288	45
SCAMP1	Secretory carrier-associated membrane protein 1	37920	44
KRT2	Keratin type II cytoskeletal 2 epidermal	65433	48
PCSK1N	ProSAAS	27372	47
AQP4	Aquaporin-4	38178	71
SCG2	Secretogranin-2	70941	53
PPP3CA	Serine/threonine-protein phosphatase 2B catalytic subunit alpha isoform	58688	57
AKAP12	A-kinase anchor protein 12	191480	57
VAMP3	Vesicle-associated membrane protein 3	11309	42
PPP1R1B	Protein phosphatase 1 regulatory subunit 1B	22963	49
ATP5F1B	ATP synthase subunit beta mitochondrial	56560	34
HBD	Hemoglobin subunit delta	16055	71
SPTBN1	Spectrin beta chain non-erythrocytic 1	274608	36
EPB41L3	Band 4.1-like protein 3	120677	45
ATP5F1A	ATP synthase subunit alpha mitochondrial	59751	30
NEFM	Neurofilament medium polypeptide	98381	49
MDH2	Malate dehydrogenase mitochondrial	35503	23
INA	Alpha-internexin	55391	53
VGF	Neurosecretory protein VGF	67258	32
SLC1A4	Neutral amino acid transporter A	55723	17
ENO2	Gamma-enolase	47269	21
ALDOA	Fructose-bisphosphate aldolase A	39420	30
ENO1	Alpha-enolase	47169	33
NRGN	Neurogranin	7618	55
BSN	Protein bassoon	416475	35
HIST1H2AH	Histone H2A type 1-H	13906	25
H2AC14	Histone H2A type 1-J	13936	25
HIST2H2AC	Histone H2A type 2-C	13988	25
H2AFJ	Histone H2A.J	14019	25
H2AC7	Histone H2A type 1-D	14107	25
H2AC11	Histone H2A type 1	14091	25
HIST2H2AA3	Histone H2A type 2-A	14095	25
hCG_2039566	Histone H2A	18482	25
CAPNS1	Calpain small subunit 1	28316	25
PENK	Proenkephalin-A	30787	41
UBQLN2	Ubiquilin-2	65696	31
YWHAZ	14-3-3 protein zeta/delta	27745	22
HIST3H2A	Histone H2A type 3	14121	24
HIST1H2AC	Histone H2A type 1-C	14105	24
H2AC4	Histone H2A type 1-B/E	14135	24
PALM	Paralemmin-1	42076	28
PPIA	Peptidyl-prolyl cis-trans isomerase	13022	40
RTN1	Reticulon-1	83618	45
ARPP19	cAMP-regulated phosphoprotein 19	14484	35
PACSIN1	Protein kinase C and casein kinase substrate in neurons protein 1	46146	22
DCTN2	Dynactin subunit 2	44231	15
ADD2	Beta-adducin	80854	33
DBN1	Drebrin	71429	45
PLEC	Plectin	388036	28
VIM	Vimentin	53652	38
PEBP1	Phosphatidylethanolamine-binding protein 1	21057	17
ADIRF	Adipogenesis regulatory factor	7855	24
HSPA8	Heat shock cognate 71 kDa protein	70898	24
H2AFX	Histone H2AX	15145	20
GAPDH	Glyceraldehyde-3-phosphate dehydrogenase	36053	20
RTN3	Reticulon-3	112611	23
ATP2B2	Plasma membrane calcium-transporting ATPase 2	136876	25
TFG	Protein TFG	43448	24
ENSA	Alpha-endosulfine	13133	29
DPYSL5	Dihydropyrimidinase-related protein 5	61421	14
BAIAP2	Brain-specific angiogenesis inhibitor 1-associated protein 2	60868	17
AHNAK2	Protein AHNAK2	616641	19
HEPACAM	Hepatocyte cell adhesion molecule	46027	24
BASP1	Brain acid soluble protein 1	22693	22
BIN1	Myc box-dependent-interacting protein 1	64699	25
SGIP1	SH3-containing GRB2-like protein 3-interacting protein 1	89109	18
SHANK3	SH3 and multiple ankyrin repeat domains protein 3	118303	24
CRYM	Ketimine reductase mu-crystallin	33776	29
SYNGR3	Synaptogyrin-3	24555	20
PRRT2	Proline-rich transmembrane protein 2	29210	27
WASF1	Wiskott-Aldrich syndrome protein family member 1	61652	22
CRMP1	Dihydropyrimidinase-related protein 1	62030	38
UBQLN1	Ubiquilin-1	62519	25
ACTBL2	Beta-actin-like protein 2	42003	27
AMPH	Amphiphysin	76257	27
EPB41L1	Band 4.1-like protein 1	175041	32
AAK1	AP2-associated protein kinase 1	103885	21
SLC6A17	Sodium-dependent neutral amino acid transporter SLC6A17	81001	16
ALDOC	Fructose-bisphosphate aldolase C	39456	14
VAMP1	Vesicle-associated membrane protein 1	12600	20
SIRPA	Tyrosine-protein phosphatase non-receptor type substrate 1	54967	25
DNAJC5	DnaJ homolog subfamily C member 5	22149	32
TSC22D1	TSC22 domain family protein 1	109676	20
PRSS1	Trypsin-1	26558	67
SYNJ1	Synaptojanin-1	139914	35
DPYSL3	Dihydropyrimidinase-related protein 3	61963	41
CRIP2	Cysteine-rich protein 2	22493	14
NDUFS4	NADH dehydrogenase [ubiquinone] iron-sulfur protein 4 mitochondrial	20108	25
DNM1	Dynamin-1	94017	24
PKM	Pyruvate kinase PKM	57937	18
DNAJC6	Putative tyrosine-protein phosphatase auxilin	99997	23
RPLP2	60S acidic ribosomal protein P2	11665	21
TPPP3	Tubulin polymerization-promoting protein family member 3	18985	29
OXR1	Oxidation resistance protein 1	97970	19
AGFG1	Arf-GAP domain and FG repeat-containing protein 1	58260	15
ATP2B1	Plasma membrane calcium-transporting ATPase 1	134685	12
DMTN	Dematin	45514	26
EPB41L2	Band 4.1-like protein 2	90997	24
SNAP25	Synaptosomal-associated protein 25	23315	13
PGK1	Phosphoglycerate kinase 1	44615	12
GJA1	Gap junction alpha-1 protein	43008	21
S100A9	Protein S100-A9	13242	22
ALB	Serum albumin	69227	14
CHGB	Secretogranin-1	78276	18
HSPD1	60 kDa heat shock protein mitochondrial	61055	10
MARCKS	Myristoylated alanine-rich C-kinase substrate	31555	26
DYNC1I1	Cytoplasmic dynein 1 intermediate chain 1	60823	13
ATP6V1G2	V-type proton ATPase subunit G 2	13604	25
SORBS1	Sorbin and SH3 domain-containing protein 1	142513	16
TPI1	Triosephosphate isomerase	30791	15
BSCL2	Seipin	44392	15
H1-4	Histone H1.4	21865	26
EEF1A1	Elongation factor 1-alpha 1	47883	17
H1-2	Histone H1.2	21365	27
DPYSL4	Dihydropyrimidinase-related protein 4	61878	14
CTTN	Src substrate cortactin	61586	8
DNM1L	Dynamin-1-like protein	81877	9
BCL2L13	Bcl-2-like protein 13	48872	14
ADD3	Gamma-adducin	79155	14
CAMKV	CaM kinase-like vesicle-associated protein	45721	8
PRSS3	Trypsin-3	32529	50
PICALM	Phosphatidylinositol-binding clathrin assembly protein	70755	15
SEPTIN7	Septin-7	50680	13
ATP5PF	ATP synthase-coupling factor 6 mitochondrial	12588	15
ANXA1	Annexin A1	38714	9
TPD52	Tumor protein D52	24327	13
UBQLN4	Ubiquilin-4	63853	17
ADD1	Alpha-adducin	70056	18
LDHB	L-lactate dehydrogenase B chain	36639	17
PDE1B	Phosphodiesterase	56623	19
INF2	Inverted formin-2	135624	14
CALM3	Calmodulin-3	16838	30
CALM1	Calmodulin-1	16838	30
CALM2	Calmodulin-2	16838	30
TMSB4X	Thymosin beta-4	5053	24
ATP8A1	Phospholipid-transporting ATPase IA	131369	13
KRT5	Keratin type II cytoskeletal 5	62378	16
STMN1	Stathmin	17302	20
BCAS1	Breast carcinoma amplified sequence 1 isoform CRA_c	53267	11
GOT1	Aspartate aminotransferase cytoplasmic	46248	7
STXBP1	Syntaxin-binding protein 1	66161	13
TUBB1	Tubulin beta-1 chain	50327	28
YWHAE	14-3-3 protein epsilon	29174	16
UBA1	Ubiquitin-like modifier-activating enzyme 1	117849	10
EPS15L1	Epidermal growth factor receptor substrate 15-like 1	83475	11
PPP1R1A	Protein phosphatase 1 regulatory subunit 1A	19011	15
CYCS	Cytochrome c	11749	21
ATP5PO	ATP synthase subunit O mitochondrial	23277	10
PLIN3	Perilipin-3	47075	10
EEF1A2	Elongation factor 1-alpha 2	50470	15
SORBS2	Sorbin and SH3 domain-containing protein 2	124107	13
KRT6B	Keratin type II cytoskeletal 6B	60067	22
TMSB10	Thymosin beta-10	5026	31
CDC42EP4	Cdc42 effector protein 4	37980	3
NSF	Vesicle-fusing ATPase	82092	8
ANK3	Ankyrin-3	480416	8
PPP2R1A	Serine/threonine-protein phosphatase 2A 65 kDa regulatory subunit A alpha isoform	65309	4
GORASP2	Golgi reassembly-stacking protein 2	47145	10
H4C1	Histone H4	11367	20
UCHL1	Ubiquitin carboxyl-terminal hydrolase	23175	15
CARMIL2	Capping protein Arp2/3 and myosin-I linker protein 2	154688	12
HSPA1B	Heat shock 70 kDa protein 1B	70052	8
HSPA1A	Heat shock 70 kDa protein 1A	70052	8
CFL2	Cofilin-2	18737	8
AKAP5	A-kinase anchor protein 5	47088	8
SEPTIN9	Septin-9	65402	12
PRKAR2A	cAMP-dependent protein kinase type II-alpha regulatory subunit	45518	5
KRT6A	Keratin type II cytoskeletal 6A	60045	16
KRT6C	Keratin type II cytoskeletal 6C	60025	16
PCLO	Protein piccolo	560707	16
GNG7	Guanine nucleotide-binding protein G(I)/G(S)/G(O) subunit gamma-7	7522	17
PGAM1	Phosphoglycerate mutase 1	28804	7
PGAM4	Probable phosphoglycerate mutase 4	28777	7
SYNGR1	Synaptogyrin-1	25456	15
PCP4	Calmodulin regulator protein PCP4	6791	13
MDH1	Malate dehydrogenase cytoplasmic	36426	12
SH3GL2	Endophilin-A1	39962	12
CAMK4	Calcium/calmodulin-dependent protein kinase type IV	51926	6
GPI	Glucose-6-phosphate isomerase	63147	6
HNRNPK	Heterogeneous nuclear ribonucleoprotein K	50976	7
CTNND2	Catenin delta-2	132656	12
JPT1	Jupiter microtubule-associated homolog 1	11012	7
CLASP2	CLIP-associating protein 2	138864	6
SDCBP	Syndecan binding protein (Syntenin) isoform CRA_a	34819	9
MYL12A	Myosin regulatory light chain 12A	19794	11
MYL12B	Myosin regulatory light chain 12B	19779	11
NAP1L4	Nucleosome assembly protein 1-like 4	42823	11
HSPA6	Heat shock 70 kDa protein 6	71028	9
KRT14	Keratin type I cytoskeletal 14	51562	8
CRAT	Carnitine O-acetyltransferase	70858	5
YWHAB	14-3-3 protein beta/alpha	28082	14
COX7C	Cytochrome c oxidase subunit 7C mitochondrial	7245	19
LMO7	LIM domain only protein 7	158202	10
TRIM2	Tripartite motif-containing protein 2	58455	10
AHCYL1	S-adenosylhomocysteine hydrolase-like protein 1	58952	26
SHISA4	Protein shisa-4	21522	13
MAP7D1	MAP7 domain-containing protein 1	92820	6
DYNLRB1	Dynein light chain roadblock-type 1	16253	8
ACO2	Aconitate hydratase mitochondrial	85425	7
ATP6V1B2	V-type proton ATPase subunit B brain isoform	56501	11
HSPE1	10 kDa heat shock protein mitochondrial	10932	8
DCTN1	Dynactin subunit 1	139094	8
PDHB	Pyruvate dehydrogenase E1 component subunit beta mitochondrial	39233	6
CNDP2	Cytosolic non-specific dipeptidase	52879	8
ATP1A1	Sodium/potassium-transporting ATPase subunit alpha-1	112896	7
ATP1A3	Sodium/potassium-transporting ATPase subunit alpha-3	133317	7
SCAMP3	Secretory carrier-associated membrane protein 3	38287	6
PHGDH	D-3-phosphoglycerate dehydrogenase	55939	8
HSP90AA1	Heat shock protein HSP 90-alpha	84660	9
MAPRE3	Microtubule-associated protein RP/EB family member 3	31982	10
VCAN	Versican core protein	372821	7
DDX1	ATP-dependent RNA helicase DDX1	73975	4
YWHAG	14-3-3 protein gamma	28303	13
PRKAR2B	cAMP-dependent protein kinase type II-beta regulatory subunit	46302	6
SLC25A4	ADP/ATP translocase 1	33065	9
ATP2B3	Plasma membrane calcium-transporting ATPase 3	134197	4
HSPA1L	Heat shock 70 kDa protein 1-like	70375	7
PRDX5	Peroxiredoxin-5 mitochondrial	22086	10
MTHFD1	C-1-tetrahydrofolate synthase cytoplasmic	101559	7
RAB3A	Ras-related protein Rab-3A	24984	5
FSCN1	Fascin	54530	5
TCP1	T-complex protein 1 subunit alpha	60344	9
SH3KBP1	SH3 domain-containing kinase-binding protein 1	73126	5
USP5	Ubiquitin carboxyl-terminal hydrolase 5	95786	5
NECAP1	Adaptin ear-binding coat-associated protein 1	19007	19
HIST1H2BD	Histone H2B type 1-D	13936	26
H2BFS	Histone H2B type F-S	13944	26
HIST2H2BF	Histone H2B type 2-F	13920	26
HIST1H2BO	Histone H2B type 1-O	13906	26
H2BC11	Histone H2B type 1-J	13904	26
HIST3H2BB	Histone H2B type 3-B	13908	26
H2BC4	Histone H2B type 1-C/E/F/G/I	13906	26
H2BC12	Histone H2B type 1-K	13890	26
H2BC15	Histone H2B type 1-N	13922	26
H2BC13	Histone H2B type 1-L	13952	26
HIST1H2BB	Histone H2B type 1-B	13950	26
HIST1H2BH	Histone H2B type 1-H	13892	26
HIST2H2BE	Histone H2B type 2-E	13920	26
H2BC14	Histone H2B type 1-M	13989	26
ATP5PD	ATP synthase subunit d mitochondrial	18491	11
PABPC1	Polyadenylate-binding protein	58536	9
SLC25A6	ADP/ATP translocase 3	32866	10
POLR2M	DNA-directed RNA polymerase II subunit GRINL1A isoforms 4/5	15131	8
STIP1	Stress-induced-phosphoprotein 1	62639	5
SYNGAP1	Ras/Rap GTPase-activating protein SynGAP	148284	12
PSIP1	PC4 and SFRS1-interacting protein	60103	9
HNRNPA2B1	Heterogeneous nuclear ribonucleoproteins A2/B1	37430	9
KIF21A	Kinesin-like protein KIF21A	187178	3
PKIA	cAMP-dependent protein kinase inhibitor alpha	7989	7
DLGAP3	Disks large-associated protein 3	106040	14
CAPZA2	F-actin-capping protein subunit alpha	16699	5
PSMF1	Proteasome inhibitor PI31 subunit	29817	5
FKBP3	Peptidyl-prolyl cis-trans isomerase FKBP3	25177	5
PLP1	Myelin proteolipid protein	30077	12
WBP2	WW domain-binding protein 2	25807	7
MTDH	Protein LYRIC	63837	9
REPS2	RalBP1-associated Eps domain-containing protein 2	71534	3
GPRIN3	G protein-regulated inducer of neurite outgrowth 3	82439	7
ABLIM1	Actin-binding LIM protein 1	87688	10
NEBL	Nebulette	116453	13
HSP90AB1	Heat shock protein HSP 90-beta	83264	8
WDR44	WD repeat-containing protein 44	101366	5
DAB2IP	Disabled homolog 2-interacting protein	124418	10
IGSF8	Immunoglobulin superfamily member 8	65034	4
NUMBL	Numb-like protein	60813	18
PDYN	Proenkephalin-B	28385	6
CHMP4B	Charged multivesicular body protein 4b	24950	5
ATP5MD	ATP synthase membrane subunit DAPIT mitochondrial	6458	8
CD99L2	CD99 antigen-like protein 2	27986	10
MTSS2	Protein MTSS 2	79798	8
C12orf57	Protein C10	9995	3
ALYREF	THO complex subunit 4	26888	4
IST1	IST1 homolog	39751	5
ATP6AP2	Renin receptor	22263	10
SLC25A5	ADP/ATP translocase 2	32852	10
MAG	Myelin-associated glycoprotein	69069	7
SLC6A1	Transporter	17828	5
ABI2	Abl interactor 2	52790	5
AHCYL2	Adenosylhomocysteinase 3	66721	12
UBL7	Ubiquitin-like protein 7	40510	4
GNG2	Guanine nucleotide-binding protein subunit gamma	11232	8
SRP14	Signal recognition particle 14 kDa protein	14570	3
SEPTIN5	Septin-5	42777	9
CNTNAP1	Contactin-associated protein 1	156266	4
DLD	Dihydrolipoyl dehydrogenase	51816	3
FUS	RNA-binding protein FUS	53426	5
RDX	Radixin	62931	8
PRRT3	Proline-rich transmembrane protein 3	102197	6
MATR3	Matrin-3	88359	5
CASKIN1	Caskin-1	149813	7
PPP3CB	Serine/threonine-protein phosphatase 2B catalytic subunit beta isoform	59024	6
CCT2	T-complex protein 1 subunit beta	44813	3
LNPK	Endoplasmic reticulum junction formation protein lunapark	47740	4
HSPA5	Endoplasmic reticulum chaperone BiP	72333	4
HNRNPC	Heterogeneous nuclear ribonucleoproteins C1/C2	31972	11
DTNA	Dystrobrevin alpha	40887	6
NDUFS1	NADH-ubiquinone oxidoreductase 75 kDa subunit mitochondrial	66922	2
UBAP2L	Ubiquitin-associated protein 2-like	113628	9
GOT2	Aspartate aminotransferase mitochondrial	47518	6
APOA1	Apolipoprotein A-I	30778	6
CSRP1	Cysteine and glycine-rich protein 1	20567	4
PYGB	Glycogen phosphorylase brain form	96696	7
SERBP1	Plasminogen activator inhibitor 1 RNA-binding protein	44965	4
CHCHD2P9	Putative coiled-coil-helix-coiled-coil-helix domain-containing protein CHCHD2P9 mitochondrial	15490	10
CHCHD2	Coiled-coil-helix-coiled-coil-helix domain-containing protein 2	15513	10
VTA1	Vacuolar protein sorting-associated protein VTA1 homolog	27331	4
KRT79	Keratin type II cytoskeletal 79	57836	11
PRDX2	Peroxiredoxin-2	21892	5
CKMT1A	Creatine kinase U-type mitochondrial	47037	5
TKT	Transketolase	49910	6
FGA	Fibrinogen alpha chain	94973	4
TOLLIP	Toll-interacting protein	23280	7
PTPRN	Receptor-type tyrosine-protein phosphatase-like N	105847	5
HSPB1	Heat shock protein beta-1	22783	14
STIM1	STIM1L	88646	3
ADCY9	Adenylate cyclase type 9	150700	6
FGB	Fibrinogen beta chain	55928	4
CDV3	Protein CDV3 homolog	27335	11
S100A1	Protein S100-A1	10546	4
NDRG3	Protein NDRG3	41409	7
NPY	Pro-neuropeptide Y	10851	11
TOM1	Target of Myb protein 1	53818	4
RAD23B	UV excision repair protein RAD23 homolog B	43171	3
MRVI1	Protein MRVI1	89692	2
PLCB1	1-phosphatidylinositol 4 5-bisphosphate phosphodiesterase	129640	6
AMPD2	AMP deaminase 2	100688	9
SEPTIN8	Septin-8	49356	7
TAC3	Tachykinin-3	13438	9
COX4I1	Cytochrome c oxidase subunit 4 isoform 1 mitochondrial	19577	5
BCAN	Brevican core protein	99118	7
HNRNPD	Heterogeneous nuclear ribonucleoprotein D0	38434	4
CCK	Cholecystokinin	12669	14
AARS	Alanine--tRNA ligase cytoplasmic	106810	8
MAP7D2	MAP7 domain-containing protein 2	81965	2
ARPP21	cAMP-regulated phosphoprotein 21	89196	8
PDIA3	Protein disulfide-isomerase A3	56782	3
SEPTIN6	Septin 6 isoform CRA_b	49303	8
KRT13	Keratin type I cytoskeletal 13	45261	10
PRRT1	Proline-rich transmembrane protein 1	31430	8
NDRG4	Protein NDRG4	7306	6
CPLX2	Complexin-2	15394	7
PEA15	Astrocytic phosphoprotein	12530	8
MAPK1	Mitogen-activated protein kinase 1	41390	6
APOA2	Apolipoprotein A-II	11175	5
EIF3J	Eukaryotic translation initiation factor 3 subunit J	29062	3
LASP1	LIM and SH3 domain protein 1	29717	6
TOMM70	Mitochondrial import receptor subunit TOM70	67455	5
KRT19	Keratin type I cytoskeletal 19	44106	5
CAMK2B	Calcium/calmodulin-dependent protein kinase type II subunit beta	72678	6
LDHA	L-lactate dehydrogenase A chain	36689	4
RABL6	Rab-like protein 6	79549	2
DYNC1I2	Cytoplasmic dynein 1 intermediate chain 2	71457	2
RAB1C	Putative Ras-related protein Rab-1C	22017	5
RAB1B	Ras-related protein Rab-1B	22171	5
RAB1A	Ras-related protein Rab-1A	22678	5
MAPK3	Mitogen-activated protein kinase 3	43136	9
YWHAH	14-3-3 protein eta	28219	11
CAMK2D	Calcium/calmodulin-dependent protein kinase type II subunit delta	57763	2
UBA52	Ubiquitin-60S ribosomal protein L40	14728	8
UBB	Polyubiquitin-B	17215	8
UBC	Polyubiquitin-C	25758	8
TPP1	Tripeptidyl-peptidase 1	50890	3
MIF	Macrophage migration inhibitory factor	12476	11
SLC9A3R1	Na(+)/H(+) exchange regulatory cofactor NHE-RF1	38868	3
SEPTIN11	Septin 11 isoform CRA_b	49006	10
CHMP5	Charged multivesicular body protein 5	24571	5
AP3D1	AP-3 complex subunit delta-1	130158	7
TOM1L2	TOM1-like protein 2	55556	7
SEC16A	Protein transport protein sec16	228868	4
TUBAL3	Tubulin alpha chain-like 3	49909	4
GAD2	Glutamate decarboxylase 2	65411	4
CIRBP	Cold-inducible RNA-binding protein	21657	1
MRTFB	Myocardin-related transcription factor B	118127	3
CLU	Clusterin	52495	5
ADCYAP1	Pituitary adenylate cyclase-activating polypeptide	18835	4
WIPF3	WAS/WASL-interacting protein family member 3	49348	4
SLC9A1	Sodium/hydrogen exchanger 1	90763	5
PPP1R9B	Neurabin-2	89334	5
HSPA9	Stress-70 protein mitochondrial	73681	6
NDUFS2	NADH dehydrogenase [ubiquinone] iron-sulfur protein 2 mitochondrial	52546	4
HNRNPR	Heterogeneous nuclear ribonucleoprotein R	70943	4
TAC1	Protachykinin-1	15003	6
CXADR	Coxsackievirus and adenovirus receptor	40030	3
CTSD	Cathepsin D	43687	8
RAP1GAP	Rap1 GTPase-activating protein 1	76127	4
CAMK2A	Calcium/calmodulin-dependent protein kinase type II subunit alpha	53040	2
RBMX	RNA-binding motif protein X chromosome	42332	4
STX7	Syntaxin-7	29816	4
H1-5	Histone H1.5	22580	6
GDA	Guanine deaminase	51003	3
DYNC1LI2	Cytoplasmic dynein 1 light intermediate chain 2	54099	4
EZR	Ezrin	69413	7
SRGAP3	SLIT-ROBO Rho GTPase-activating protein 3	124504	3
NDUFV2	NADH dehydrogenase [ubiquinone] flavoprotein 2 mitochondrial	27392	5
CRTC1	CREB-regulated transcription coactivator 1	62686	5
KRT76	Keratin type II cytoskeletal 2 oral	65841	7
RPL23A	60S ribosomal protein L23a	21916	6
SNPH	Syntaphilin	56836	2
SYNRG	Synergin gamma	140654	2
GNAO1	Guanine nucleotide-binding protein G(o) subunit alpha	40051	7
LGALS1	Galectin-1	14716	3
GNG10	Guanine nucleotide-binding protein G(I)/G(S)/G(O) subunit gamma-10	7205	7
PRDX1	Peroxiredoxin-1	22110	6
COX7A2	Cytochrome c oxidase subunit 7A2 mitochondrial	9396	3
YWHAQ	14-3-3 protein theta	27764	10
TNIK	TRAF2 and NCK-interacting protein kinase	154943	3
PTPRN2	Receptor-type tyrosine-protein phosphatase N2	49456	2
CBL	E3 ubiquitin-protein ligase CBL	99633	5
TMOD2	Tropomodulin-2	39595	2
CLTC	Clathrin heavy chain 1	191613	4
PRDX3	Thioredoxin-dependent	27693	4
TACC1	Transforming acidic coiled-coil-containing protein 1	62407	3
ABLIM2	Actin-binding LIM protein 2	67812	4
RPS5	40S ribosomal protein S5	22876	4
CBR1	Carbonyl reductase [NADPH] 1	30375	5
ARHGDIA	Rho GDP-dissociation inhibitor 1	14814	4
KRT4	Keratin type II cytoskeletal 4	57285	5
FKBP1A	Peptidyl-prolyl cis-trans isomerase FKBP1A	11951	7
ST13	Hsc70-interacting protein	23911	3
ST13P4	Putative protein FAM10A4	27407	3
NEFH	Neurofilament heavy polypeptide	112479	5
PFN1	Profilin-1	15054	4
PCP4L1	Purkinje cell protein 4-like protein 1	7476	3
HSPH1	Heat shock protein 105 kDa	96865	3
H1-0	Histone H1.0	20863	5
CAPZA1	F-actin-capping protein subunit alpha-1	32923	4
COX5B	Cytochrome c oxidase subunit 5B mitochondrial	13696	4
PIP4K2A	Phosphatidylinositol 5-phosphate 4-kinase type-2 alpha	46225	3
RPLP1	60S acidic ribosomal protein P1	11514	2
DCD	Dermcidin	11284	3
ATP6V1H	V-type proton ATPase subunit H	55883	3
SKP1	S-phase kinase-associated protein 1	18658	3
H1-1	Histone H1.1	21842	5
PPP2CB	Serine/threonine-protein phosphatase 2A catalytic subunit beta isoform	35575	2
PPP2CA	Serine/threonine-protein phosphatase 2A catalytic subunit alpha isoform	35594	2
SNRNP70	U1 small nuclear ribonucleoprotein 70 kDa	51557	5
FTL	Ferritin light chain	20020	2
CAV1	Caveolin-1	20472	6
OLA1	Obg-like ATPase 1	46938	3
PSMC4	26S proteasome regulatory subunit 6B	47366	5
CAMLG	Calcium signal-modulating cyclophilin ligand	32953	4
GDI1	Rab GDP dissociation inhibitor alpha	50583	3
CSTF2	Cleavage stimulation factor subunit 2	46666	2
CSTF2T	Cleavage stimulation factor subunit 2 tau variant	64436	2
PAICS	Multifunctional protein ADE2	47079	7
SEPTIN4	Septin-4	112439	6
COX8A	Cytochrome c oxidase subunit 8A mitochondrial	7579	21
NDUFA8	NADH dehydrogenase [ubiquinone] 1 alpha subcomplex subunit 8	20105	2
STX1B	Syntaxin-1B	33245	2
CLIP2	CAP-Gly domain-containing linker protein 2	115837	1
NCL	Nucleolin	76615	3
GRIPAP1	GRIP1-associated protein 1	90857	2
PPP1CC	Serine/threonine-protein phosphatase	30987	4
TMPO	Lamina-associated polypeptide 2 isoform alpha	75492	4
TJP2	Tight junction protein ZO-2	123584	1
GLUD1	Glutamate dehydrogenase 1 mitochondrial	61398	6
CCT8	T-complex protein 1 subunit theta	59621	3
CDC5L	Cell division cycle 5-like protein	92251	2
UBXN7	UBX domain-containing protein 7	54862	4
PPP1R3F	Protein phosphatase 1 regulatory subunit 3F	82798	3
GABBR2	Gamma-aminobutyric acid type B receptor subunit 2	105821	3
CACNA1E	Voltage-dependent R-type calcium channel subunit alpha	259216	2
PPP1R12A	Protein phosphatase 1 regulatory subunit 12A	115281	3
SVIP	Small VCP/p97-interacting protein	8443	6
GNG12	Guanine nucleotide-binding protein G(I)/G(S)/G(O) subunit gamma-12	8006	3
PPP1CB	Serine/threonine-protein phosphatase PP1-beta catalytic subunit	37187	3
PREPL	Prolyl endopeptidase-like	83927	2
CTSB	Cathepsin B	37822	8
PAK1	Serine/threonine-protein kinase PAK 1	50877	7
MAST3	Microtubule-associated serine/threonine-protein kinase 3	143137	5
MYL10	Myosin regulatory light chain 10	19049	3
CALB1	Calbindin	30025	2
HNRNPA3	Heterogeneous nuclear ribonucleoprotein A3	39595	2
RAN	GTP-binding nuclear protein Ran	24423	3
GSTP1	Glutathione S-transferase P	23356	3
RAB7A	Ras-related protein Rab-7a	18027	3
KHSRP	Far upstream element-binding protein 2	73028	3
SRSF1	Serine/arginine-rich splicing factor 1	27745	3
PCDH1	Protocadherin-1	114743	2
ATP6V0D1	V-type proton ATPase subunit d 1	40329	3
NDUFS5	NADH dehydrogenase [ubiquinone] iron-sulfur protein 5	12517	5
PPIB	Peptidyl-prolyl cis-trans isomerase B	23743	3
HGS	Hepatocyte growth factor-regulated tyrosine kinase substrate	86192	3
LRRC7	Leucine-rich repeat-containing protein 7	172580	3
PCDHGB3	Protocadherin gamma-B3	101204	1
PCDHGA12	Protocadherin gamma-A12	100955	1
PCDHGB4	Protocadherin gamma-B4	99927	1
PCDHGB6	Protocadherin gamma-B6	101043	1
PCDHGA5	Protocadherin gamma-A5	100935	1
PCDHGA7	Protocadherin gamma-A7	101722	1
PCDHGA2	Protocadherin gamma-A2	101484	1
PCDHGB1	Protocadherin gamma-B1	100359	1
PCDHGA1	Protocadherin gamma-A1	101226	1
PCDHGC3	Protocadherin gamma-C3	101077	1
PCDHGB2	Protocadherin gamma-B2	100875	1
PCDHGA6	Protocadherin gamma-A6	100871	1
PCDHGA11	Protocadherin gamma-A11	101543	1
PCDHGC5	Protocadherin gamma-C5	101921	1
PCDHGB5	Protocadherin gamma-B5	99875	1
PCDHGA3	Protocadherin gamma-A3	100970	1
PCDHGB7	Protocadherin gamma-B7	100974	1
PCDHGA4	Protocadherin gamma-A4	103968	1
PCDHGC4	Protocadherin gamma-C4	101214	1
PCDHGA9	Protocadherin gamma-A9	101687	1
PCDHGA10	Protocadherin gamma-A10	101446	1
PCDHGA8	Protocadherin gamma-A8	101480	1
BTF3	Transcription factor BTF3	22168	2
FAM241B	Protein FAM241B	13238	11
SMIM20	Small integral membrane protein 20	7702	2
GGA1	ADP-ribosylation factor-binding protein GGA1	70384	3
RPL31	60S ribosomal protein L31	13955	4
CRKL	Crk-like protein	33777	2
NECAP2	Adaptin ear-binding coat-associated protein 2	21524	6
ERMN	Ermin	30476	2
KAZN	Kazrin	86351	1
ANKRD63	Ankyrin repeat domain-containing protein 63	39620	4
SCG5	Neuroendocrine protein 7B2	21386	6
HNRNPA1	Heterogeneous nuclear ribonucleoprotein A1	33155	1
HNRNPA1L2	Heterogeneous nuclear ribonucleoprotein A1-like 2	34225	1
KRT24	Keratin type I cytoskeletal 24	55087	4
AP3S1	AP-3 complex subunit sigma-1	21732	5
A0A2R8Y422	Ubiquitin-like domain-containing protein	17967	4
PDCD5	Programmed cell death protein 5	14285	2
APOC3	Apolipoprotein C-III	10852	2
STMN2	Stathmin-2	20828	6
PPP1CA	Serine/threonine-protein phosphatase PP1-alpha catalytic subunit	37512	3
NDUFA12	NADH dehydrogenase [ubiquinone] 1 alpha subcomplex subunit 12	17114	4
DPY30	Protein dpy-30 homolog	11250	2
ATP5F1C	ATP synthase subunit gamma mitochondrial	32996	1
GGT7	Glutathione hydrolase 7	70467	1
CLINT1	Clathrin interactor 1	68259	3
SOD1	Superoxide dismutase [Cu-Zn]	15936	1
HPCA	Neuron-specific calcium-binding protein hippocalcin	22427	3
CNOT3	CCR4-NOT transcription complex subunit 3	76569	1
NDUFA2	NADH dehydrogenase [ubiquinone] 1 alpha subcomplex subunit 2	10922	4
HSPA12A	Heat shock 70 kDa protein 12A	74978	3
SPAG9	C-Jun-amino-terminal kinase-interacting protein 4	145169	2
DGKB	Diacylglycerol kinase	90467	3
WIPF2	WAS/WASL-interacting protein family member 2	46289	3
ALDH5A1	Succinate-semialdehyde dehydrogenase	53868	2
TAGLN3	Transgelin-3	22473	3
PPP3CC	Serine/threonine-protein phosphatase 2B catalytic subunit gamma isoform	58129	3
IER3IP1	Immediate early response 3-interacting protein 1	7608	3
ATIC	Bifunctional purine biosynthesis protein PURH	64616	1
TNR	Tenascin-R	149561	3
STK39	STE20/SPS1-related proline-alanine-rich protein kinase	59474	1
FLOT2	Flotillin	47142	4
TMED8	Protein TMED8	35740	2
GATD3B	Glutamine amidotransferase-like class 1 domain-containing protein 3B mitochondrial	19416	2
GATD3A	Glutamine amidotransferase-like class 1 domain-containing protein 3A mitochondrial	28170	2
MRPS36	28S ribosomal protein S36 mitochondrial	4465	4
EEF1B2	Elongation factor 1-beta	3105	1
SH3GLB2	Endophilin-B2	41668	2
MTPN	Myotrophin	5704	2
IRS2	Insulin receptor substrate 2	137334	1
SAMD14	Sterile alpha motif domain-containing protein 14	45056	2
PITHD1	PITH domain-containing protein 1	24178	4
DIP2B	Disco-interacting protein 2 homolog B	171491	3
CTNNA1	Catenin alpha-1	100071	2
CTNNA2	Catenin alpha-2	105313	2
S100A8	Protein S100-A8	10835	5
ATP5F1D	ATP synthase subunit delta mitochondrial	17490	3
SYN3	Synapsin-3	63303	4
RNH1	Ribonuclease inhibitor	8428	2
VSNL1	Visinin-like protein 1	22142	1
EFNB1	Ephrin-B1	38007	1
FLOT1	Flotillin-1	47355	2
KLC2	Kinesin light chain 2	68935	2
DDX6	DDX6 protein	20426	2
NACA	Nascent polypeptide-associated complex subunit alpha muscle-specific form	205419	2
WASF3	Wiskott-Aldrich syndrome protein family member 3	55293	5
ALDH2	Aldehyde dehydrogenase mitochondrial	56381	2
PALM2AKAP2	PALM2 and AKAP2 fusion	41925	3
PALM2	Paralemmin-2	42185	3
CPLX1	Complexin-1	12525	3
NAPG	Gamma-soluble NSF attachment protein	34746	2
SYT7	Synaptotagmin-7	13770	3
ATG3	Ubiquitin-like-conjugating enzyme ATG3	8312	1
MYL6	Myosin light polypeptide 6	26707	3
PTK2B	Protein-tyrosine kinase 2-beta	115875	3
STX16	Syntaxin-16	37031	3
STX16-NPEPL1	STX16-NPEPL1 readthrough (NMD candidate)	43229	3
SRCIN1	SRC kinase signaling inhibitor 1	127105	1
SIPA1L1	Signal-induced proliferation-associated 1-like protein 1	200028	2
ESYT2	Extended synaptotagmin-2	102357	2
OPA1	Dynamin-like 120 kDa protein mitochondrial	46647	1
HSPA4	Heat shock 70 kDa protein 4	52600	2
CAVIN2	Caveolae-associated protein 2	47173	2
IQSEC2	IQ motif and SEC7 domain-containing protein 2	162782	4
GPHN	Gephyrin	79748	3
TIMM13	Mitochondrial import inner membrane translocase subunit Tim13	10500	1
SFPQ	Splicing factor proline- and glutamine-rich	76150	1
LANCL1	Glutathione S-transferase LANCL1	45283	4
ARSA	Arylsulfatase A	53588	1
SYT1	Synaptotagmin I isoform CRA_b	47261	1
CHMP4A	Charged multivesicular body protein 4a	14139	2
DENND1A	DENN domain-containing protein 1A	110577	3
SMAP1	Stromal membrane-associated protein 1	49219	5
LAMTOR1	Ragulator complex protein LAMTOR1	17521	1
NAP1L1	Nucleosome assembly protein 1-like 1	38029	3
QDPR	Dihydropteridine reductase	25790	2
MINK1	Misshapen-like kinase 1	149821	3
LRRC47	Leucine-rich repeat-containing protein 47	63473	2
YTHDF3	YTH domain family member 3 isoform CRA_a	58311	1
LMNA	Prelamin-A/C	74140	1
SIRT2	NAD-dependent protein deacetylase sirtuin-2	12779	2
NDUFAF2	NADH dehydrogenase [ubiquinone] 1 alpha subcomplex assembly factor 2	19856	3
PIPSL	Putative PIP5K1A and PSMD4-like protein	95048	2
ACOT13	Acyl-coenzyme A thioesterase 13	14960	2
CD44	CD44 antigen	22683	3
EIF4H	Eukaryotic translation initiation factor 4H	27385	2
PRDX6	Peroxiredoxin-6	25035	3
GNAT3	Guanine nucleotide-binding protein G(t) subunit alpha-3	40357	3
RBSN	Rabenosyn-5	88870	2
DOCK4	Dedicator of cytokinesis protein 4	225204	3
DBNL	Drebrin-like protein	45746	2
ACTN1	Alpha-actinin-1	94826	2
ACTN4	Alpha-actinin-4	104854	2
NDUFB1	NADH dehydrogenase [ubiquinone] 1 beta subcomplex subunit 1	6961	3
STRN4	Striatin-4	80596	2
STX1A	Syntaxin-1A	29573	2
RGS14	Regulator of G-protein signaling 14	61447	2
APOOL	MICOS complex subunit MIC27	29159	3
TNKS1BP1	182 kDa tankyrase-1-binding protein	181795	1
PDPK2P	Putative 3-phosphoinositide-dependent protein kinase 2	44765	2
PDPK1	3-phosphoinositide-dependent protein kinase 1	60329	2
FAM114A2	Protein FAM114A2	55468	2
MYL6B	Myosin light chain 6B	19036	3
SDHD	Succinate dehydrogenase [ubiquinone] cytochrome b small subunit	11148	4
MT-ATP6	ATP synthase subunit a	24817	1
AK1	Adenylate kinase isoenzyme 1	21635	4
COX17	Cytochrome c oxidase copper chaperone	6915	3
UQCRFS1	Cytochrome b-c1 complex subunit Rieske mitochondrial	29668	2
UQCRFS1P1	Putative cytochrome b-c1 complex subunit Rieske-like protein 1	30815	2
GBF1	Golgi-specific brefeldin A-resistance guanine nucleotide exchange factor 1	206444	1
ARFGAP1	ADP-ribosylation factor GTPase-activating protein 1	37109	2
PSMC1	26S proteasome regulatory subunit 4	49185	1
GSTM1	Glutathione S-transferase Mu 1	10381	1
GSTM2	Glutathione S-transferase Mu 2	21363	1
GSTM4	Glutathione S-transferase Mu 4	25563	1
SPP1	Osteopontin	35423	2
HCFC1	Host cell factor 1	208730	2
WNK1	Serine/threonine-protein kinase WNK1	225501	2
ETFB	Electron transfer flavoprotein subunit beta	27844	1
VAPB	Vesicle-associated membrane protein-associated protein B/C	27228	1
TCEAL5	Transcription elongation factor A protein-like 5	23307	5
COX6B1	Cytochrome c oxidase subunit 6B1	10192	5
SYNPR	Synaptoporin	22298	2
PHACTR1	Phosphatase and actin regulator 1	18550	2
LITAF	Lipopolysaccharide-induced tumor necrosis factor-alpha factor	7559	2
TIMM8A	Mitochondrial import inner membrane translocase subunit Tim8 A	10998	2
NRAS	GTPase NRas	21229	2
KRAS	GTPase KRas	21656	2
COX5A	Cytochrome c oxidase subunit 5A mitochondrial	12088	2
TPM1	Tropomyosin alpha-1 chain	28525	2
DAD1	Dolichyl-diphosphooligosaccharide--protein glycosyltransferase subunit DAD1	7288	2
RAB10	Ras-related protein Rab-10	22541	2
TCEAL6	Transcription elongation factor A protein-like 6	22298	5
TCEAL3	Transcription elongation factor A protein-like 3	22502	5
SYNCRIP	Heterogeneous nuclear ribonucleoprotein Q	52046	2
AMER2	APC membrane recruitment protein 2	69507	4
IDH3A	Isocitrate dehydrogenase [NAD] subunit alpha mitochondrial	39592	2
CBARP	Voltage-dependent calcium channel beta subunit-associated regulatory protein	73929	4
MMP17	Matrix metalloproteinase-17	66653	2
FMN2	Formin-2	180105	1
PPP1R21	Protein phosphatase 1 regulatory subunit 21	88314	1
HMGB1	High mobility group protein B1	18311	4
HBS1L	HBS1-like protein	75473	2
LYSMD1	LysM and putative	25003	3
OGDH	2-oxoglutarate dehydrogenase mitochondrial	99016	1
FLG2	Filaggrin-2	248072	2
NES	Nestin	177438	4
PKP4	Plakophilin-4	131868	1
DLG1	Disks large homolog 1	103193	1
KATNB1	Katanin p80 WD40 repeat-containing subunit B1	72334	1
PPP1R9A	Neurabin-1	123342	3
WDR47	WD repeat-containing protein 47	98702	2
PAFAH1B1	Platelet-activating factor acetylhydrolase IB subunit alpha	46638	1
ANKS1B	Ankyrin repeat and sterile alpha motif domain-containing protein 1B	32811	2
CAST	Calpastatin	80999	1
STMN3	Stathmin-3	21017	1
CTNNB1	Catenin beta-1	78405	2
LARP1	La-related protein 1	123510	3
EFHD2	EF-hand domain-containing protein D2	26697	1
PLEKHA4	Pleckstrin homology domain-containing family A member 4	85401	4
SFXN5	Sideroflexin-5	37124	1
AP3S2	AP-3 complex subunit sigma-2	22017	2
C15orf38-AP3S2	Protein C15orf38-AP3S2	43882	2
HABP4	Intracellular hyaluronan-binding protein 4	45785	2
KIAA1211L	Uncharacterized protein KIAA1211-like	102157	2
SYNJ2BP	Synaptojanin-2-binding protein	15928	1
SYNJ2BP-COX16	SYNJ2BP-COX16 readthrough	20527	1
DDI2	Protein DDI1 homolog 2	44523	1
ABI1	Abl interactor 1	43295	2
CAND1	Cullin-associated NEDD8-dissociated protein 1	136375	1
CAND2	Cullin-associated NEDD8-dissociated protein 2	135256	1
JPH1	Junctophilin-1	71686	2
ATXN2L	Ataxin-2-like protein	113374	4
NLGN2	Neuroligin-2	90820	3
NUDCD3	NudC domain-containing protein 3	40822	2
MINDY2	Ubiquitin carboxyl-terminal hydrolase MINDY-2	67106	1
PRAF2	PRA1 family protein	17188	1
GNG4	Guanine nucleotide-binding protein G(I)/G(S)/G(O) subunit gamma-4	8389	3
RPS28	40S ribosomal protein S28	7841	3
C19orf12	Protein C19orf12	16286	1
KBTBD11	Kelch repeat and BTB domain-containing protein 11	65720	2
WASL	Neural Wiskott-Aldrich syndrome protein	54827	2
MAPK10	Mitogen-activated protein kinase	43047	2
PLPPR4	Phospholipid phosphatase-related protein type 4	66200	1
TNS1	Tensin-1	183223	2
ATP6V1D	V-type proton ATPase subunit D	28263	3
THY1	Thy-1 membrane glycoprotein	16150	1
APOE	Apolipoprotein E	36154	2
ARHGEF2	Rho guanine nucleotide exchange factor 2	111543	1
SH3GL3	Endophilin-A3	39285	1
QKI	Protein quaking	37671	4
CNP	2' 3'-cyclic-nucleotide 3'-phosphodiesterase	47579	3
SLC32A1	Vesicular inhibitory amino acid transporter	57415	1
DKK3	Dickkopf-related protein 3	38390	2
PDHA1	Pyruvate dehydrogenase E1 component subunit alpha somatic form mitochondrial	43296	1
MT-CO2	Cytochrome c oxidase subunit 2	25565	1
SLC17A7	Vesicular glutamate transporter 1	61613	1
CSNK1D	Casein kinase I isoform delta	47330	2
HSPB6	Heat shock protein beta-6	14664	1
CACNA1B	Voltage-dependent N-type calcium channel subunit alpha	262263	2
MRPL49	39S ribosomal protein L49 mitochondrial	19198	1
PPP3R1	Calcineurin subunit B type 1	18208	1
PPT1	Palmitoyl-protein thioesterase 1	10016	2
RPL27	60S ribosomal protein L27	15798	2
NDUFA4	Cytochrome c oxidase subunit NDUFA4	9370	1
RAP1GAP2	Rap1 GTPase-activating protein 2	80056	3
CUTA	Protein CutA	19116	2
PFN2	Profilin	9840	1
APP	Amyloid-beta precursor protein	75110	1
PTGDS	Prostaglandin-H2 D-isomerase	21029	1
SAMD12	Sterile alpha motif domain-containing protein 12	7331	1
SLC2A13	Proton myo-inositol cotransporter	38093	1
H3-3A	Histone H3.3	15328	2
RIMS1	Regulating synaptic membrane exocytosis protein 1	189071	1
EWSR1	RNA-binding protein EWS	61415	2
VMA21	Vacuolar ATPase assembly integral membrane protein VMA21	11354	1
HPRT1	Hypoxanthine-guanine phosphoribosyltransferase	24579	1
CYLD	Ubiquitin carboxyl-terminal hydrolase CYLD	101898	2
VCPIP1	Deubiquitinating protein VCIP135	134320	1
EIF5	Eukaryotic translation initiation factor 5	49223	1
GSK3B	Glycogen synthase kinase-3 beta	46744	1
NDUFA5	NADH dehydrogenase [ubiquinone] 1 alpha subcomplex subunit 5	7842	2
COX7A2L	Cytochrome c oxidase subunit 7A-related protein mitochondrial	8840	2
ACAA2	3-ketoacyl-CoA thiolase mitochondrial	41602	1
NME1	Nucleoside diphosphate kinase A	9371	1
NME2	HCG2001850 isoform CRA_c	9583	1
NME1-NME2	NME1-NME2 readthrough	22422	1
DLST	Dihydrolipoyllysine-residue succinyltransferase component of 2-oxoglutarate dehydrogenase complex mitochondrial	9204	1
PLIN4	Perilipin-4	134431	1
GRASP	General receptor for phosphoinositides 1-associated scaffold protein	42623	2
NBEA	Neurobeachin	327821	1
GPM6A	Neuronal membrane glycoprotein M6-a	31210	1
CDIP1	Cell death-inducing p53-target protein 1	21892	1
HSPA4L	Heat shock 70 kDa protein 4L	94512	1
MT-ATP8	ATP synthase protein 8	7992	1
CIAPIN1	Fe-S cluster assembly protein DRE2	26446	2
GNB1	Guanine nucleotide-binding protein G(I)/G(S)/G(T) subunit beta-1	37377	1
GNB2	Guanine nucleotide-binding protein G(I)/G(S)/G(T) subunit beta-2	32408	1
SEPTIN3	Neuronal-specific septin-3	40704	3
STAM2	Signal transducing adapter molecule 2	58164	1
SF3B2	Splicing factor 3B subunit 2	98170	1
DLAT	Acetyltransferase component of pyruvate dehydrogenase complex	57587	1
ANXA5	Annexin A5	3713	2
ADGRL1	Adhesion G protein-coupled receptor L1	162716	2
RAB11FIP5	Rab11 family-interacting protein 5	138414	2
LSM14B	Protein LSM14 homolog B	42071	4
FAM120C	Constitutive coactivator of PPAR-gamma-like protein 2	99352	1
ARMCX2	Armadillo repeat-containing X-linked protein 2	65684	1
NAPB	Beta-soluble NSF attachment protein	33557	1
SYT3	Synaptotagmin-3	63304	1
NDUFA7	NADH dehydrogenase [ubiquinone] 1 alpha subcomplex subunit 7	12551	2
MAP6D1	MAP6 domain-containing protein 1	21005	1
SRSF3	Serine/arginine-rich-splicing factor 3	10321	1
GPRIN1	G protein-regulated inducer of neurite outgrowth 1	102399	1
SLC1A2	Amino acid transporter	53576	1
FARSA	Phenylalanine--tRNA ligase alpha subunit	62395	1
NFASC	Neurofascin	150026	1
HDAC4	Histone deacetylase 4	119040	1
EPS15	Epidermal growth factor receptor substrate 15	98656	2
TXN	Thioredoxin	11737	1
RCSD1	CapZ-interacting protein	41261	2
CEP170	Centrosomal protein of 170 kDa	175292	2
ETFA	Electron transfer flavoprotein subunit alpha mitochondrial	35080	1
CARS1	Cysteinyl-tRNA synthetase 1	14277	2
MAP2K2	Dual specificity mitogen-activated protein kinase kinase 2	44424	3
ATP6V0A1	V-type proton ATPase subunit a	90500	1
CORO1A	Coronin-1A	51026	2
OXCT1	Succinyl-CoA:3-ketoacid coenzyme A transferase 1 mitochondrial	56158	1
EFNB3	Ephrin-B3	35835	1
DDAH1	N(G) N(G)-dimethylarginine dimethylaminohydrolase 1	20535	2
DDAH2	N(G) N(G)-dimethylarginine dimethylaminohydrolase 2	29644	2
DENR	Density-regulated protein	17770	4
MAN1A1	Mannosyl-oligosaccharide 1 2-alpha-mannosidase IA	72969	2
ARHGEF12	Rho guanine nucleotide exchange factor 12	173231	1
SPTBN2	Spectrin beta chain non-erythrocytic 2	271323	1
DNM2	Dynamin-2	98064	2
OLFM1	Noelin	55343	1
TH	Tyrosine 3-monooxygenase	58600	2
MCTP1	Multiple C2 and transmembrane domain-containing protein 1	111624	1
ALDH1A1	Retinal dehydrogenase 1	54862	1
UBE2NL	Putative ubiquitin-conjugating enzyme E2 N-like	17377	1
UBE2N	Ubiquitin-conjugating enzyme E2 N	10089	1
CHMP2B	Charged multivesicular body protein 2b	20772	1
POLDIP3	POLDIP3 protein	24840	1
DDX3Y	ATP-dependent RNA helicase DDX3Y	73154	2
RPL6	60S ribosomal protein L6	32728	2
SYNE1	Nesprin-1	964863	2
SHANK2	SH3 and multiple ankyrin repeat domains protein 2	134800	1
LRRFIP2	Leucine-rich repeat flightless-interacting protein 2	82171	1
SNTB2	Beta-2-syntrophin	57950	1
HNRNPDL	Heterogeneous nuclear ribonucleoprotein D-like	40040	1
LONP1	Lon protease homolog mitochondrial	93297	1
MARCKSL1	MARCKS-related protein	19529	1
PDCD10	Programmed cell death protein 10	21807	1
SPTBN4	Spectrin beta chain	289060	1
CSNK1E	Casein kinase I isoform epsilon	47315	1
AP1S1	AP complex subunit sigma	18602	1
KRT74	Keratin type II cytoskeletal 74	57865	1
KRT73	Keratin type II cytoskeletal 73	58923	1
KRT72	Keratin type II cytoskeletal 72	55877	1
KRT71	Keratin type II cytoskeletal 71	57292	1
CARHSP1	Calcium-regulated heat-stable protein 1	15892	1
VPS26B	Vacuolar protein sorting-associated protein 26B	39155	1
NUP107	Nuclear pore complex protein Nup107	11348	1
CANX	Calnexin	67568	2
PTPRZ1	Receptor-type tyrosine-protein phosphatase zeta	166717	1
FH	Fumarate hydratase mitochondrial	54637	2
SUB1	Activated RNA polymerase II transcriptional coactivator p15	14395	1
PTPN23	Tyrosine-protein phosphatase non-receptor type 23	178972	1
APOC2	Apolipoprotein C-II	9577	1
FABP5	Fatty acid-binding protein 5	15164	3
SLC30A3	Zinc transporter 3	41945	1
MAP2K1	Dual specificity mitogen-activated protein kinase kinase 1	43439	1
PSME2	Proteasome activator complex subunit 2	27402	2
SRGAP1	SLIT-ROBO Rho GTPase activating protein 1 isoform CRA_a	116842	1
PSD3	PH and SEC7 domain-containing protein 3	116033	1
CNN3	Calponin-3	36414	3
CTTNBP2	Cortactin-binding protein 2	181050	2
DLGAP2	Disks large-associated protein 2	107223	1
AKAP9	A-kinase anchor protein 9	452990	1
PRUNE2	Protein prune homolog 2	299774	1
ATP6V1G1	V-type proton ATPase subunit G 1	13758	2
GMFB	Glia maturation factor beta	16713	1
DAZAP1	DAZ-associated protein 1	43255	1
SEC61B	Protein transport protein Sec61 subunit beta	9974	1
MCRIP1	HCG1818442 isoform CRA_a	12951	1
DIDO1	Death-inducer obliterator 1	243870	2
SARS	Serine--tRNA ligase cytoplasmic	58777	1
SARS1	Seryl-tRNA synthetase 1	61313	1
RPS8	40S ribosomal protein S8	21880	1
GLS	Glutaminase kidney isoform mitochondrial	73461	1
FAM126B	Protein FAM126B	58647	2
RPL7A	60S ribosomal protein L7a	29996	1
HARS1	Histidyl-tRNA synthetase 1	6744	1
HARS	Histidine--tRNA ligase cytoplasmic	57411	1
CNTN1	Contactin-1	113320	1
ZFAND2B	AN1-type zinc finger protein 2B	10578	2
NCAM1	Neural cell adhesion molecule 1	83743	1
NUTF2	Nuclear transport factor 2	14478	1
SON	Protein SON	50252	1
ALDH6A1	Methylmalonate-semialdehyde dehydrogenase [acylating] mitochondrial	57840	1
NSFL1C	NSFL1 cofactor p47	40573	1
MLC1	Membrane protein MLC1	41141	1
CST3	Cystatin-C	15799	2
LGALSL	Galectin-related protein	8117	1
GABRA1	Gamma-aminobutyric acid receptor subunit alpha-1	51802	2
SLC12A2	Solute carrier family 12 (Sodium/potassium/chloride transporters) member 2 isoform CRA_a	124592	1
HDGF	Hepatoma-derived growth factor	26788	1
USP8	Ubiquitin carboxyl-terminal hydrolase 8	127523	1
GTF2I	General transcription factor II-I	112416	1
MAP2K7	Dual specificity mitogen-activated protein kinase kinase 7	47485	1
SRGAP2	SLIT-ROBO Rho GTPase-activating protein 2	120742	1
NGEF	Ephexin-1	82496	1
PSMA5	Proteasome subunit alpha type-5	26411	1
CRYAB	Alpha-crystallin B chain	11997	1
COL24A1	Collagen alpha-1(XXIV) chain	175496	1
RBM26	RNA-binding protein 26	113794	1
MPIG6B	C6orf25	24904	1
HDLBP	High density lipoprotein binding protein (Vigilin) isoform CRA_a	141439	1
KIAA1549L	UPF0606 protein KIAA1549L	198997	1
REV3L	DNA polymerase zeta catalytic subunit	352776	1
SLC8A2	Sodium/calcium exchanger 2	100368	1
RPS10	40S ribosomal protein S10	18898	1
RPS10-NUDT3	RPS10-NUDT3 readthrough	33141	1
NUP214	Nuclear pore complex protein Nup214	212482	1
MAGED2	Melanoma-associated antigen D2	63139	1
FABP3	Fatty acid-binding protein heart	14858	2
RBM14	RNA-binding protein 14	69492	1
PCBP2	Poly(rC)-binding protein 2	38580	1
CMTM5	CKLF-like MARVEL transmembrane domain-containing protein 5	24653	1
ZNFX1	NFX1-type zinc finger-containing protein 1	220225	1
LETM1	Mitochondrial proton/calcium exchanger protein	83354	1
PCNT	Pericentrin	378039	1
TEX2	Testis-expressed protein 2	125384	1
AKAP13	A-kinase anchor protein 13	307550	3
HCN1	Potassium/sodium hyperpolarization-activated cyclic nucleotide-gated channel 1	98796	1
ARPC4	Actin-related protein 2/3 complex subunit 4	19667	1
ARPC4-TTLL3	Actin-related protein 2/3 complex subunit 4	21059	1
HEXA	Beta-hexosaminidase subunit alpha	60703	1
ZNF318	Zinc finger protein 318	251110	1
GNG3	Guanine nucleotide-binding protein G(I)/G(S)/G(O) subunit gamma-3	8305	1
TJP1	Tight junction protein ZO-1	187847	1
ITIH6	Inter-alpha-trypsin inhibitor heavy chain H6	143187	1
RPH3A	Rabphilin-3A	71144	1
ITCH	E3 ubiquitin-protein ligase	94747	1
AGAP2	Arf-GAP with GTPase ANK repeat and PH domain-containing protein 2	124673	1
NSUN4	5-methylcytosine rRNA methyltransferase NSUN4	17056	2
KTN1	Kinectin	156275	1
ASAP1	Arf-GAP with SH3 domain ANK repeat and PH domain-containing protein 1	124772	1
CDK5	Cyclin-dependent-like kinase 5	33304	1
ASAP2	Arf-GAP with SH3 domain ANK repeat and PH domain-containing protein 2	111650	1
CDC14A	Dual-specificity protein phosphatase CDC14A	61551	1
SHROOM3	Protein Shroom3	208048	1
CCDC30	Coiled-coil domain-containing protein 30	91333	1
MDGA1	MAM domain-containing glycosylphosphatidylinositol anchor protein 1	105790	1
CACNB1	Voltage-dependent L-type calcium channel subunit beta-1	65714	1
GRM5	Metabotropic glutamate receptor 5	132469	1
TTC24	Tetratricopeptide repeat protein 24	63396	1
TPD52L2	Tumor protein D54	22238	1
NEDD4L	E3 ubiquitin-protein ligase NEDD4-like	140818	1
MYBBP1A	Myb-binding protein 1A	148854	1
PTPN5	Tyrosine-protein phosphatase non-receptor type 5	63538	1
MIOS	GATOR complex protein MIOS	98584	1
PAXIP1	PAX-interacting protein 1	121341	1
PEX5L	PEX5-related protein	69697	1
ABAT	4-aminobutyrate aminotransferase mitochondrial	58141	1
AHSA1	Activator of 90 kDa heat shock protein ATPase homolog 1	38274	2
DDT	D-dopachrome decarboxylase	14193	1
TLR7	Toll-like receptor 7	120922	1
OTUB1	Ubiquitin thioesterase OTUB1	31284	1
PTPN21	Tyrosine-protein phosphatase non-receptor type 21	133281	1
CDSN	CDSN	51607	1
SEC24B	Protein transport protein Sec24B	137417	1
SF1	Splicing factor 1	68330	2
BMPER	BMP-binding endothelial regulator protein	17747	1
CRYBG2	Beta/gamma crystallin domain-containing protein 2	177912	2
NOS1	Nitric oxide synthase	161017	1
PCBP1	Poly(rC)-binding protein 1	37498	1
CMTM4	CKLF-like MARVEL transmembrane domain-containing protein 4	25828	1
HELZ	Probable helicase with zinc finger domain	218968	1
NSMF	NMDA receptor synaptonuclear signaling and neuronal migration factor	60143	1
CKMT2	Creatine kinase S-type mitochondrial	47505	1
GGA3	ADP-ribosylation factor-binding protein GGA3	67917	1
UBXN1	UBX domain-containing protein 1	27016	1
ZNF891	Zinc finger protein 891	64057	1
DST	Dystonin	860679	1
RAD23A	UV excision repair protein RAD23 homolog A	30485	1
PPFIBP1	Liprin-beta-1	32223	1
PPFIBP2	Liprin-beta-2	98544	1

## Sheet: CAU_SZ2
GS	Protein Description	Av. Mass	Spectral Count
TUBB4A	Tubulin beta-4A chain	49586	344
TUBB4B	Tubulin beta-4B chain	49831	349
TUBB2A	Tubulin beta-2A chain	49907	343
TUBA1A	Tubulin alpha-1A chain	50136	374
TUBA1B	Tubulin alpha-1B chain	50152	375
TUBB	Tubulin beta chain	49671	325
TUBA1C	Tubulin alpha-1C chain	49895	328
MAP1B	Microtubule-associated protein 1B	270632	272
TUBA3C	Tubulin alpha-3C chain	49960	252
TUBA3D	Tubulin alpha-3D chain	49960	252
MAP2	Microtubule-associated protein 2	199525	342
CKB	Creatine kinase B-type	42644	235
MAPT	Microtubule-associated protein	78955	253
DPYSL2	Dihydropyrimidinase-related protein 2	73503	358
SYN1	Synapsin-1	74111	202
TUBB3	Tubulin beta-3 chain	50433	198
RTN4	Reticulon-4	129931	227
MAP1A	Microtubule-associated protein 1A	305484	199
TUBA4A	Tubulin alpha-4A chain	49924	197
TUBB6	Tubulin beta-6 chain	49857	196
SYNPO	Synaptopodin	99463	147
ACTB	Actin cytoplasmic 1	41737	219
ACTG1	Actin cytoplasmic 2	41793	187
TUBA8	Tubulin alpha-8 chain	50094	110
SNAP91	Clathrin coat assembly protein AP180	91971	142
MBP	Myelin basic protein	17119	467
MAP4	Microtubule-associated protein	245442	123
GFAP	Glial fibrillary acidic protein	49880	256
EPN1	Epsin-1	60293	67
AHNAK	Neuroblast differentiation-associated protein AHNAK	629114	42
TUBB8B	Tubulin beta 8B	49573	108
ANK2	Ankyrin-2	418442	73
VAMP2	Vesicle-associated membrane protein 2	12251	127
SYN2	Synapsin-2	62996	123
ACTC1	Actin alpha cardiac muscle 1	42019	119
NEFL	Neurofilament light polypeptide	61517	52
HBB	Hemoglobin subunit beta	15998	50
SNCA	Alpha-synuclein	14460	34
MAP6	Microtubule-associated protein 6	86505	48
AQP4	Aquaporin-4	38178	70
SCAMP1	Secretory carrier-associated membrane protein 1	37920	54
SYNGR3	Synaptogyrin-3	24555	46
RTN1	Reticulon-1	83618	56
TPPP	Tubulin polymerization-promoting protein	23694	66
SCG2	Secretogranin-2	70941	37
SPTAN1	Spectrin alpha chain non-erythrocytic 1	287604	53
ATP5F1B	ATP synthase subunit beta mitochondrial	56560	22
WASF1	Wiskott-Aldrich syndrome protein family member 1	61652	37
PCSK1N	ProSAAS	27372	50
SNCG	Gamma-synuclein	13331	61
EPB41L3	Band 4.1-like protein 3	120677	27
PPP3CA	Serine/threonine-protein phosphatase 2B catalytic subunit alpha isoform	58688	48
PLEC	Plectin	531796	29
SHANK3	SH3 and multiple ankyrin repeat domains protein 3	184666	30
CFL1	Cofilin-1	18502	25
ATP5F1A	ATP synthase subunit alpha mitochondrial	59751	23
DMTN	Dematin	45514	53
NEFM	Neurofilament medium polypeptide	98381	38
AHCYL1	S-adenosylhomocysteine hydrolase-like protein 1	58952	62
POTEKP	Putative beta-actin-like protein 3	42016	36
VAMP3	Vesicle-associated membrane protein 3	11309	27
DBN1	Drebrin	71429	59
HBA1	Hemoglobin subunit alpha	15258	84
PPIA	Peptidyl-prolyl cis-trans isomerase	13022	26
ADD2	Beta-adducin	80854	26
CRYM	Ketimine reductase mu-crystallin	33776	27
MDH2	Malate dehydrogenase mitochondrial	35503	20
RTN3	Reticulon-3	112611	21
SPTBN1	Spectrin beta chain non-erythrocytic 1	274608	29
ADIRF	Adipogenesis regulatory factor	7855	24
GAPDH	Glyceraldehyde-3-phosphate dehydrogenase	36053	19
ALDOA	Fructose-bisphosphate aldolase A	39420	24
ENO1	Alpha-enolase	47327	15
PENK	Proenkephalin-A	30787	53
NRGN	Neurogranin	7618	76
VIM	Vimentin	53652	28
AKAP12	A-kinase anchor protein 12	191480	36
KRT1	Keratin type II cytoskeletal 1	66039	32
DCTN2	Dynactin subunit 2	44231	17
SDCBP	Syndecan binding protein (Syntenin) isoform CRA_a	34819	21
SNCB	Beta-synuclein	12931	22
BAIAP2	Brain-specific angiogenesis inhibitor 1-associated protein 2	60868	21
UBQLN2	Ubiquilin-2	65696	27
SNAP25	Synaptosomal-associated protein 25	23315	17
DAB2IP	Disabled homolog 2-interacting protein	124418	24
EEF1A1	Elongation factor 1-alpha 1	47883	28
ACTBL2	Beta-actin-like protein 2	42003	23
HBD	Hemoglobin subunit delta	16055	16
CHGB	Secretogranin-1	78276	22
BSN	Protein bassoon	416475	21
BIN1	Myc box-dependent-interacting protein 1	64699	20
KRT9	Keratin type I cytoskeletal 9	62064	14
EPB41L1	Band 4.1-like protein 1	175041	24
PRSS3	Trypsin-3	32529	70
ENO2	Gamma-enolase	47269	13
VGF	Neurosecretory protein VGF	67258	32
COX7C	Cytochrome c oxidase subunit 7C mitochondrial	7245	26
YWHAZ	14-3-3 protein zeta/delta	27745	6
PKM	Pyruvate kinase PKM	57937	12
SLC1A4	Neutral amino acid transporter A	55723	17
KRT10	Keratin type I cytoskeletal 10	58827	7
ATP2B2	Plasma membrane calcium-transporting ATPase 2	136876	28
CYCS	Cytochrome c	11749	21
SIRPA	Tyrosine-protein phosphatase non-receptor type substrate 1	54967	27
PRSS1	Trypsin-1	28123	49
AAK1	AP2-associated protein kinase 1	103885	17
DCTN1	Dynactin subunit 1	139094	14
AMPH	Amphiphysin	76257	19
WBP2	WW domain-binding protein 2	25807	20
ALB	Serum albumin	69227	23
GJA1	Gap junction alpha-1 protein	43008	28
INA	Alpha-internexin	55391	26
HSPA8	Heat shock cognate 71 kDa protein	70898	15
ARPP19	cAMP-regulated phosphoprotein 19	12323	17
DPYSL3	Dihydropyrimidinase-related protein 3	61963	35
BSCL2	Seipin	44392	21
BCL2L13	Bcl-2-like protein 13	48872	14
TSC22D1	TSC22 domain family protein 1	109676	14
ADD3	Gamma-adducin	79155	14
PICALM	Phosphatidylinositol-binding clathrin assembly protein	70755	19
AGFG1	Arf-GAP domain and FG repeat-containing protein 1	58260	7
CRIP2	Cysteine-rich protein 2	22493	11
CALM3	Calmodulin-3	16838	16
CALM1	Calmodulin-1	16838	16
CALM2	Calmodulin-2	16838	16
UBQLN1	Ubiquilin-1	62519	18
EEF1A2	Elongation factor 1-alpha 2	50470	17
CRMP1	Dihydropyrimidinase-related protein 1	62030	14
DNM1	Dynamin-1	94017	14
TCP1	T-complex protein 1 subunit alpha	60344	11
PALM	Paralemmin-1	42076	31
ATP8A1	Phospholipid-transporting ATPase IA	131369	19
HSPB1	Heat shock protein beta-1	22783	22
ATP1A3	Sodium/potassium-transporting ATPase subunit alpha	108279	7
A0A2R8YEY8	Sodium/potassium-transporting ATPase subunit alpha	111196	7
PEBP1	Phosphatidylethanolamine-binding protein 1	21057	7
DPYSL5	Dihydropyrimidinase-related protein 5	61421	10
ATP1A1	Sodium/potassium-transporting ATPase subunit alpha-1	112896	7
DNAJC6	Putative tyrosine-protein phosphatase auxilin	99997	10
SORBS2	Sorbin and SH3 domain-containing protein 2	124107	11
AKAP5	A-kinase anchor protein 5	47088	10
ALDOC	Fructose-bisphosphate aldolase C	39456	8
POLR2M	DNA-directed RNA polymerase II subunit GRINL1A isoforms 4/5	15131	7
SLC6A17	Sodium-dependent neutral amino acid transporter SLC6A17	81001	19
TFG	Protein TFG	43448	10
PDE1B	Calcium/calmodulin-dependent 3' 5'-cyclic nucleotide phosphodiesterase 1B	61380	10
SYNJ1	Synaptojanin-1	168158	30
SYNPR	Synaptoporin	29166	11
HSPD1	60 kDa heat shock protein mitochondrial	61055	12
PPP1R1A	Protein phosphatase 1 regulatory subunit 1A	7355	18
SGIP1	SH3-containing GRB2-like protein 3-interacting protein 1	89109	7
TPPP3	Tubulin polymerization-promoting protein family member 3	18985	24
PPP1R1B	Protein phosphatase 1 regulatory subunit 1B	19341	46
PSMF1	Proteasome inhibitor PI31 subunit	28957	9
ENSA	Alpha-endosulfine	13133	12
SYP	Synaptophysin	33845	17
ATP2B1	Plasma membrane calcium-transporting ATPase 1	134685	10
INF2	Inverted formin-2	135624	20
OXR1	Oxidation resistance protein 1	97970	9
PGAM1	Phosphoglycerate mutase 1	28804	6
PGAM4	Probable phosphoglycerate mutase 4	28777	6
STXBP1	Syntaxin-binding protein 1	67328	15
CAPNS1	Calpain small subunit 1	28316	13
SORBS1	Sorbin and SH3 domain-containing protein 1	142513	9
CTTN	Src substrate cortactin	61586	6
TPI1	Triosephosphate isomerase	30791	11
ATP6V1B2	V-type proton ATPase subunit B brain isoform	56501	15
NDUFS4	NADH dehydrogenase [ubiquinone] iron-sulfur protein 4 mitochondrial	20108	10
MYL12A	Myosin regulatory light chain 12A	19794	5
MYL12B	Myosin regulatory light chain 12B	19779	5
DPYSL4	Dihydropyrimidinase-related protein 4	61878	16
MDH1	Malate dehydrogenase cytoplasmic	36426	7
RPLP1	60S acidic ribosomal protein P1	11514	6
HNRNPA2B1	Heterogeneous nuclear ribonucleoproteins A2/B1	37430	10
HIST1H2AH	Histone H2A type 1-H	13906	7
H2AC14	Histone H2A type 1-J	13936	7
HIST2H2AC	Histone H2A type 2-C	13988	7
H2AFJ	Histone H2A.J	14019	7
H2AC7	Histone H2A type 1-D	14107	7
H2AC11	Histone H2A type 1	14091	7
HIST3H2A	Histone H2A type 3	14121	7
HIST1H2AC	Histone H2A type 1-C	14105	7
HIST2H2AA3	Histone H2A type 2-A	14095	7
H2AC4	Histone H2A type 1-B/E	14135	7
hCG_2039566	Histone H2A	18482	7
NECAP1	Adaptin ear-binding coat-associated protein 1	19007	12
DYNLRB1	Dynein light chain roadblock-type 1	16253	5
UBAP2L	Ubiquitin-associated protein 2-like	113628	11
ANXA1	Annexin A1	38714	5
ADD1	Alpha-adducin	80955	18
DYNC1I1	Cytoplasmic dynein 1 intermediate chain 1	60823	11
NPY	Pro-neuropeptide Y	10851	19
STMN1	Stathmin	17302	7
UBA1	Ubiquitin-like modifier-activating enzyme 1	117849	19
SYNGAP1	Ras/Rap GTPase-activating protein SynGAP	148284	7
EPS15L1	Epidermal growth factor receptor substrate 15-like 1	94255	9
DLGAP3	Disks large-associated protein 3	106040	11
WNK2	Serine/threonine-protein kinase WNK2	234378	4
GPRIN3	G protein-regulated inducer of neurite outgrowth 3	82439	21
UBQLN4	Ubiquilin-4	63853	15
SEPTIN7	Septin-7	48716	8
HEPACAM	Hepatocyte cell adhesion molecule	46027	8
LMO7	LIM domain only protein 7	158202	8
EPB41L2	Band 4.1-like protein 2	90997	17
PSIP1	PC4 and SFRS1-interacting protein	60103	10
MTHFD1	C-1-tetrahydrofolate synthase cytoplasmic	92570	9
APOA2	Apolipoprotein A-II	11175	8
SCAMP3	Secretory carrier-associated membrane protein 3	38287	6
PRKAR2B	cAMP-dependent protein kinase type II-beta regulatory subunit	46302	3
PDHB	Pyruvate dehydrogenase E1 component subunit beta mitochondrial	39233	7
ITSN1	Intersectin-1	195420	6
RPLP2	60S acidic ribosomal protein P2	11665	6
CRTC1	CREB-regulated transcription coactivator 1	62686	13
TOLLIP	Toll-interacting protein	23280	10
MRTFB	Myocardin-related transcription factor B	118127	5
TMSB10	Thymosin beta-10	5026	17
KRT2	Keratin type II cytoskeletal 2 epidermal	65433	9
CHGA	Chromogranin A (Parathyroid secretory protein 1) isoform CRA_b	34269	8
PABPC1	Polyadenylate-binding protein	58536	7
PRKAR2A	cAMP-dependent protein kinase type II-alpha regulatory subunit	45518	5
CNN3	Calponin-3	36414	10
PRRT2	Proline-rich transmembrane protein 2	29281	7
PRDX5	Peroxiredoxin-5 mitochondrial	22086	10
USP5	Ubiquitin carboxyl-terminal hydrolase 5	95786	6
TAC3	Tachykinin-3	13438	7
CTSD	Cathepsin D	43687	6
SRGAP3	SLIT-ROBO Rho GTPase-activating protein 3	124504	4
RAB3A	Ras-related protein Rab-3A	24984	4
SLC25A4	ADP/ATP translocase 1	22885	8
FLOT2	Flotillin	47142	3
TPD52	Tumor protein D52	24327	11
LDHB	L-lactate dehydrogenase B chain	36639	5
TOM1	Target of Myb protein 1	53818	3
SH3KBP1	SH3 domain-containing kinase-binding protein 1	73126	4
PDCD5	Programmed cell death protein 5	14285	4
NSF	Vesicle-fusing ATPase	82594	6
HNRNPC	Heterogeneous nuclear ribonucleoproteins C1/C2	31972	9
NONO	Non-POU domain-containing octamer-binding protein	54232	6
UBL7	Ubiquitin-like protein 7	40510	6
SEPTIN5	Septin-5	42777	11
TOM1L2	TOM1-like protein 2	55556	9
PLP1	Myelin proteolipid protein	30077	11
PTPRN	Receptor-type tyrosine-protein phosphatase-like N	105847	4
CAMK4	Calcium/calmodulin-dependent protein kinase type IV	51926	7
SHISA4	Protein shisa-4	21522	11
CLTC	Clathrin heavy chain 1	191613	5
DDX1	ATP-dependent RNA helicase DDX1	73975	3
PACSIN1	Protein kinase C and casein kinase substrate in neurons protein 1	46146	3
SIK3	Serine/threonine-protein kinase SIK3	144851	9
CTNND2	Catenin delta-2	132656	9
AP2A1	AP-2 complex subunit alpha-1	107546	4
CD99L2	CD99 antigen-like protein 2	27986	13
PEA15	Astrocytic phosphoprotein PEA-15	12530	3
QKI	Protein quaking	37671	12
PPP2R1A	Serine/threonine-protein phosphatase 2A 65 kDa regulatory subunit A alpha isoform	65309	2
TMOD2	Tropomodulin-2	39595	7
SEPTIN6	Septin 6 isoform CRA_b	49303	7
STX1B	Syntaxin-1B	33245	6
EZR	Ezrin	69413	6
SLC25A5	ADP/ATP translocase 2	32852	5
PLCB1	1-phosphatidylinositol 4 5-bisphosphate phosphodiesterase	129640	5
HSP90AA1	Heat shock protein HSP 90-alpha	84660	5
CKMT1A	Creatine kinase U-type mitochondrial	47037	6
JPT1	Jupiter microtubule-associated homolog 1	11012	5
PGK1	Phosphoglycerate kinase 1	44615	7
SEPTIN11	Septin 11 isoform CRA_b	49006	6
SLC25A6	ADP/ATP translocase 3	32866	5
PCP4	Calmodulin regulator protein PCP4	6791	4
REPS2	RalBP1-associated Eps domain-containing protein 2	71534	3
VAMP1	Vesicle-associated membrane protein 1	12600	8
S100A1	Protein S100	15895	4
NPM1	Nucleophosmin	32575	3
NDRG1	Protein NDRG1	42835	6
STRN	Striatin	86132	5
BCAN	Brevican core protein	99118	15
NDUFS1	NADH-ubiquinone oxidoreductase 75 kDa subunit mitochondrial	66922	6
ATP5PO	ATP synthase subunit O mitochondrial	16890	2
CADPS	Calcium-dependent secretion activator 1	152786	6
CDIP1	Cell death-inducing p53-target protein 1	21892	16
BCAS1	Breast carcinoma-amplified sequence 1	61709	5
SNX2	Sorting nexin-2	58471	8
DLD	Dihydrolipoyl dehydrogenase	51816	3
HSPH1	Heat shock protein 105 kDa	96865	4
TOMM22	Mitochondrial import receptor subunit TOM22 homolog	15522	6
ICA1	Islet cell autoantigen 1	53242	4
GNG7	Guanine nucleotide-binding protein G(I)/G(S)/G(O) subunit gamma-7	7522	8
ZDHHC5	Palmitoyltransferase ZDHHC5	77545	3
KRT6B	Keratin type II cytoskeletal 6B	60067	7
JUND	Transcription factor jun-D	35174	3
NEFH	Neurofilament heavy polypeptide	112479	3
PLIN3	Perilipin-3	47075	7
ANK3	Ankyrin-3	480416	3
EIF4G1	Eukaryotic translation initiation factor 4 gamma 1	175490	2
ALYREF	THO complex subunit 4	26888	5
APOA1	Apolipoprotein A-I	27909	4
CDV3	Protein CDV3 homolog	27335	4
SEC16A	Protein transport protein Sec16A	251891	7
TIMM13	Mitochondrial import inner membrane translocase subunit Tim13	10500	2
ST13P5	Putative protein FAM10A5	41378	8
ST13	Hsc70-interacting protein	41332	8
TNIK	TRAF2 and NCK-interacting protein kinase	154943	3
FAM114A2	Protein FAM114A2	47957	4
COX8A	Cytochrome c oxidase subunit 8A mitochondrial	7579	26
COX6A1	Cytochrome c oxidase subunit 6A1 mitochondrial	12155	5
NECAP2	Adaptin ear-binding coat-associated protein 2	21524	9
FKBP1A	Peptidylprolyl isomerase	11424	4
ATP1B1	Sodium/potassium-transporting ATPase subunit beta-1	35061	6
PIN1	Peptidyl-prolyl cis-trans isomerase NIMA-interacting 1	18243	4
MAP7D1	MAP7 domain-containing protein 1	92820	2
MATR3	Matrin-3	88359	3
PRKCA	Protein kinase C alpha type	76750	5
TMSB4X	Thymosin beta-4	5053	9
IST1	IST1 homolog	39751	3
MT-CO2	Cytochrome c oxidase subunit 2	25565	5
PRRT1	Proline-rich transmembrane protein 1	31430	5
MRPS36	28S ribosomal protein S36 mitochondrial	11466	3
SLC1A2	Amino acid transporter	53576	59
FSCN1	Fascin	54530	3
NDUFS2	NADH dehydrogenase [ubiquinone] iron-sulfur protein 2 mitochondrial	52546	5
PRDX3	Thioredoxin-dependent peroxide reductase mitochondrial	27693	4
EDC4	Enhancer of mRNA-decapping protein 4	151661	4
IER3IP1	Immediate early response 3-interacting protein 1	7608	2
OGDH	2-oxoglutarate dehydrogenase mitochondrial	117665	2
CRAT	Carnitine O-acetyltransferase	70858	5
SIPA1L1	Signal-induced proliferation-associated 1-like protein 1	200028	6
HSPE1	10 kDa heat shock protein mitochondrial	10932	6
PPP3CB	Serine/threonine-protein phosphatase 2B catalytic subunit beta isoform	59024	5
H4C1	Histone H4	11367	3
CCK	Cholecystokinin	12669	20
CAST	Calpastatin	72799	5
CAMK2B	Calcium/calmodulin-dependent protein kinase type II subunit beta	72678	7
GNAO1	Guanine nucleotide-binding protein G(o) subunit alpha	40051	4
SPAG9	C-Jun-amino-terminal kinase-interacting protein 4	146205	5
NDRG4	Protein NDRG4	7306	3
REPS1	RalBP1-associated Eps domain-containing protein 1	86662	2
CDC42SE2	CDC42 small effector protein 2	9223	10
H1-2	Histone H1.2	21365	10
RABL6	Rab-like protein 6	79549	2
CLASP2	CLIP-associating protein 2	138864	3
PCLO	Protein piccolo	560707	5
CDH2	Cadherin-2	99809	1
NLGN2	Neuroligin-2	90820	5
CFL2	Cofilin-2	18737	6
DTNA	Dystrobrevin alpha	40887	6
AMPD2	AMP deaminase 2	94890	3
HSD17B10	3-hydroxyacyl-CoA dehydrogenase type-2	26923	2
CAMSAP3	Calmodulin-regulated spectrin-associated protein 3	134750	4
MAP7D2	MAP7 domain-containing protein 2	81965	1
GOT2	Aspartate aminotransferase mitochondrial	47518	2
CHCHD2	Coiled-coil-helix-coiled-coil-helix domain-containing protein 2	15513	6
ATP6V1E1	V-type proton ATPase subunit E 1	26145	3
VDAC1	Voltage-dependent anion-selective channel protein 1	30773	2
H1-4	Histone H1.4	21865	5
ADCYAP1	Pituitary adenylate cyclase-activating polypeptide	18835	2
MTSS2	Protein MTSS 2	79798	4
STX16-NPEPL1	STX16-NPEPL1 readthrough (NMD candidate)	43229	2
STX16	Syntaxin-16	37031	2
ABLIM2	Actin-binding LIM protein 2	67812	4
HSPA9	Stress-70 protein mitochondrial	73681	3
CTNNB1	Catenin beta-1	78405	9
CTSB	Cathepsin B	37822	9
YTHDF3	YTH domain family member 3 isoform CRA_a	58311	4
NEBL	Nebulette	116453	6
COX7A2	Cytochrome c oxidase subunit 7A2 mitochondrial	9396	3
GLUD1	Glutamate dehydrogenase 1 mitochondrial	61398	3
GLUD2	Glutamate dehydrogenase 2 mitochondrial	61434	3
CACNA1E	Voltage-dependent R-type calcium channel subunit alpha	259216	2
LGALS1	Galectin-1	14716	3
NDUFA8	NADH dehydrogenase [ubiquinone] 1 alpha subcomplex subunit 8	20105	3
NGEF	Ephexin-1	82496	2
PTPRN2	Receptor-type tyrosine-protein phosphatase N2	111271	2
CNTNAP1	Contactin-associated protein 1	156266	2
PBXIP1	Pre-B-cell leukemia transcription factor-interacting protein 1	15106	2
FARSA	Phenylalanine--tRNA ligase alpha subunit	57564	4
MIF	Macrophage migration inhibitory factor	12476	5
CNP	2' 3'-cyclic-nucleotide 3'-phosphodiesterase	47579	3
CNDP2	Cytosolic non-specific dipeptidase	52879	5
NPTXR	Neuronal pentraxin receptor	52828	2
UQCRC2	Cytochrome b-c1 complex subunit 2 mitochondrial	48443	3
HGS	Hepatocyte growth factor-regulated tyrosine kinase substrate	86192	2
ALDH5A1	Succinate-semialdehyde dehydrogenase	53868	4
UBXN7	UBX domain-containing protein 7	54862	2
CBL	E3 ubiquitin-protein ligase CBL	99633	8
TRIM2	Tripartite motif-containing protein 2	81530	6
GIT1	ARF GTPase-activating protein GIT1	76806	2
VDAC3	Voltage-dependent anion-selective channel protein 3	30659	2
KIAA1211L	Uncharacterized protein KIAA1211-like	102157	4
AHCYL2	Adenosylhomocysteinase 3	66721	4
HNRNPR	Heterogeneous nuclear ribonucleoprotein R	55718	2
SYN3	Synapsin-3	63303	4
PRRT3	Proline-rich transmembrane protein 3	102197	5
CLINT1	Clathrin interactor 1	68259	4
CLSTN1	Calsyntenin-1	109793	1
ANKRD63	Ankyrin repeat domain-containing protein 63	39620	3
CDC5L	Cell division cycle 5-like protein	92251	1
NES	Nestin	177438	6
YAP1	Transcriptional coactivator YAP1	54462	3
CAMK2D	Calcium/calmodulin-dependent protein kinase (CaM kinase) II delta isoform CRA_e	56298	1
H2BFS	Histone H2B type F-S	13944	7
HIST2H2BF	Histone H2B type 2-F	13920	7
HIST1H2BD	Histone H2B type 1-D	13936	7
H2BC4	Histone H2B type 1-C/E/F/G/I	13906	7
H2BC12	Histone H2B type 1-K	13890	7
H2BC15	Histone H2B type 1-N	13922	7
H2BC13	Histone H2B type 1-L	13952	7
HIST1H2BH	Histone H2B type 1-H	13892	7
H2BC14	Histone H2B type 1-M	13989	7
HIST1H2BO	Histone H2B type 1-O	13906	7
H2BC11	Histone H2B type 1-J	13904	7
HIST3H2BB	Histone H2B type 3-B	13908	7
HIST1H2BB	Histone H2B type 1-B	13950	7
HIST2H2BE	Histone H2B type 2-E	13920	7
ARHGAP1	Rho GTPase-activating protein 1	50436	2
ABLIM1	Actin-binding LIM protein 1	87688	3
BTF3	Transcription factor BTF3	22168	1
RAP1GAP2	Rap1 GTPase-activating protein 2	80056	4
CHMP4B	Charged multivesicular body protein 4b	24950	1
MAST3	Microtubule-associated serine/threonine-protein kinase 3	143137	1
EEF1B2	Elongation factor 1-beta	7559	1
VTA1	Vacuolar protein sorting-associated protein VTA1 homolog	27331	1
FTL	Ferritin light chain	20020	1
TNS1	Tensin-1	199549	4
C15orf38-AP3S2	Protein C15orf38-AP3S2	43882	5
AP3S2	AP-3 complex subunit sigma-2	22017	5
IRS2	Insulin receptor substrate 2	137334	1
S100B	Protein S100-B	10713	2
SRP14	Signal recognition particle 14 kDa protein	14570	1
PRDX6	Peroxiredoxin-6	25035	3
SYNGR1	Synaptogyrin-1	25456	5
PPP2CB	Serine/threonine-protein phosphatase 2A catalytic subunit beta isoform	35575	4
PPP2CA	Serine/threonine-protein phosphatase 2A catalytic subunit alpha isoform	35594	4
CAMK2A	Calcium/calmodulin-dependent protein kinase type II subunit alpha	40609	1
PCDHGC5	Protocadherin gamma-C5	101921	3
GRM5	Metabotropic glutamate receptor 5	132469	2
EIF4G3	Eukaryotic translation initiation factor 4 gamma 3	176651	4
CAMLG	Calcium signal-modulating cyclophilin ligand	32953	3
CTSL	Cathepsin L1	37564	3
ARF1	ADP-ribosylation factor 1	20697	4
ARF3	ADP-ribosylation factor 3	20601	4
SOD2	Superoxide dismutase [Mn] mitochondrial	24750	1
PHACTR1	Phosphatase and actin regulator 1	18550	2
ACO2	Aconitate hydratase mitochondrial	85425	1
ATG3	Ubiquitin-like-conjugating enzyme ATG3	8312	2
SYT3	Synaptotagmin-3	63304	4
SNPH	Syntaphilin	53537	2
PTPN23	Tyrosine-protein phosphatase non-receptor type 23	178972	2
GPI	Glucose-6-phosphate isomerase	67286	2
ACOT13	Acyl-coenzyme A thioesterase 13	14960	1
STK39	STE20/SPS1-related proline-alanine-rich protein kinase	59474	3
LRRC47	Leucine-rich repeat-containing protein 47	63473	2
SRGAP1	SLIT-ROBO Rho GTPase activating protein 1 isoform CRA_a	116842	1
ATP5F1C	ATP synthase subunit gamma mitochondrial	32996	2
SEPTIN9	Septin-9	65402	3
PAM	Peptidyl-glycine alpha-amidating monooxygenase	108332	1
SYT7	Synaptotagmin-7	13770	2
KHSRP	Far upstream element-binding protein 2	73115	3
CCT2	T-complex protein 1 subunit beta	56807	2
SYNJ2BP	Synaptojanin-2-binding protein	15928	1
SYNJ2BP-COX16	SYNJ2BP-COX16 readthrough	4426	1
DNM3	Dynamin-3	97746	2
MTDH	Protein LYRIC	57521	5
LAMTOR1	Ragulator complex protein LAMTOR1	11076	1
HCFC1	Host cell factor 1	208730	2
SRCIN1	SRC kinase signaling inhibitor 1	127105	3
SEPTIN4	Septin-4	112439	6
ZYX	Zyxin	61277	2
MTPN	Myotrophin	5704	1
SOD1	Superoxide dismutase [Cu-Zn]	15936	2
MAPRE2	Microtubule-associated protein RP/EB family member 2	37031	3
SEC23IP	SEC23-interacting protein	111076	1
GPR158	Probable G-protein-coupled receptor 158	127271	3
CACNB1	Voltage-dependent L-type calcium channel subunit beta-1	65714	5
CNKSR2	Connector enhancer of kinase suppressor of ras 2	108407	5
SH3GL2	Endophilin-A1	39962	2
FLOT1	Flotillin-1	47355	2
NECTIN1	Nectin-1	57158	2
PRUNE2	Protein prune homolog 2	337606	3
ATP6AP2	Renin receptor	22263	7
ARHGDIA	Rho GDP-dissociation inhibitor 1	14814	2
PUM1	Pumilio homolog 1	126473	1
MT-ATP8	ATP synthase protein 8	7992	2
KYAT3	Kynurenine--oxoglutarate transaminase 3	51400	2
RANBP2	E3 SUMO-protein ligase RanBP2	358201	1
ACAA2	3-ketoacyl-CoA thiolase mitochondrial	41602	1
FAM171A1	Protein FAM171A1	97854	1
KAZN	Kazrin	86351	4
ACSS3	Acyl-CoA synthetase short-chain family member 3 mitochondrial	74592	2
TNKS1BP1	182 kDa tankyrase-1-binding protein	181795	1
RELCH	RAB11-binding protein RELCH	112714	1
PSMC1	26S proteasome regulatory subunit 4	49185	1
ESYT2	Extended synaptotagmin-2	102357	2
RAB1B	Ras-related protein Rab-1B	18483	1
RAB1A	Ras-related protein Rab-1A	19019	1
RAB1C	Putative Ras-related protein Rab-1C	22017	1
MYO1C	Unconventional myosin-Ic	118994	1
PIP4K2B	Phosphatidylinositol 5-phosphate 4-kinase type-2 beta	47378	1
PDGFA	Platelet-derived growth factor subunit A	24043	1
COX4I1	COX4I1 protein	9291	1
IDH3A	Isocitrate dehydrogenase [NAD] subunit alpha mitochondrial	35786	5
LONP1	Lon protease homolog mitochondrial	93297	2
AP3S1	AP-3 complex subunit sigma-1	21732	4
RAD23B	UV excision repair protein RAD23 homolog B	43171	1
POLDIP3	Polymerase delta interacting protein 46	20080	2
UBB	Polyubiquitin-B	17215	2
UBC	Polyubiquitin-C	25758	2
RPS27A	RPS27A protein	10782	2
TMPO	Lamina-associated polypeptide 2 isoform alpha	75492	3
HDGFL3	Hepatoma-derived growth factor-related protein 3	22620	2
RAB7A	Ras-related protein Rab-7a	10962	1
PPP3CC	Serine/threonine-protein phosphatase 2B catalytic subunit gamma isoform	58129	2
MPP6	MAGUK p55 subfamily member 6	61117	1
HNRNPA0	Heterogeneous nuclear ribonucleoprotein A0	30841	1
GRM3	Metabotropic glutamate receptor 3	98879	3
SYT1	Synaptotagmin I isoform CRA_b	47261	3
MYL10	Myosin regulatory light chain 10	19049	2
PRRC1	Protein PRRC1	46701	2
CKMT2	Creatine kinase S-type mitochondrial	47505	5
PIANP	PILR alpha-associated neural protein	30076	2
MICOS13	MICOS complex subunit MIC13	9700	2
DAD1	Dolichyl-diphosphooligosaccharide--protein glycosyltransferase subunit DAD1	7288	1
RBMX	RNA-binding motif protein X chromosome	32197	3
RBMXL1	RNA binding motif protein X-linked-like-1	42142	3
STIP1	Stress-induced-phosphoprotein 1	62639	2
FUS	RNA-binding protein FUS	53426	1
RABEP1	Rab GTPase-binding effector protein 1	99290	1
TAGLN3	Transgelin-3	22473	7
TAGLN2	Transgelin-2	22391	7
SH3GLB2	Endophilin-B2	14481	1
NDUFV2	NADH dehydrogenase [ubiquinone] flavoprotein 2 mitochondrial	27392	1
SLC6A1	Sodium- and chloride-dependent GABA transporter 1	67074	3
KHDRBS1	KH domain-containing RNA-binding signal transduction-associated protein 1	48227	3
DDX3Y	ATP-dependent RNA helicase DDX3Y	73154	1
STRN4	Striatin-4	68585	1
CAND1	Cullin-associated NEDD8-dissociated protein 1	136375	1
CAND2	Cullin-associated NEDD8-dissociated protein 2	135256	1
NAP1L1	Nucleosome assembly protein 1-like 1	44627	1
CPLX2	Complexin-2	15394	3
CDH8	Cadherin-8	52548	3
SRGAP2	SLIT-ROBO Rho GTPase-activating protein 2	120742	1
CACNG4	Voltage-dependent calcium channel gamma-4 subunit	36579	1
NCDN	Neurochondrin	78864	1
SNX4	Sorting nexin-4	51909	1
DDI2	Protein DDI1 homolog 2	44523	1
DIP2C	Disco-interacting protein 2 homolog C	178086	1
C2CD2	C2 domain-containing protein 2	75533	3
SLC4A4	Electrogenic sodium bicarbonate cotransporter 1	121460	2
FAM120C	Constitutive coactivator of PPAR-gamma-like protein 2	120588	2
AVL9	Late secretory pathway protein AVL9 homolog	69801	1
ERMN	Ermin	30476	2
CRH	Corticoliberin	21422	2
ATP6V1H	V-type proton ATPase subunit H	55883	3
GDA	Guanine deaminase	51003	1
ATP6V1A	V-type proton ATPase catalytic subunit A	68304	1
KTN1	Kinectin	156275	2
NCAM1	Neural cell adhesion molecule 1	97345	1
MAG	Myelin-associated glycoprotein	69069	1
DGKB	Diacylglycerol kinase	90467	1
DENND1A	DENN domain-containing protein 1A	110577	2
CD44	CD44 antigen	81538	1
CTNNA1	Catenin (Cadherin-associated protein) alpha 1 102kDa isoform CRA_a	92722	3
LANCL1	Glutathione S-transferase LANCL1	45283	1
GOLGA3	Golgin subfamily A member 3	167354	1
ARAP1	Arf-GAP with Rho-GAP domain ANK repeat and PH domain-containing protein 1	162191	2
ACTN4	Alpha-actinin-4	104854	1
ACTN1	Alpha-actinin-1	94826	1
ACTN2	Alpha-actinin-2	79675	1
CLIP2	CAP-Gly domain-containing linker protein 2	115837	3
SNRNP70	U1 small nuclear ribonucleoprotein 70 kDa	51557	2
APP	Amyloid-beta precursor protein	75110	1
ARSA	Arylsulfatase A	53588	1
CSDC2	Cold shock domain-containing protein C2	16786	1
MT-ATP6	ATP synthase subunit a	24817	2
SCN2A	Sodium channel protein type 2 subunit alpha	82728	3
NDUFA5	NADH dehydrogenase [ubiquinone] 1 alpha subcomplex subunit 5	11965	2
ARHGEF18	Rho guanine nucleotide exchange factor 18	151642	2
CALB2	Calretinin	31540	1
CALB1	Calbindin	30025	1
CORO1A	Coronin-1A	51026	1
SLC8A2	Sodium/calcium exchanger 2	74399	1
PSD3	PH and SEC7 domain-containing protein 3	116033	1
PPT1	Palmitoyl-protein thioesterase 1	10016	1
SRA1	Steroid receptor RNA activator 1	25673	3
LYSMD1	LysM and putative peptidoglycan-binding domain-containing protein 1	25003	1
HSPA12A	Heat shock 70 kDa protein 12A	74978	2
PHLPP1	PH domain leucine-rich repeat-containing protein phosphatase 1	184671	1
ARHGEF12	Rho guanine nucleotide exchange factor 12	161908	1
KIAA1549L	UPF0606 protein KIAA1549L	198997	2
THY1	Thy-1 membrane glycoprotein	17935	1
OSBPL6	Oxysterol-binding protein-related protein 6	106306	1
DLAT	Acetyltransferase component of pyruvate dehydrogenase complex	57587	1
TACC1	Transforming acidic coiled-coil-containing protein 1	62407	2
RCSD1	CapZ-interacting protein	44504	1
CPLX1	Complexin-1	12525	1
MAP1S	Microtubule-associated protein 1S	112211	1
LASP1	LIM and SH3 domain protein 1	29717	1
FMNL2	Formin-like protein 2	53384	1
CLU	Clusterin	52495	2
CYLD	Ubiquitin carboxyl-terminal hydrolase CYLD	101898	2
LYRM7	Complex III assembly factor LYRM7	11955	1
KBTBD11	Kelch repeat and BTB domain-containing protein 11	65720	1
SLC4A10	Sodium-driven chloride bicarbonate exchanger	53005	1
HNRNPK	Heterogeneous nuclear ribonucleoprotein K	50976	2
VCAN	Versican core protein	176829	1
MACO1	Macoilin	76178	1
PRDX1	Peroxiredoxin-1	10676	4
PRDX2	Peroxiredoxin-2	21892	4
CSTF2T	Cleavage stimulation factor subunit 2 tau variant	64436	1
CSTF2	Cleavage stimulation factor subunit 2	46666	1
USP8	Ubiquitin carboxyl-terminal hydrolase 8	127523	1
STX1A	Syntaxin-1A	31608	1
NUMBL	Numb-like protein	60813	1
MMP17	Matrix metalloproteinase-17	66653	1
GMFB	Glia maturation factor beta	16713	2
PPFIA2	Liprin-alpha-2	142108	1
SRRM2	Serine/arginine repetitive matrix protein 2	299616	1
GPM6A	Neuronal membrane glycoprotein M6-a	31210	1
CST3	Cystatin-C	15799	1
SCG5	Neuroendocrine protein 7B2	23730	1
LDHA	L-lactate dehydrogenase A chain	4534	1
SNTB2	Beta-2-syntrophin	57950	1
ACIN1	Apoptotic chromatin condensation inducer in the nucleus	145442	1
HNRNPDL	Heterogeneous nuclear ribonucleoprotein D-like	46438	2
UPF3B	Regulator of nonsense transcripts 3B	57762	1
ARMCX2	Armadillo repeat-containing X-linked protein 2	65684	1
PLEKHA4	Pleckstrin homology domain-containing family A member 4	85401	3
CANX	Calnexin	67568	2
RRBP1	Ribosome-binding protein 1	152456	1
PDIA3	Protein disulfide-isomerase A3	56782	1
DNM1L	Dynamin-1-like protein	81877	1
AHNAK2	Protein AHNAK2	616641	1
LARP1	La-related protein 1	123510	2
PSMC5	26S proteasome regulatory subunit 8	19320	1
MAP6D1	MAP6 domain-containing protein 1	21005	1
PARL	Presenilins-associated rhomboid-like protein mitochondrial	45007	1
JCAD	Junctional protein associated with coronary artery disease	148350	3
IMMT	MICOS complex subunit MIC60	83678	1
DRD1	D(1A) dopamine receptor	49293	1
ARHGEF2	Rho guanine nucleotide exchange factor 2	111543	1
NYAP2	Neuronal tyrosine-phosphorylated phosphoinositide-3-kinase adapter 2	70548	1
ADGRL1	Adhesion G protein-coupled receptor L1	162716	2
DLG1	Disks large homolog 1	93603	1
ATP6V1G1	V-type proton ATPase subunit G 1	13758	3
NDUFS3	NADH dehydrogenase [ubiquinone] iron-sulfur protein 3 mitochondrial	30242	1
GNB2	Guanine nucleotide-binding protein G(I)/G(S)/G(T) subunit beta-2	32408	2
GNB1	Guanine nucleotide-binding protein G(I)/G(S)/G(T) subunit beta-1	37377	2
GNB4	Guanine nucleotide-binding protein subunit beta-4	37567	2
BASP1	Brain acid soluble protein 1	22693	1
DIP2B	Disco-interacting protein 2 homolog B	171491	1
SNTB1	Beta-1-syntrophin	44250	3
LYPLA2	Acyl-protein thioesterase 2	14518	1
AKT1S1	Proline-rich AKT1 substrate 1	27383	1
EIF5	Eukaryotic translation initiation factor 5	49223	1
PSMC4	26S proteasome regulatory subunit 6B	47366	1
CASKIN1	Caskin-1	149813	3
CBARP	Voltage-dependent calcium channel beta subunit-associated regulatory protein	73929	1
GUCY1A2	Guanylate cyclase soluble subunit alpha-2	81750	2
ULK1	Serine/threonine-protein kinase ULK1	112631	1
CAMKV	CaM kinase-like vesicle-associated protein	54354	1
SNRPC	U1 small nuclear ribonucleoprotein C	17394	1
MAPK10	Mitogen-activated protein kinase	63087	3
ETFA	Electron transfer flavoprotein subunit alpha mitochondrial	24160	3
NBEA	Neurobeachin	327548	1
DYNC1LI1	Cytoplasmic dynein 1 light intermediate chain 1	56579	1
ATP2A2	Sarcoplasmic/endoplasmic reticulum calcium ATPase 2	114757	1
ARHGEF11	Rho guanine nucleotide exchange factor 11	167704	1
MYL6	Myosin light polypeptide 6	13159	1
GDI1	Rab GDP dissociation inhibitor alpha	50583	1
CNN1	Calponin	27398	1
HBS1L	HBS1-like protein	56962	1
CIAPIN1	Fe-S cluster assembly protein DRE2	26446	1
HNRNPD	Heterogeneous nuclear ribonucleoprotein D0	38434	1
DENR	Density-regulated protein	17770	3
CREBBP	CREB-binding protein	265348	1
ATP5MF-PTCD1	ATP5MF-PTCD1 readthrough	5915	1
ATP5MF	ATP synthase subunit f mitochondrial	10918	1
TIMM8A	Mitochondrial import inner membrane translocase subunit Tim8 A	10998	1
CS	Citrate synthase mitochondrial	14439	1
NUMB	Protein numb homolog	54027	1
GLUL	Glutamine synthetase	57174	1
CDKL5	Cyclin-dependent kinase-like 5	98880	1
SLC24A2	Sodium/potassium/calcium exchanger 2	73664	1
HPCA	Neuron-specific calcium-binding protein hippocalcin	22427	2
HPCAL1	Hippocalcin-like protein 1	22313	2
NCALD	Neurocalcin-delta	22245	2
PIP4P2	Type 2 phosphatidylinositol 4 5-bisphosphate 4-phosphatase	28081	1
MTMR3	Myotubularin related protein 3 isoform CRA_e	117569	1
WIPF2	WAS/WASL-interacting protein family member 2	19969	1
AARS	Alanine--tRNA ligase cytoplasmic	106810	1
CAPZA2	F-actin-capping protein subunit alpha	19964	2
CAPZA1	F-actin-capping protein subunit alpha-1	32923	2
BRAF	Serine/threonine-protein kinase B-raf	89188	1
ATP6V1C1	V-type proton ATPase subunit C	35708	1
NSFL1C	NSFL1 cofactor p47	40573	1
AKAP13	A-kinase anchor protein 13	161184	35
SARS	Serine--tRNA ligase cytoplasmic	58777	2
SARS1	Seryl-tRNA synthetase 1	61313	2
SLC38A3	Sodium-coupled neutral amino acid transporter 3	55773	1
CHCHD10	Coiled-coil-helix-coiled-coil-helix domain-containing protein 10 mitochondrial	14149	2
NOP9	Nucleolar protein 9	69438	1
ATP6V1G2	V-type proton ATPase subunit G 2	13604	1
PLD3	5'-3' exonuclease PLD3	54705	1
LRRFIP2	Leucine-rich repeat flightless-interacting protein 2	82171	1
DCXR	L-xylulose reductase	25913	2
ZFR	Zinc finger RNA-binding protein	117012	1
RPS6KB1	Ribosomal protein S6 kinase beta-1	59140	2
DAG1	Dystroglycan	97441	1
FMN2	Formin-2	180105	1
NRAS	GTPase NRas	21229	1
KRAS	GTPase KRas	21656	1
AK1	Adenylate kinase isoenzyme 1	21635	2
AK5	Adenylate kinase isoenzyme 5	63333	2
KRT17	Keratin type I cytoskeletal 17	48106	1
KRT15	Keratin type I cytoskeletal 15	49212	1
GRID1	Glutamate receptor ionotropic delta-1	112131	1
EIF5A	Eukaryotic translation initiation factor 5A-1	16832	2
EIF5A2	Eukaryotic translation initiation factor 5A	11688	2
EIF5AL1	Eukaryotic translation initiation factor 5A-1-like	16773	2
PSAP	Prosaposin	58113	1
PCSK2	Neuroendocrine convertase 2	70565	1
RPS6KA3	Non-specific serine/threonine protein kinase	80584	1
KIAA1671	Uncharacterized protein KIAA1671	196710	1
UCHL1	Ubiquitin carboxyl-terminal hydrolase	26840	1
ARPP21	cAMP-regulated phosphoprotein 21	89196	1
TSC1	Hamartin	129270	1
NDUFAB1	Acyl carrier protein mitochondrial	17417	1
CAMK2G	Calcium/calmodulin-dependent protein kinase (CaM kinase) II gamma isoform CRA_n	57797	1
SYAP1	Synapse-associated protein 1	39933	1
SF3B2	Splicing factor 3B subunit 2	98170	1
PROB1	Proline-rich basic protein 1	106917	1
ARFGAP1	ADP-ribosylation factor GTPase-activating protein 1	37109	1
TNR	Tenascin-R	149561	1
PRR36	Proline-rich protein 36	132748	1
DOCK4	Dedicator of cytokinesis protein 4	225204	1
DDX42	ATP-dependent RNA helicase DDX42	77814	1
SLC6A3	Sodium-dependent dopamine transporter	68495	1
BAG3	BAG family molecular chaperone regulator 3	61595	1
KRT76	Keratin type II cytoskeletal 2 oral	65841	1
VWF	von Willebrand factor	309262	1
ALDH2	Aldehyde dehydrogenase mitochondrial	56381	1
ZFAND2B	AN1-type zinc finger protein 2B	10578	2
NCL	Nucleolin	76615	1
GSN	Gelsolin	85697	1
PARK7	Protein/nucleic acid deglycase DJ-1	19891	1
CROCC	Rootletin	228521	1
UNC13B	Protein unc-13 homolog B	484134	1
ELOA2	Elongin-A2	83921	1
NAP1L4	Nucleosome assembly protein 1-like 4	42823	1
TECPR1	Tectonin beta-propeller repeat-containing protein 1	129696	1
OGDHL	2-oxoglutarate dehydrogenase-like mitochondrial	114481	1
OBSCN	Obscurin	868496	1
EPS15	Epidermal growth factor receptor substrate 15	98656	1
PAICS	Multifunctional protein ADE2	47079	1
WBP4	WW domain-binding protein 4	42507	1
LETM1	Mitochondrial proton/calcium exchanger protein	83354	1
ZNFX1	NFX1-type zinc finger-containing protein 1	220225	1
PCNT	Pericentrin	378039	1
RAP1GAP	Rap1 GTPase-activating protein 1	66980	1
VAT1	Synaptic vesicle membrane protein VAT-1 homolog	41920	1
NOS1	Nitric oxide synthase	161017	1
CBX6	Chromobox protein homolog 6	41918	1

## Sheet: CAU_SZ3
GS	Protein Description	Av. Mass	Spectral Count
MBP	Myelin basic protein	33117	1072
TUBB4A	Tubulin beta-4A chain	49586	342
MAP1B	Microtubule-associated protein 1B	270632	178
TUBA1A	Tubulin alpha-1A chain	50136	339
TUBA1B	Tubulin alpha-1B chain	50152	337
TUBB4B	Tubulin beta-4B chain	49831	343
TUBB	Tubulin beta chain	49671	335
MAPT	Microtubule-associated protein tau	78928	379
TUBA1C	Tubulin alpha-1C chain	49895	296
TUBB2A	Tubulin beta-2A chain	49907	343
TUBB2B	Tubulin beta-2B chain	49953	337
GFAP	Glial fibrillary acidic protein	49880	494
MAP2	Microtubule-associated protein 2	199525	283
SYN1	Synapsin-1	74111	257
DPYSL2	Dihydropyrimidinase-related protein 2	73503	410
CKB	Creatine kinase B-type	42644	211
ACTG1	Actin cytoplasmic 2	41793	223
ACTB	Actin cytoplasmic 1	41737	241
TUBA4A	Tubulin alpha-4A chain	49924	228
TUBB3	Tubulin beta-3 chain	50433	230
MAP4	Microtubule-associated protein	245442	183
TUBB6	Tubulin beta-6 chain	49857	202
SYNPO	Synaptopodin	99463	178
SNAP91	Clathrin coat assembly protein AP180	91971	124
MAP1A	Microtubule-associated protein 1A	305484	118
TUBA8	Tubulin alpha-8 chain	50094	127
SNCA	Alpha-synuclein	14460	69
HBB	Hemoglobin subunit beta	15998	70
CRYM	Ketimine reductase mu-crystallin	33776	126
SCAMP1	Secretory carrier-associated membrane protein 1	37920	62
VIM	Vimentin	53652	142
RTN4	Reticulon-4	129931	133
ACTC1	Actin alpha cardiac muscle 1	42019	130
VAMP2	Vesicle-associated membrane protein 2	12934	108
SCG2	Secretogranin-2	70941	67
TUBB8B	Tubulin beta 8B	49573	112
KRT10	Keratin type I cytoskeletal 10	58827	38
NEFL	Neurofilament light polypeptide	61517	54
POTEE	POTE ankyrin domain family member E	121363	72
TPPP	Tubulin polymerization-promoting protein	23694	63
POTEF	POTE ankyrin domain family member F	121444	69
SYN2	Synapsin-2	62996	75
SYNGR3	Synaptogyrin-3	24555	70
KRT9	Keratin type I cytoskeletal 9	62064	37
SNCB	Beta-synuclein	14288	33
KRT1	Keratin type II cytoskeletal 1	66039	51
PCSK1N	ProSAAS	27372	61
HBA1	Hemoglobin subunit alpha	15258	62
ANK2	Ankyrin-2	418442	45
EPN1	Epsin-1	60293	53
BSN	Protein bassoon	416475	45
MAP6	Microtubule-associated protein 6	86505	61
AHNAK	Neuroblast differentiation-associated protein AHNAK	629114	41
NRGN	Neurogranin	7618	51
CFL1	Cofilin-1	18502	33
MDH2	Malate dehydrogenase mitochondrial	35503	22
RTN1	Reticulon-1	83618	36
ATP5F1B	ATP synthase subunit beta mitochondrial	56560	23
AAK1	AP2-associated protein kinase 1	103885	28
DPYSL3	Dihydropyrimidinase-related protein 3	61963	46
ENSA	Alpha-endosulfine	13133	51
AQP4	Aquaporin-4	38178	43
ADD2	Beta-adducin	80854	34
DCTN2	Dynactin subunit 2	44231	22
NEFM	Neurofilament medium polypeptide	98381	39
PPP3CA	Serine/threonine-protein phosphatase 2B catalytic subunit alpha isoform	58688	30
ATP5F1A	ATP synthase subunit alpha mitochondrial	59751	24
PPIA	Peptidyl-prolyl cis-trans isomerase A	18012	29
ENO1	Alpha-enolase	47169	23
DPYSL5	Dihydropyrimidinase-related protein 5	61421	25
GAPDH	Glyceraldehyde-3-phosphate dehydrogenase	36053	22
PALM	Paralemmin-1	42076	35
ENO2	Gamma-enolase	47269	18
CRMP1	Dihydropyrimidinase-related protein 1	62030	33
PPP1R1B	Protein phosphatase 1 regulatory subunit 1B	22963	54
EPB41L3	Band 4.1-like protein 3	102288	25
TSC22D1	TSC22 domain family protein 1	109676	31
HBD	Hemoglobin subunit delta	16055	27
SNCG	Gamma-synuclein	13331	25
BAIAP2	Brain-specific angiogenesis inhibitor 1-associated protein 2	40659	22
DMTN	Dematin	45514	35
TCP1	T-complex protein 1 subunit alpha	60344	30
ALDOA	Fructose-bisphosphate aldolase A	39420	24
VGF	Neurosecretory protein VGF	67258	28
BSCL2	HCG2020143 isoform CRA_b	51287	20
SPTAN1	Spectrin alpha chain non-erythrocytic 1	282835	23
PLEC	Plectin	531796	18
CAPNS1	Calpain small subunit 1	28316	19
DNAJC6	Putative tyrosine-protein phosphatase auxilin	99997	22
KRT2	Keratin type II cytoskeletal 2 epidermal	65433	25
ARPP19	cAMP-regulated phosphoprotein 19	12323	35
SHANK3	SH3 and multiple ankyrin repeat domains protein 3	184323	26
RTN3	Reticulon-3	112611	22
BCAS1	Breast carcinoma-amplified sequence 1	61709	22
PRSS3	Trypsin-3	32529	85
SLC1A4	Neutral amino acid transporter A	55723	17
DCTN1	Dynactin subunit 1	139094	18
UCHL1	Ubiquitin carboxyl-terminal hydrolase isozyme L1	24824	23
SPTBN1	Spectrin beta chain non-erythrocytic 1	274608	21
SLC6A17	Sodium-dependent neutral amino acid transporter SLC6A17	81001	17
CHGB	Secretogranin-1	78276	19
SYNJ1	Synaptojanin-1	149305	29
PRSS1	Trypsin-1	28123	71
AHCYL1	S-adenosylhomocysteine hydrolase-like protein 1	58952	40
SDCBP	Syndecan binding protein (Syntenin) isoform CRA_a	34819	27
MAP6D1	MAP6 domain-containing protein 1	21005	17
PENK	Proenkephalin-A	30787	22
EEF1A1	Elongation factor 1-alpha 1	47883	32
INA	Alpha-internexin	55391	24
DNM1	Dynamin-1	94017	21
DNAJC5	DnaJ homolog subfamily C member 5	22149	24
WBP2	WW domain-binding protein 2	25807	24
TPPP3	Tubulin polymerization-promoting protein family member 3	18985	24
UBQLN2	Ubiquilin-2	65696	20
HSPA8	Heat shock cognate 71 kDa protein	70898	18
BCL2L13	Bcl-2-like protein 13	48872	22
CALM3	Calmodulin-3	16838	17
CALM1	Calmodulin-1	16838	17
CALM2	Calmodulin-2	16838	17
ALB	Serum albumin	69227	21
STMN1	Stathmin	17302	17
H1-2	Histone H1.2	21365	29
YWHAZ	14-3-3 protein zeta/delta	27745	17
ADD1	Alpha-adducin	80955	20
H1-3	Histone H1.3	22350	24
H1-4	Histone H1.4	21865	24
SIRPA	Tyrosine-protein phosphatase non-receptor type substrate 1	54967	20
ATP8A1	Phospholipid-transporting ATPase IA	131369	16
HSPD1	60 kDa heat shock protein mitochondrial	61055	13
HSPB1	Heat shock protein beta-1	22783	18
ANXA1	Annexin A1	38714	13
PKM	Pyruvate kinase PKM	57937	8
UBQLN1	Ubiquilin-1	62519	14
DBN1	Drebrin	71429	25
PLIN3	Perilipin-3	47075	10
EPB41L1	Band 4.1-like protein 1	98503	13
PEBP1	Phosphatidylethanolamine-binding protein 1	21057	11
HEPACAM	Hepatocyte cell adhesion molecule	46027	15
ATP2B2	Plasma membrane calcium-transporting ATPase 2	136876	19
ALDOC	Fructose-bisphosphate aldolase C	39456	13
OXR1	Oxidation resistance protein 1	97970	12
SGIP1	SH3-containing GRB2-like protein 3-interacting protein 1	89109	19
TPI1	Triosephosphate isomerase	30791	13
AKAP12	A-kinase anchor protein 12	191480	17
PGK1	Phosphoglycerate kinase 1	44615	13
GNG7	Guanine nucleotide-binding protein G(I)/G(S)/G(O) subunit gamma-7	7522	21
DPYSL4	Dihydropyrimidinase-related protein 4	61878	19
BIN1	Myc box-dependent-interacting protein 1	64699	19
PGAM1	Phosphoglycerate mutase 1	28804	16
PGAM4	Probable phosphoglycerate mutase 4	28777	16
NES	Nestin	177438	28
COX7C	Cytochrome c oxidase subunit 7C mitochondrial	7245	17
POLR2M	DNA-directed RNA polymerase II subunit GRINL1A isoforms 4/5	15131	11
CRIP2	Cysteine-rich protein 2	22493	8
CASKIN1	Caskin-1	149813	7
NPY	Pro-neuropeptide Y	10851	14
PCLO	Protein piccolo	560707	12
MTSS2	Protein MTSS 2	79798	13
SORBS2	Sorbin and SH3 domain-containing protein 2	124107	7
STXBP1	Syntaxin-binding protein 1	65216	19
ATP6V1B2	V-type proton ATPase subunit B brain isoform	56501	28
PICALM	Phosphatidylinositol-binding clathrin assembly protein	70755	13
ADD3	Gamma-adducin	79155	9
GJA1	Gap junction alpha-1 protein	43008	18
GNG2	Guanine nucleotide-binding protein subunit gamma	11232	18
MDH1	Malate dehydrogenase cytoplasmic	36426	8
WASF1	Wiskott-Aldrich syndrome protein family member 1	61652	15
SEPTIN8	Septin-8	55756	16
PRR36	Proline-rich protein 36	132748	13
CD44	CD44 antigen	81538	11
SNAP25	Synaptosomal-associated protein 25	23315	10
CLASP2	CLIP-associating protein 2	138864	8
UQCRFS1	Cytochrome b-c1 complex subunit Rieske mitochondrial	29668	11
UQCRFS1P1	Putative cytochrome b-c1 complex subunit Rieske-like protein 1	30815	11
DYNLRB1	Dynein light chain roadblock-type 1	16253	7
SRGAP3	SLIT-ROBO Rho GTPase-activating protein 3	124504	4
PDYN	Proenkephalin-B	28385	7
ANK3	Ankyrin-3	480416	6
NDRG2	Protein NDRG2	40798	8
SYNGR1	Synaptogyrin-1	25456	10
CTNND2	Catenin delta-2	123082	11
EEF1A2	Elongation factor 1-alpha 2	50470	19
ATP6V1H	V-type proton ATPase subunit H	55883	9
ENO3	Beta-enolase	46987	6
IGSF8	Immunoglobulin superfamily member 8	65034	7
ATP6V1G2	V-type proton ATPase subunit G 2	13604	11
WIPF2	WAS/WASL-interacting protein family member 2	46289	7
PEA15	Astrocytic phosphoprotein PEA-15	12530	7
ABI1	Abl interactor 1	43295	7
CHCHD2P9	Putative coiled-coil-helix-coiled-coil-helix domain-containing protein CHCHD2P9 mitochondrial	15490	15
CHCHD2	Coiled-coil-helix-coiled-coil-helix domain-containing protein 2	15513	15
PPP2R1A	Serine/threonine-protein phosphatase 2A 65 kDa regulatory subunit A alpha isoform	65309	8
DNM1L	Dynamin-1-like protein	81877	8
H1-5	Histone H1.5	22580	13
ACAT2	Acetyl-CoA acetyltransferase cytosolic	41351	9
CRTC1	CREB-regulated transcription coactivator 1	62686	14
DCLK1	Serine/threonine-protein kinase DCLK1	40457	5
ADIRF	Adipogenesis regulatory factor	7855	7
ATP5PO	ATP synthase subunit O mitochondrial	16890	7
SHISA4	Protein shisa-4	21522	15
CNDP2	Cytosolic non-specific dipeptidase	52879	12
TAC1	Protachykinin-1	15003	9
KRT5	Keratin type II cytoskeletal 5	62378	10
PABPC1	Polyadenylate-binding protein	65748	8
JPT1	Jupiter microtubule-associated homolog 1	11012	8
ATP1A1	Sodium/potassium-transporting ATPase subunit alpha-1	112896	4
TFG	Protein TFG	43448	10
GNG12	Guanine nucleotide-binding protein G(I)/G(S)/G(O) subunit gamma-12	8006	15
NECAP1	Adaptin ear-binding coat-associated protein 1	19007	10
TOMM22	Mitochondrial import receptor subunit TOM22 homolog	15522	11
ATP2B1	Plasma membrane calcium-transporting ATPase 1	134685	11
PYGB	Glycogen phosphorylase brain form	96696	9
LDHB	L-lactate dehydrogenase B chain	36639	9
ATP1A3	Sodium/potassium-transporting ATPase subunit alpha	108279	4
A0A2R8YEY8	Sodium/potassium-transporting ATPase subunit alpha	111196	4
GNG3	Guanine nucleotide-binding protein G(I)/G(S)/G(O) subunit gamma-3	8305	12
CNN3	Calponin-3	36414	9
KIAA1211L	Uncharacterized protein KIAA1211-like	102157	13
FLOT2	Flotillin	47142	7
TMSB4X	Thymosin beta-4	5053	11
EPB41L2	Band 4.1-like protein 2	104360	15
CTTN	Src substrate cortactin	61586	6
KRT14	Keratin type I cytoskeletal 14	51562	10
APOA1	Apolipoprotein A-I	30778	10
PRDX5	Peroxiredoxin-5 mitochondrial	22086	13
KRT6B	Keratin type II cytoskeletal 6B	60067	12
WIPF3	WAS/WASL-interacting protein family member 3	49348	14
ACAA2	3-ketoacyl-CoA thiolase mitochondrial	41602	6
ADCYAP1	Pituitary adenylate cyclase-activating polypeptide	18835	10
DDX1	ATP-dependent RNA helicase DDX1	73975	4
NSF	Vesicle-fusing ATPase	82092	5
FKBP1A	Peptidyl-prolyl cis-trans isomerase FKBP1A	11951	10
CD99L2	CD99 antigen-like protein 2	27986	15
DYNC1I1	Cytoplasmic dynein 1 intermediate chain 1	13092	13
SEPTIN11	Septin 11 isoform CRA_b	49006	15
MAPRE3	Microtubule-associated protein RP/EB family member 3	31982	7
WNK2	Serine/threonine-protein kinase WNK2	234378	11
UBQLN4	Ubiquilin-4	63853	9
NECAP2	Adaptin ear-binding coat-associated protein 2	21524	18
ACTR1A	Alpha-centractin	24957	16
PPP1R1A	Protein phosphatase 1 regulatory subunit 1A	7355	14
TPD52	Tumor protein D52	24327	8
PACSIN1	Protein kinase C and casein kinase substrate in neurons protein 1	46146	6
QKI	Protein quaking	37671	9
PLP1	Myelin proteolipid protein	30077	9
HNRNPA3	Heterogeneous nuclear ribonucleoprotein A3	39595	3
COX6A1	Cytochrome c oxidase subunit 6A1 mitochondrial	12155	11
CDV3	Protein CDV3 homolog	27335	7
EIF4G1	Eukaryotic translation initiation factor 4 gamma 1	158644	8
UBAP2L	Ubiquitin-associated protein 2-like	113628	11
CDC42SE2	CDC42 small effector protein 2	5871	14
TAC3	Tachykinin-3	13438	8
GAP43	Neuromodulin	24803	8
MARCKS	Myristoylated alanine-rich C-kinase substrate	31555	8
ATP2B3	Plasma membrane calcium-transporting ATPase 3	134197	11
SEPTIN2	Septin-2	41487	8
HINT1	Histidine triad nucleotide-binding protein 1	13802	7
CYCS	Cytochrome c	11749	8
HSP90AA1	Heat shock protein HSP 90-alpha	84660	8
CTSD	Cathepsin D	43831	10
CCT2	T-complex protein 1 subunit beta	57488	7
COX8A	Cytochrome c oxidase subunit 8A mitochondrial	7579	14
SLC25A6	ADP/ATP translocase 3	32866	7
MT-ATP8	ATP synthase protein 8	7992	13
PTPRN	Receptor-type tyrosine-protein phosphatase-like N	105847	7
GNB1	Guanine nucleotide-binding protein G(I)/G(S)/G(T) subunit beta-1	37377	9
SLC25A4	ADP/ATP translocase 1	22885	7
KRT13	Keratin type I cytoskeletal 13	45261	7
CKMT1A	Creatine kinase U-type mitochondrial	47037	6
LGALS1	Galectin-1	14716	5
NUTF2	Nuclear transport factor 2	14478	8
HNRNPC	Heterogeneous nuclear ribonucleoproteins C1/C2	31972	9
ABLIM1	Actin-binding LIM protein 1	87688	7
HNRNPA2B1	Heterogeneous nuclear ribonucleoproteins A2/B1	37430	9
AMPD2	AMP deaminase 2	100688	6
SH3GL2	Endophilin-A1	39962	5
LASP1	LIM and SH3 domain protein 1	29717	10
HSPE1	10 kDa heat shock protein mitochondrial	10932	4
LAMTOR5	Ragulator complex protein LAMTOR5	9614	4
TUBAL3	Tubulin alpha chain-like 3	49909	7
STUM	Protein stum homolog	15007	5
DYNC1LI1	Cytoplasmic dynein 1 light intermediate chain 1	56579	8
HSPH1	Heat shock protein 105 kDa	96865	4
MICOS13	MICOS complex subunit MIC13	9700	7
HIST1H2AH	Histone H2A type 1-H	13906	5
H2AC14	Histone H2A type 1-J	13936	5
HIST2H2AC	Histone H2A type 2-C	13988	5
H2AFJ	Histone H2A.J	14019	5
H2AC7	Histone H2A type 1-D	14107	5
H2AC11	Histone H2A type 1	14091	5
HIST2H2AA3	Histone H2A type 2-A	14095	5
hCG_2039566	Histone H2A	18482	5
HIST3H2A	Histone H2A type 3	14121	5
HIST1H2AC	Histone H2A type 1-C	14105	5
H2AC4	Histone H2A type 1-B/E	14135	5
SEPTIN6	Septin 6 isoform CRA_b	49303	14
PPP1R9B	Neurabin-2	89334	3
SPTBN2	Spectrin beta chain non-erythrocytic 2	271323	10
PSMF1	Proteasome inhibitor PI31 subunit	28957	6
SIPA1L1	Signal-induced proliferation-associated 1-like protein 1	200028	4
MRPS36	28S ribosomal protein S36 mitochondrial	11466	5
CAST	Calpastatin	80999	3
HSPA1B	Heat shock 70 kDa protein 1B	70052	6
HSPA1A	Heat shock 70 kDa protein 1A	70052	6
HCN2	Potassium/sodium hyperpolarization-activated cyclic nucleotide-gated channel 2	96950	5
CLTC	Clathrin heavy chain 1	191613	5
PRRT1	Proline-rich transmembrane protein 1	31430	7
GNB2	Guanine nucleotide-binding protein G(I)/G(S)/G(T) subunit beta-2	37331	9
GNG10	Guanine nucleotide-binding protein G(I)/G(S)/G(O) subunit gamma-10	7205	6
LITAF	Lipopolysaccharide-induced tumor necrosis factor-alpha factor	13202	5
SYNGAP1	Ras/Rap GTPase-activating protein SynGAP	148284	4
BASP1	Brain acid soluble protein 1	22693	5
PAK1	Non-specific serine/threonine protein kinase	58203	5
YWHAQ	14-3-3 protein theta	27764	6
YWHAB	14-3-3 protein beta/alpha	28082	8
DYNC1LI2	Cytoplasmic dynein 1 light intermediate chain 2	54099	3
KHDRBS1	KH domain-containing RNA-binding signal transduction-associated protein 1	48227	5
FKBP3	Peptidyl-prolyl cis-trans isomerase FKBP3	25177	4
TAGLN3	Transgelin	12886	8
SVIP	Small VCP/p97-interacting protein	8443	12
MAP7D2	MAP7 domain-containing protein 2	81965	6
INF2	Inverted formin-2	135624	7
EZR	Ezrin	69413	4
KRT79	Keratin type II cytoskeletal 79	57836	6
GRM3	Metabotropic glutamate receptor 3	98879	8
ARHGAP1	Rho GTPase-activating protein 1	50436	4
CAPRIN1	Caprin-1	70353	5
PRDX1	Peroxiredoxin-1	22110	12
IER3IP1	Immediate early response 3-interacting protein 1	7608	5
SYP	Synaptophysin	33845	7
NDUFS4	NADH dehydrogenase [ubiquinone] iron-sulfur protein 4 mitochondrial	20108	3
AKAP5	A-kinase anchor protein 5	47088	2
GTF2A1	Transcription initiation factor IIA subunit 1	41514	5
SEPTIN5	Septin-5	42777	6
ACTR1B	Beta-centractin	42293	11
PIP4K2A	Phosphatidylinositol 5-phosphate 4-kinase type-2 alpha	46225	5
SARNP	SAP domain-containing ribonucleoprotein	23671	7
RCSD1	CapZ-interacting protein	41261	2
ATG3	Ubiquitin-like-conjugating enzyme ATG3	35864	2
APOA2	Apolipoprotein A-II	11175	10
HNRNPK	Heterogeneous nuclear ribonucleoprotein K	50976	17
PCDH1	Protocadherin-1	114743	5
ALYREF	THO complex subunit 4	26888	5
SFXN5	Sideroflexin-5	37124	4
GPI	Glucose-6-phosphate isomerase	35405	3
HCFC1	Host cell factor 1	208730	5
CTSB	Cathepsin B	37822	5
TOM1L2	TOM1-like protein 2	55556	6
PRDX2	Peroxiredoxin-2	21892	6
DAB2IP	Disabled homolog 2-interacting protein	124418	5
SERBP1	Plasminogen activator inhibitor 1 RNA-binding protein	44965	2
CAV1	Caveolin-1	20472	3
MIF	Macrophage migration inhibitory factor	12476	9
SOD2	Superoxide dismutase [Mn] mitochondrial	24750	2
EDF1	Endothelial differentiation-related factor 1	16369	12
H1-0	Histone H1.0	20863	5
FAM114A2	Protein FAM114A2	47957	4
MAPK1	Mitogen-activated protein kinase 1	41390	9
IDH2	Isocitrate dehydrogenase [NADP] mitochondrial	50909	3
CST3	Cystatin-C	15799	3
HCN1	Potassium/sodium hyperpolarization-activated cyclic nucleotide-gated channel 1	98796	5
PFN1	Profilin-1	15054	4
HNRNPA1	Heterogeneous nuclear ribonucleoprotein A1	38747	1
AMPH	Amphiphysin	76257	5
NEFH	Neurofilament heavy polypeptide	112479	3
YWHAH	14-3-3 protein eta	28219	9
DLGAP3	Disks large-associated protein 3	106040	4
REEP1	Receptor expression-enhancing protein	31908	4
PSIP1	PC4 and SFRS1-interacting protein	60103	4
EDC4	Enhancer of mRNA-decapping protein 4	151661	5
DLD	Dihydrolipoyl dehydrogenase	51816	4
CDC5L	Cell division cycle 5-like protein	92251	3
CAMSAP3	Calmodulin-regulated spectrin-associated protein 3	134750	4
HSPA6	Heat shock 70 kDa protein 6	71028	6
GGA1	ADP-ribosylation factor-binding protein GGA1	70384	4
FKBP15	FK506-binding protein 15	133630	3
ANKRD63	Ankyrin repeat domain-containing protein 63	39620	6
CARMIL2	Capping protein Arp2/3 and myosin-I linker protein 2	154688	4
PSMC4	26S proteasome regulatory subunit 6B	47366	4
GOT2	Aspartate aminotransferase mitochondrial	47518	3
CTSL	Cathepsin L1	37564	5
COX7A2	Cytochrome c oxidase subunit 7A2 mitochondrial	9396	4
VAT1	Synaptic vesicle membrane protein VAT-1 homolog	41920	4
RRBP1	Ribosome-binding protein 1	152456	8
ST13P5	Putative protein FAM10A5	41378	8
ST13	Hsc70-interacting protein	41332	8
SLC25A5	ADP/ATP translocase 2	32852	7
CHMP4B	Charged multivesicular body protein 4b	24950	7
CCT8	T-complex protein 1 subunit theta	59621	5
KRT76	Keratin type II cytoskeletal 2 oral	65841	3
LYPLA2	Acyl-protein thioesterase 2	19173	7
PHGDH	D-3-phosphoglycerate dehydrogenase	56651	4
RPLP2	60S acidic ribosomal protein P2	11665	4
CPLX2	Complexin-2	15394	7
IST1	IST1 homolog	39751	3
RELCH	RAB11-binding protein RELCH	112714	3
NAP1L4	Nucleosome assembly protein 1-like 4	42823	9
SMIM20	Small integral membrane protein 20	7702	5
H1FX	Histone H1x	22487	5
PPP3CB	Serine/threonine-protein phosphatase 2B catalytic subunit beta isoform	59024	5
MINK1	Misshapen-like kinase 1	149821	9
ATP6V1E1	V-type proton ATPase subunit E 1	26145	5
SLC24A2	Sodium/potassium/calcium exchanger 2	73664	3
AMER2	APC membrane recruitment protein 2	69507	2
KBTBD11	Kelch repeat and BTB domain-containing protein 11	65720	3
YWHAE	14-3-3 protein epsilon	29174	7
UBB	Polyubiquitin-B	17215	3
UBC	Polyubiquitin-C	25758	3
DENND1A	DENN domain-containing protein 1A	110577	3
LYSMD1	LysM and putative peptidoglycan-binding domain-containing protein 1	25003	4
CBR1	Carbonyl reductase [NADPH] 1	30375	3
MACF1	Microtubule-actin cross-linking factor 1 isoforms 1/2/3/5	856894	2
PCP4	Calmodulin regulator protein PCP4	6791	5
WNK1	Serine/threonine-protein kinase WNK1	225501	2
PRRT3	Proline-rich transmembrane protein 3	102197	4
YWHAG	14-3-3 protein gamma	28303	6
SYN3	Synapsin-3	63303	3
AJM1	Apical junction component 1 homolog	106650	6
GOT1	Aspartate aminotransferase cytoplasmic	46248	4
HMX3	Homeobox protein HMX3	37825	2
PRRT2	Proline-rich transmembrane protein 2	29210	4
GNAI3	Guanine nucleotide-binding protein G(i) subunit alpha	40532	4
GNAI1	Guanine nucleotide-binding protein G(i) subunit alpha-1	40361	4
GNAI2	Guanine nucleotide-binding protein G(i) subunit alpha-2	40451	4
CTNNB1	Catenin beta-1	78405	9
TOM1	Target of Myb protein 1	53818	2
PPP1R14A	Protein phosphatase 1 regulatory subunit 14A	13886	3
ATP5PD	ATP synthase subunit d mitochondrial	8915	4
PPFIA2	Liprin-alpha-2	143290	2
TNKS1BP1	182 kDa tankyrase-1-binding protein	181795	2
FTL	Ferritin light chain	20020	1
CAND1	Cullin-associated NEDD8-dissociated protein 1	136375	2
SCAMP3	Secretory carrier-associated membrane protein 3	38287	3
ZDHHC5	Palmitoyltransferase ZDHHC5	77545	2
PSAP	Prosaposin	58113	3
SH3KBP1	SH3 domain-containing kinase-binding protein 1	73126	5
FARSA	Phenylalanine--tRNA ligase alpha subunit	57564	2
H4C1	Histone H4	11367	3
GNG4	Guanine nucleotide-binding protein G(I)/G(S)/G(O) subunit gamma-4	8389	4
ARHGDIA	Rho GDP-dissociation inhibitor 1	14814	3
SLC9A1	Sodium/hydrogen exchanger 1	90763	5
WAC	WW domain-containing adapter protein with coiled-coil	70724	1
HSPB6	Heat shock protein beta-6	14664	4
CFL2	Cofilin-2	18737	3
MYL6	Myosin light polypeptide 6	16290	4
DTNA	Dystrobrevin alpha	40887	2
CCK	Cholecystokinin	12669	10
CAMK2A	Calcium/calmodulin-dependent protein kinase type II subunit alpha	40609	2
HMGB1	High mobility group protein B1	18311	6
FLOT1	Flotillin-1	47355	3
YTHDF3	YTH domain family member 3 isoform CRA_a	58311	6
SRRM2	Serine/arginine repetitive matrix protein 2	299616	4
CALB1	Calbindin	30025	4
PCSK2	Neuroendocrine convertase 2	70565	3
CLIP2	CAP-Gly domain-containing linker protein 2	115837	1
HNRNPR	Heterogeneous nuclear ribonucleoprotein R	70943	5
SYNCRIP	Heterogeneous nuclear ribonucleoprotein Q	52046	5
HSPA5	Endoplasmic reticulum chaperone BiP	72333	2
CSNK1D	Casein kinase I isoform delta	47330	4
CACNA1E	Voltage-dependent R-type calcium channel subunit alpha	259216	2
TMEM145	Transmembrane protein 145	62754	3
AGAP2	Arf-GAP with GTPase ANK repeat and PH domain-containing protein 2	124590	4
SGTB	Small glutamine-rich tetratricopeptide repeat-containing protein beta	33429	4
CCT4	T-complex protein 1 subunit delta	57924	3
PRDX3	Thioredoxin-dependent peroxide reductase mitochondrial	27693	5
PITHD1	PITH domain-containing protein 1	11390	2
CHMP5	Charged multivesicular body protein 5	24571	2
ABLIM2	Actin-binding LIM protein 2	67812	4
MTDH	Protein LYRIC	57521	3
PDHB	Pyruvate dehydrogenase E1 component subunit beta mitochondrial	39233	4
ATP6AP2	Renin receptor	22263	2
DST	Dystonin	860679	2
PPIB	Peptidyl-prolyl cis-trans isomerase B	23743	2
TMEM263	Transmembrane protein 263	11748	4
PPP1R9A	Neurabin-1	123342	4
COX4I1	Cytochrome c oxidase subunit 4 isoform 1 mitochondrial	19577	4
RAB3D	Ras-related protein Rab-3D	24267	2
RAB3A	Ras-related protein Rab-3A	24984	2
TKT	Transketolase	49910	3
HGS	Hepatocyte growth factor-regulated tyrosine kinase substrate	86192	3
STX16-NPEPL1	STX16-NPEPL1 readthrough (NMD candidate)	43229	3
STX16	Syntaxin-16	37031	3
PIN1	Peptidyl-prolyl cis-trans isomerase NIMA-interacting 1	18243	1
PDE1B	Calcium/calmodulin-dependent 3' 5'-cyclic nucleotide phosphodiesterase 1B	61380	3
UBL7	Ubiquitin-like protein 7	40510	3
SRP14	Signal recognition particle 14 kDa protein	13058	1
PRCC	Proline-rich protein PRCC	52418	2
IRS2	Insulin receptor substrate 2	137334	1
LARP1	La-related protein 1	123510	5
LAMTOR1	Ragulator complex protein LAMTOR1	11076	1
ETFA	Electron transfer flavoprotein subunit alpha mitochondrial	24160	3
JUND	Transcription factor jun-D	35174	4
ABI2	Abl interactor 2	54838	1
MTPN	Myotrophin	5704	1
SPAG9	C-Jun-amino-terminal kinase-interacting protein 4	146205	4
SOD1	Superoxide dismutase [Cu-Zn]	15936	3
CAMK2B	Calcium/calmodulin-dependent protein kinase type II subunit beta	72678	4
LMNA	Prelamin-A/C	74140	3
MTHFD1	C-1-tetrahydrofolate synthase cytoplasmic	92570	4
EEF1B2	Elongation factor 1-beta	24764	2
C15orf38-AP3S2	Protein C15orf38-AP3S2	43882	4
AP3S2	AP-3 complex subunit sigma-2	22017	4
CLINT1	Clathrin interactor 1	68259	4
SNRNP70	U1 small nuclear ribonucleoprotein 70 kDa	51557	4
KRT4	Keratin type II cytoskeletal 4	57285	3
FAM241B	Protein FAM241B	13238	3
ZC2HC1A	Zinc finger C2HC domain-containing protein 1A	35092	3
UPF1	Regulator of nonsense transcripts 1	124345	3
WIPF1	WAS/WASL-interacting protein family member 1	51259	2
SORBS1	Sorbin and SH3 domain-containing protein 1	142513	3
EPS15L1	Epidermal growth factor receptor substrate 15-like 1	83475	1
PRKCG	Protein kinase C gamma type	78448	2
SYNJ2BP-COX16	SYNJ2BP-COX16 readthrough	20527	1
SYNJ2BP	Synaptojanin-2-binding protein	15928	1
ICA1	Islet cell autoantigen 1	54588	1
EFNB1	Ephrin-B1	38007	2
AP2A1	AP-2 complex subunit alpha-1	107546	1
CCT6A	T-complex protein 1 subunit zeta	58024	2
RPL23A	60S ribosomal protein L23a	21916	2
FUS	RNA-binding protein FUS	53426	2
LANCL1	Glutathione S-transferase LANCL1	45283	3
ACO2	Aconitate hydratase mitochondrial	85425	1
EIF4G2	Eukaryotic translation initiation factor 4 gamma 2	98118	2
SYT7	Synaptotagmin-7	13770	1
DNM2	Dynamin-2	98064	3
GNAO1	Guanine nucleotide-binding protein G(o) subunit alpha	40051	2
APLP1	Amyloid-like protein 1	72176	3
RPL6	60S ribosomal protein L6	32728	2
TOLLIP	Toll-interacting protein	23280	2
CAMLG	Calcium signal-modulating cyclophilin ligand	32953	3
PTK2B	Protein-tyrosine kinase 2-beta	115875	3
NDUFA5	NADH dehydrogenase [ubiquinone] 1 alpha subcomplex subunit 5	11965	2
NUDCD3	NudC domain-containing protein 3	40822	4
MAP2K4	Dual specificity mitogen-activated protein kinase kinase 4	44288	6
CMTM4	CKLF-like MARVEL transmembrane domain-containing protein 4	25828	2
HIST1H2BD	Histone H2B type 1-D	13936	6
H2BFS	Histone H2B type F-S	13944	6
HIST2H2BF	Histone H2B type 2-F	13920	6
HIST1H2BO	Histone H2B type 1-O	13906	6
H2BC11	Histone H2B type 1-J	13904	6
HIST3H2BB	Histone H2B type 3-B	13908	6
H2BC4	Histone H2B type 1-C/E/F/G/I	13906	6
H2BC12	Histone H2B type 1-K	13890	6
H2BC15	Histone H2B type 1-N	13922	6
H2BC13	Histone H2B type 1-L	13952	6
HIST1H2BB	Histone H2B type 1-B	13950	6
HIST1H2BH	Histone H2B type 1-H	13892	6
HIST2H2BE	Histone H2B type 2-E	13920	6
H2BC14	Histone H2B type 1-M	13989	6
CKMT2	Creatine kinase S-type mitochondrial	47505	3
NDUFA7	NADH dehydrogenase [ubiquinone] 1 alpha subcomplex subunit 7	12551	1
SYNGR2	Synaptogyrin-2	24810	2
RAB11FIP5	Rab11 family-interacting protein 5	138414	3
ALDH2	Aldehyde dehydrogenase mitochondrial	56381	2
HNRNPD	Heterogeneous nuclear ribonucleoprotein D0	38434	2
AGFG1	Arf-GAP domain and FG repeat-containing protein 1	58260	2
MAPK10	Mitogen-activated protein kinase 10	35580	2
RAB1C	Putative Ras-related protein Rab-1C	22017	3
RAB1B	Ras-related protein Rab-1B	22171	3
RAB1A	Ras-related protein Rab-1A	22678	3
SRGAP1	SLIT-ROBO Rho GTPase activating protein 1 isoform CRA_a	116842	4
TKFC	Triokinase/FMN cyclase	58947	2
GABBR2	Gamma-aminobutyric acid type B receptor subunit 2	105821	2
ATP5F1D	ATP synthase subunit delta mitochondrial	17490	2
TJP2	Tight junction protein ZO-2	123584	1
SEPTIN7	Septin-7	50695	9
PPP1R12A	Protein phosphatase 1 regulatory subunit 12A	115281	2
SRCIN1	SRC kinase-signaling inhibitor 1	130462	1
SH3GLB2	Endophilin-B2	14481	2
DLG1	Disks large homolog 1	40885	2
RPL4	60S ribosomal protein L4	47697	2
STIP1	Stress-induced-phosphoprotein 1	62639	1
TRIM2	Tripartite motif-containing protein 2	58455	4
PCMT1	Protein-L-isoaspartate(D-aspartate) O-methyltransferase	24636	2
GPRIN1	G protein-regulated inducer of neurite outgrowth 1	102399	3
STRN	Striatin	86132	3
CIRBP	Cold-inducible RNA-binding protein	18648	1
GUCY1A2	Guanylate cyclase soluble subunit alpha-2	81750	2
OSBP	Oxysterol-binding protein 1	89421	3
STX1B	Syntaxin-1B	33245	2
CDH2	Cadherin-2	99809	1
DAD1	Dolichyl-diphosphooligosaccharide--protein glycosyltransferase subunit DAD1	9554	1
NPM1	Nucleophosmin	32575	2
LIMCH1	LIM and calponin homology domains-containing protein 1	164438	2
IDH3A	Isocitrate dehydrogenase [NAD] subunit alpha mitochondrial	35786	6
NDUFA2	NADH dehydrogenase [ubiquinone] 1 alpha subcomplex subunit 2	10922	4
DNM3	Dynamin-3	72890	2
NDUFV3	NADH dehydrogenase [ubiquinone] flavoprotein 3 mitochondrial	11941	2
GLUD2	Glutamate dehydrogenase 2 mitochondrial	61434	2
GLUD1	Glutamate dehydrogenase 1 mitochondrial	61398	2
PRAF2	PRA1 family protein	17188	1
VAPB	Vesicle-associated membrane protein-associated protein B/C	27228	2
CLASP1	CLIP-associating protein 1	162757	2
CBL	E3 ubiquitin-protein ligase CBL	95098	3
EIF4H	Eukaryotic translation initiation factor 4H	27385	2
DBNL	Drebrin-like protein	45746	1
IDH3B	Isocitrate dehydrogenase [NAD] subunit mitochondrial	41220	3
SF3B2	Splicing factor 3B subunit 2	98170	1
KLC2	Kinesin light chain 2	68935	1
SHANK2	SH3 and multiple ankyrin repeat domains protein 2	134800	2
ERMN	Ermin	32783	5
FAM171B	Protein FAM171B	92181	1
ACBD3	Golgi resident protein GCP60	60593	3
TMPO	Lamina-associated polypeptide 2 isoform alpha	75492	2
PSMC1	26S proteasome regulatory subunit 4	49185	1
RAB7A	Ras-related protein Rab-7a	23490	3
KIAA1671	Uncharacterized protein KIAA1671	196710	1
PRDX6	Peroxiredoxin-6	25035	2
BTBD8	BTB/POZ domain-containing protein 8	199029	1
KIAA1107	AP2-interacting clathrin-endocytosis protein	140918	1
RBMXL1	RNA binding motif protein X-linked-like-1	42142	2
RBMX	RNA-binding motif protein X chromosome	42332	2
PTPRN2	Receptor-type tyrosine-protein phosphatase N2	111271	1
CDKL5	Cyclin-dependent kinase-like 5	115538	2
AMPD3	AMP deaminase 3	23509	1
ACOT13	Acyl-coenzyme A thioesterase 13	14960	1
AP2A2	AP-2 complex subunit alpha-2	103960	2
KCNQ2	Potassium voltage-gated channel subfamily KQT member 2	71246	2
HDGFL3	Hepatoma-derived growth factor-related protein 3	22620	1
MYO1C	Unconventional myosin-Ic	118994	1
PTPN23	Tyrosine-protein phosphatase non-receptor type 23	178972	3
MT-ND2	NADH-ubiquinone oxidoreductase chain 2	38961	1
STX7	Syntaxin-7	29816	1
CRKL	Crk-like protein	33777	2
CBARP	Voltage-dependent calcium channel beta subunit-associated regulatory protein	73929	1
MAG	Myelin-associated glycoprotein	69069	1
SORT1	Sortilin	92068	2
MAP7D1	MAP7 domain-containing protein 1	92820	2
MGST3	Microsomal glutathione S-transferase 3	14379	2
PPP2R5D	Serine/threonine-protein phosphatase 2A 56 kDa regulatory subunit	69117	1
RAP1GAP	Rap1 GTPase-activating protein 1	76127	1
AFDN	Afadin	201804	2
RAPH1	Ras-associated and pleckstrin homology domains-containing protein 1	135256	1
SQSTM1	Sequestosome-1	47687	1
NUMBL	Numb-like protein	60813	1
HCLS1	Hematopoietic lineage cell-specific protein	54014	1
CALD1	Caldesmon	93231	1
AK1	Adenylate kinase isoenzyme 1	23411	2
SCG5	Neuroendocrine protein 7B2	21386	2
CDC42EP4	Cdc42 effector protein 4	37980	1
ESYT2	Extended synaptotagmin-2	102357	1
IMMT	MICOS complex subunit MIC60	83678	1
ATP5ME	ATP synthase subunit e mitochondrial	7933	2
SMNDC1	Survival of motor neuron-related-splicing factor 30	26711	2
MT-CO2	Cytochrome c oxidase subunit 2	25565	2
RPL7A	60S ribosomal protein L7a	29996	1
VIP	VIP peptides	19169	3
CIAPIN1	Fe-S cluster assembly protein DRE2	26446	1
RIMBP2	RIMS-binding protein 2	116026	3
RBM14	RNA-binding protein 14	69492	1
SEPTIN4	Septin-4	112439	1
ADORA2A	Adenosine receptor A2a	44707	1
URI1	Unconventional prefoldin RPB5 interactor 1	59832	1
PDHA1	Pyruvate dehydrogenase E1 component subunit alpha somatic form mitochondrial	43296	2
PSPC1	Paraspeckle component 1	58744	1
FARP1	FERM ARHGEF and pleckstrin domain-containing protein 1	118633	1
UBXN1	UBX domain-containing protein 1	32914	1
ALDH5A1	Succinate-semialdehyde dehydrogenase	53868	3
CAMKV	CaM kinase-like vesicle-associated protein	54354	1
SNPH	Syntaphilin	53537	3
SLC32A1	Vesicular inhibitory amino acid transporter	57415	1
CLU	Clusterin	52495	2
GPHN	Gephyrin	79748	2
IL16	Pro-interleukin-16	141752	1
FGA	Fibrinogen alpha chain	94973	2
PDCD10	Programmed cell death protein 10	24702	1
MLC1	Membrane protein MLC1	41141	3
STAM2	Signal transducing adapter molecule 2	58164	2
PCDHGC5	Protocadherin gamma-C5	101921	1
PCDHGC4	Protocadherin gamma-C4	101214	1
PCDHGA5	Protocadherin gamma-A5	100935	1
PCDHGA8	Protocadherin gamma-A8	101480	1
PCDHGB4	Protocadherin gamma-B4	99927	1
PCDHGA2	Protocadherin gamma-A2	101484	1
PCDHGB2	Protocadherin gamma-B2	100875	1
PCDHGA1	Protocadherin gamma-A1	101226	1
PCDHGC3	Protocadherin gamma-C3	19570	1
PCDHGB3	Protocadherin gamma-B3	101204	1
PCDHGA10	Protocadherin gamma-A10	101446	1
PCDHGB5	Protocadherin gamma-B5	99875	1
PCDHGB1	Protocadherin gamma-B1	100359	1
PCDHGB7	Protocadherin gamma-B7	100974	1
PCDHGB6	Protocadherin gamma-B6	101043	1
PCDHGA7	Protocadherin gamma-A7	101722	1
PCDHGA3	Protocadherin gamma-A3	100970	1
PCDHGA9	Protocadherin gamma-A9	101687	1
PCDHGA6	Protocadherin gamma-A6	100871	1
PCDHGA12	Protocadherin gamma-A12	100955	1
PCDHGA11	Protocadherin gamma-A11	101543	1
PCDHGA4	Protocadherin gamma-A4	103968	1
HNRNPDL	Heterogeneous nuclear ribonucleoprotein D-like	46438	1
OLA1	Obg-like ATPase 1	44744	3
FAM126B	Protein FAM126B	58647	1
MARK2	Non-specific serine/threonine protein kinase	86691	3
RPL22	60S ribosomal protein L22	11169	1
PCNP	PEST proteolytic signal-containing nuclear protein	18925	1
USP8	Ubiquitin carboxyl-terminal hydrolase 8	127523	2
PPP3CC	Serine/threonine-protein phosphatase 2B catalytic subunit gamma isoform	58129	1
SIRT2	NAD-dependent protein deacetylase sirtuin-2	26712	1
C2CD2L	Phospholipid transfer protein C2CD2L	76181	1
DOCK4	Dedicator of cytokinesis protein 4	225204	1
HPRT1	Hypoxanthine-guanine phosphoribosyltransferase	24579	1
AHNAK2	Protein AHNAK2	616641	1
GSN	Gelsolin	82526	1
MAVS	Mitochondrial antiviral-signaling protein	56528	2
COX7A2L	Cytochrome c oxidase subunit 7A-related protein mitochondrial	8840	2
DECR1	2 4-dienoyl-CoA reductase mitochondrial	10222	6
TBC1D10B	TBC1 domain family member 10B	87199	1
NCL	Nucleolin	76615	1
ITIH5	Inter-alpha (Globulin) inhibitor H5 isoform CRA_e	78438	4
SNX12	Sorting nexin-12	18885	2
ACBD7	Acyl-CoA-binding domain-containing protein 7	9790	1
FAM120A	Constitutive coactivator of PPAR-gamma-like protein 1	121888	1
EIF2S3B	Eukaryotic translation initiation factor 2 subunit 3B	51229	1
EIF2S3	Eukaryotic translation initiation factor 2 subunit 3	51110	1
FABP4	Fatty acid-binding protein adipocyte	4577	1
PMP2	Myelin P2 protein	6993	1
AHCYL2	Adenosylhomocysteinase 3	66721	1
ATXN2	Ataxin-2	140283	1
PHLPP1	PH domain leucine-rich repeat-containing protein phosphatase 1	184671	2
TMEM117	Transmembrane protein 117	60185	1
ASTN1	Astrotactin-1	144913	1
VPS26B	Vacuolar protein sorting-associated protein 26B	39155	1
UFC1	Ubiquitin-fold modifier-conjugating enzyme 1	19458	1
CADPS	Calcium-dependent secretion activator 1	152786	1
PRRC2A	Protein PRRC2A	228861	1
TPD52L1	Tumor protein D53	18661	1
EP400	E1A-binding protein p400	343487	1
CENPV	Centromere protein V	29946	1
HDHD3	Haloacid dehalogenase-like hydrolase domain-containing protein 3	28000	1
SAR1B	GTP-binding protein SAR1b	16424	1
SAR1A	GTP-binding protein SAR1a	13662	1
CDH13	Cadherin-13	78287	1
FH	Fumarate hydratase mitochondrial	54637	1
CXADR	Coxsackievirus and adenovirus receptor	40030	1
PRKAR2A	cAMP-dependent protein kinase type II-alpha regulatory subunit	45518	1
POLDIP3	Polymerase delta-interacting protein 3	48104	1
TPR	Nucleoprotein TPR	267290	2
PLCB1	1-phosphatidylinositol 4 5-bisphosphate phosphodiesterase	129640	1
LGALSL	Galectin-related protein	8117	2
CDIP1	Cell death-inducing p53-target protein 1	21892	1
ARHGAP21	Rho GTPase-activating protein 21	155984	1
NDRG4	Protein NDRG4	3868	1
ARMCX2	Armadillo repeat-containing X-linked protein 2	65684	1
NR2F1	COUP transcription factor 1	46156	3
CTNNA1	Catenin alpha-1	100071	2
CTNNA2	Catenin alpha-2	105313	2
CAPZA2	F-actin-capping protein subunit alpha-2	32949	1
NELFE	Negative elongation factor E	43240	1
APP	Amyloid-beta precursor protein	75110	1
RAP1GAP2	Rap1 GTPase-activating protein 2	80056	1
SEPTIN3	Neuronal-specific septin-3	40704	1
ACTN4	Alpha-actinin-4	104854	1
ACTN1	Alpha-actinin-1	94826	1
SYT3	Synaptotagmin-3	63304	1
PPT1	Palmitoyl-protein thioesterase 1	10016	1
SLC2A13	Proton myo-inositol cotransporter	38093	1
RPS19	40S ribosomal protein S19	16060	1
C19orf12	Protein C19orf12	16286	2
CTBP1	C-terminal-binding protein 1	47535	1
CTBP2	C-terminal-binding protein 2	48945	1
LDHA	L-lactate dehydrogenase A chain	36689	1
AVL9	Late secretory pathway protein AVL9 homolog	69801	1
PCBP1	Poly(rC)-binding protein 1	37498	2
USP5	Ubiquitin carboxyl-terminal hydrolase 5	95786	1
PALLD	Palladin	150564	1
LRRC7	Leucine-rich repeat-containing protein 7	167990	1
SLC12A2	Solute carrier family 12 member 2	131447	1
PKP4	Plakophilin-4	131868	2
SRSF3	Serine/arginine-rich-splicing factor 3	10321	1
EPS15	Epidermal growth factor receptor substrate 15	83655	1
NLGN3	Neuroligin-3	93895	1
SLC1A3	Excitatory amino acid transporter 1	59572	1
KRT71	Keratin type II cytoskeletal 71	57292	2
KRT73	Keratin type II cytoskeletal 73	58923	2
KRT74	Keratin type II cytoskeletal 74	57865	2
KRT72	Keratin type II cytoskeletal 72	55877	2
KATNB1	Katanin p80 WD40 repeat-containing subunit B1	72334	2
SRM	Spermidine synthase	33825	1
TNS1	Tensin-1	199549	2
CACNA1B	Voltage-dependent N-type calcium channel subunit alpha	251711	3
CNN1	Calponin	27398	1
MAP7	Ensconsin	84052	1
WASL	Neural Wiskott-Aldrich syndrome protein	54827	1
ATIC	Bifunctional purine biosynthesis protein PURH	64616	1
CHGA	Chromogranin A (Parathyroid secretory protein 1) isoform CRA_b	34269	2
AHSG	Alpha-2-HS-glycoprotein	39341	1
MAN1A1	Mannosyl-oligosaccharide 1 2-alpha-mannosidase IA	72969	1
TBC1D5	TBC1 domain family member 5	89004	2
AP3S1	AP-3 complex subunit sigma-1	21732	3
CACNB1	Voltage-dependent L-type calcium channel subunit beta-1	65714	1
SLC30A3	Zinc transporter 3	41945	1
THY1	Thy-1 membrane glycoprotein	16150	1
NONO	Non-POU domain-containing octamer-binding protein	54232	1
NDUFS1	NADH-ubiquinone oxidoreductase 75 kDa subunit mitochondrial	79468	1
DDI2	Protein DDI1 homolog 2	44523	2
DGKB	Diacylglycerol kinase	90467	1
NLGN2	Neuroligin-2	90820	1
SP9	Transcription factor Sp9	48915	3
ADCY5	Adenylate cyclase type 5	138907	1
TBR1	T-box brain protein 1	74053	1
MEX3A	RNA-binding protein MEX3A	54173	1
SMG1	Serine/threonine-protein kinase SMG1	410501	1
VDAC1	Voltage-dependent anion-selective channel protein 1	30773	1
VDAC3	Voltage-dependent anion-selective channel protein 3	30659	1
LZTS1	Leucine zipper putative tumor suppressor 1	66613	1
CSNK1E	Casein kinase I isoform epsilon	47315	1
MRVI1	Protein MRVI1	89692	1
CPLX1	Complexin-1	12525	2
TACC1	Transforming acidic coiled-coil-containing protein 1	62407	1
PSD3	PH and SEC7 domain-containing protein 3	116033	1
CA2	Carbonic anhydrase 2	29246	1
AKAP13	A-kinase anchor protein 13	161184	13
RPS10	40S ribosomal protein S10	18898	1
RPS10-NUDT3	RPS10-NUDT3 readthrough	33141	1
SNRPC	U1 small nuclear ribonucleoprotein C	17394	1
GBF1	Golgi-specific brefeldin A-resistance guanine nucleotide exchange factor 1	206444	2
KRT23	Keratin type I cytoskeletal 23	48131	1
FUBP1	Far upstream element-binding protein 1	67560	1
TH	Tyrosine 3-monooxygenase	58600	1
ADGRB1	Adhesion G protein-coupled receptor B1	173215	1
ACYP2	Acylphosphatase	10298	1
SLC38A3	Sodium-coupled neutral amino acid transporter 3	11212	1
KIF21A	Kinesin-like protein KIF21A	187178	1
BAG3	BAG family molecular chaperone regulator 3	61595	1
KAZN	Kazrin	86351	1
PSRC1	Proline/serine-rich coiled-coil protein 1	38796	1
DLG5	Disks large homolog 5	213866	1
TCOF1	Treacle protein	152303	1
SEPTIN9	Septin-9	65402	2
ZMYM3	Zinc finger MYM-type protein 3	52713	1
MYH10	Myosin-10	228997	1
PRUNE2	Protein prune homolog 2	299774	1
PLEKHA4	Pleckstrin homology domain-containing family A member 4	85401	1
GBX1	Homeobox protein GBX-1	37629	1
CARS1	Cysteinyl-tRNA synthetase 1	14277	1
SLC6A11	Sodium- and chloride-dependent GABA transporter 3	70606	1
YTHDF2	YTH domain-containing family protein 2	62334	1
LSM14A	Protein LSM14 homolog A	50530	2
TXNDC9	Thioredoxin domain-containing protein 9	7594	1
FMN2	Formin-2	180105	1
SLC6A3	Sodium-dependent dopamine transporter	68495	1
CSDE1	Cold shock domain-containing protein E1	74584	1
HSPA9	Stress-70 protein mitochondrial	73681	1
VCP	Transitional endoplasmic reticulum ATPase	89322	1
SORCS2	VPS10 domain-containing receptor SorCS2	128151	1
OGDH	2-oxoglutarate dehydrogenase mitochondrial	115935	1
RAD23B	UV excision repair protein RAD23 homolog B	43171	1
RAD23A	UV excision repair protein RAD23 homolog A	39609	1
FAM120C	Constitutive coactivator of PPAR-gamma-like protein 2	99352	1
ARHGEF40	Rho guanine nucleotide exchange factor 40	164657	1
HPCAL1	Hippocalcin-like protein 1	22313	1
HPCA	Neuron-specific calcium-binding protein hippocalcin	22427	1
NCALD	Neurocalcin-delta	22245	1
BRSK1	Serine/threonine-protein kinase BRSK1	50737	1
ADGRL1	Adhesion G protein-coupled receptor L1	162716	1
SEC24B	Protein transport protein Sec24B	137417	2
ANKRD26	Ankyrin repeat domain-containing protein 26	196409	1
DMXL2	DmX-like protein 2	339642	1
WASF2	Wiskott-Aldrich syndrome protein family member 2	54284	1
PLPPR4	Phospholipid phosphatase-related protein type 4	82983	1
CANX	Calnexin	67568	1
LRP1	Prolow-density lipoprotein receptor-related protein 1	504610	1
RPS8	40S ribosomal protein S8	21880	1
TMEM222	Transmembrane protein 222	23230	1
ARFIP2	Arfaptin-2	37856	1
RPL31	60S ribosomal protein L31	13955	1
RPS6KC1	Ribosomal protein S6 kinase delta-1	66139	1
[truncated: 20 more rows]
