# Supplementary material for: Next-Generation Proteomics of Brain Extracellular Vesicles in Schizophrenia Provide New Clues on the Altered Molecular Connectome
Source: Biomedicines. 2024 Jan 8;12(1):129. doi: 10.3390/biomedicines12010129 (PMC10812948; doi:10.3390/biomedicines12010129)
Supplement: Supplementary file 1 [file biomedicines-12-00129-s001.zip › Supplementary Dataset 3.xlsx]

## Sheet: CONTROL
Next-generation proteomics of brain extracellular vesicles in schizophrenia provide new clues on the altered molecular connectome
Cristina Lorca 1,2#, María Fernández-Rhodes 1, 2#, Jose Antonio Sánchez Milán 1,2, María Mulet 1,2, Félix Elortza 3, Alfredo Ramos Miguel 4,5, Luis F. Callado 4,5, J. Javier Meana 4,5, Maria Mur 6, Iolanda Batalla 6, Elisabet Vilella 7,8*, Aida Serra 2*† and Xavier Gallart-Palau 1,9*†
1 Biomedical Research Institute of Lleida Dr. Pifarré Foundation (IRBLLEIDA) - +Pec Proteomics Research Group (+PPRG) - Neuroscience Area – University Hospital Arnau de Vilanova (HUAV), 80 Av. Rovira Roure, 25198, Lleida, Catalonia, Spain
2 Department of Medical Basic Sciences, University of Lleida (UdL) - Biomedical Research Institute of Lleida Dr. Pifarré Foundation (IRBLLEIDA), +Pec Proteomics Research Group (+PPRG), 25198, Lleida, Catalonia, Spain
3 Proteomics Platform, CIC bioGUNE, Basque Research and Technology Alliance (BRTA), CIBERehd, Science and Technology Park of Bizkaia, Derio, Bizkaia, Spain
4 Department of Pharmacology, University of the Basque Country UPV/EHU, 48940 Leioa, Bizkaia, Spain
5 Biocruces Bizkaia Health Research Institute, 48903 Barakaldo, Bizkaia, Spain
6 Psychiatry Department, Hospital Universitari Santa Maria, Lleida, Catalonia, Spain Spain; Medicine Department. Universitat de Lleida (UdL), Spain
7 Hospital Universitari Institut Pere Mata, Institut Investigació Sanitària Pere Virgili (IISPV)-CERCA –Universitat Rovira i Virgili – Reus, Catalonia, Spain
8 Centro de Investigación Biomédica en Red en Salud Mental CIBERSAM, Instituto de Salud Carlos III, Reus, Catalonia, Spain
9 Department of Psychology, University of Lleida (UdL), 25001, Lleida, Catalonia, Spain
# Cristina Lorca and María Fernández-Rhodes are co-first authors.
† Aida Serra and Xavier Gallart-Palau are joint senior authors.
Supplementary Dataset S3: List of identified proteins in bEVs of Control and SZ samples common to all brain regions.
GS	Protein Description	PFC- C Mean	PFC-C SD	HC-C Mean	HC-C SD	CAU-C Mean	CAU-C SD
A0A0G2JLL6	Proline-rich transmembrane protein 2	18.3333	5.85947	22.3333	8.73689	17.6667	3.78594
A0A0U1RRH7	Histone H2A	7.66667	3.05505	4	1	2.66667	2.51661
A0A2R8YEY8	Sodium/potassium-transporting ATPase subunit alpha	20.6667	6.65833	8	3	22.6667	16.1658
AAK1	AP2-associated protein kinase 1	21	7	38	29.5466	19.3333	5.50757
AARS	Alanine--tRNA ligase cytoplasmic	3.33333	3.05505	7.33333	1.52753	5.33333	0.57735
ABI1	Abl interactor 1	2.33333	2.08167	9.66667	4.93288	2.66667	1.52753
ABLIM1	Actin-binding LIM protein 1	11	2	12.6667	5.50757	10.3333	4.16333
ABLIM2	Actin-binding LIM protein 2	5.66667	1.1547	3.33333	2.51661	8.66667	3.05505
ACO2	Aconitate hydratase mitochondrial	5.33333	0.57735	2.33333	2.51661	7.33333	2.51661
ACOT13	Acyl-coenzyme A thioesterase 13	0.666667	0.57735	1.33333	1.1547	1	1
ACOT7	Cytosolic acyl coenzyme A thioester hydrolase	3	2.64575	1.33333	1.52753	3	3
ACTB	Actin cytoplasmic 1	183	25.5343	213	81.5046	215	72.9589
ACTC1	Actin alpha cardiac muscle 1	79.6667	14.7422	110	45.7384	94	31.749
ACTG1	Actin cytoplasmic 2	149.667	22.0303	187	77.0195	187	66.1891
ACTN1	Alpha-actinin-1	3	2	2.33333	0.57735	9.66667	8.32666
ACTR1A	Alpha-centractin	2.33333	1.1547	4.33333	2.51661	5.66667	6.35085
ADCY9	Adenylate cyclase type 9	2.66667	1.1547	2.33333	0.57735	1.33333	1.1547
ADCYAP1	Pituitary adenylate cyclase-activating polypeptide	10.3333	1.52753	2.66667	2.3094	5.66667	4.72582
ADD1	Alpha-adducin	32.6667	4.50925	28.6667	10.6927	27.6667	9.29157
ADD2	Beta-adducin	36.3333	6.65833	42	12.7671	35	6.08276
ADD3	Gamma-adducin	19.6667	9.29157	24.6667	13.0128	11	2.64575
ADIRF	Adipogenesis regulatory factor	20.3333	14.0119	43.6667	27.5379	10.3333	3.78594
AGFG1	Arf-GAP domain and FG repeat-containing protein 1	10	4.58258	11.6667	6.65833	10	1
AHCYL1	S-adenosylhomocysteine hydrolase-like protein 1	78.3333	9.29157	60.3333	10.2144	67.3333	17.4738
AHCYL2	Adenosylhomocysteinase 3	8	9.53939	4.66667	2.3094	3.66667	2.51661
AHNAK	Neuroblast differentiation-associated protein AHNAK	19.6667	21.5484	80.3333	72.1133	11.6667	6.02771
AHNAK2	Protein AHNAK2	2	2.64575	19.6667	20.0083	1.66667	1.52753
AHSA1	Activator of 90 kDa heat shock protein ATPase homolog 1	0.666667	0.57735	1.33333	0.57735	0.666667	0.57735
AKAP12	A-kinase anchor protein 12	31.3333	11.3725	33.3333	8.96289	38	14.1067
AKAP13	A-kinase anchor protein 13	14	8.88819	17	12.7671	18.3333	10.0167
AKAP5	A-kinase anchor protein 5	3.33333	3.05505	5.66667	4.16333	8.66667	1.52753
ALB	Serum albumin	35	3.60555	24.3333	15.6312	41	16.6433
ALDH2	Aldehyde dehydrogenase mitochondrial	4	2.64575	0.666667	0.57735	6	6.245
ALDH5A1	Succinate-semialdehyde dehydrogenase	2	1	1.33333	0.57735	2.66667	1.52753
ALDH6A1	Methylmalonate-semialdehyde dehydrogenase [acylating] mitochondrial	0.666667	0.57735	1	1	1.33333	1.1547
ALDOA	Fructose-bisphosphate aldolase A	37	1.73205	22.3333	5.1316	42.6667	19.5533
ALDOC	Fructose-bisphosphate aldolase C	29.3333	5.1316	22	4.58258	36	16.4621
ALYREF	THO complex subunit 4	7.66667	1.52753	6	3	6.33333	0.57735
AMER2	APC membrane recruitment protein 2	2.33333	0.57735	4	2.64575	3	2
AMPD2	AMP deaminase 2	5.66667	0.57735	7.66667	3.51188	11	1
AMPH	Amphiphysin	22	5	33	24.0624	19.6667	8.73689
ANK2	Ankyrin-2	68	37.2424	93.3333	34.5012	66.6667	19.6554
ANK3	Ankyrin-3	2.66667	1.1547	9.66667	7.63763	6.33333	3.05505
ANXA1	Annexin A1	4.33333	0.57735	6.33333	1.1547	5.33333	2.08167
AP3D1	AP-3 complex subunit delta-1	2	1.73205	7	4.3589	3.66667	2.08167
AP3S1	AP-3 complex subunit sigma-1	5.66667	1.52753	4	2	4	1
AP3S2	AP-3 complex subunit sigma-2	2.66667	0.57735	1.33333	1.52753	2	1
APOA1	Apolipoprotein A-I	4	2	4.66667	2.08167	6	2.64575
APOA2	Apolipoprotein A-II	7.33333	2.51661	13	4.3589	11.6667	2.08167
APP	Amyloid-beta precursor protein	2.33333	1.52753	1.66667	0.57735	1.33333	0.57735
AQP4	Aquaporin-4	38.6667	12.6623	56	18.0831	41.6667	4.04145
ARPP19	cAMP-regulated phosphoprotein 19	19	7.93725	20.6667	6.1101	38.3333	10.9697
ATG3	Ubiquitin-like-conjugating enzyme ATG3	2.33333	0.57735	2	1.73205	0.666667	0.57735
ATP1A1	Sodium/potassium-transporting ATPase subunit alpha-1	23.3333	9.0185	9	3.60555	25.3333	17.2434
ATP1A2	Sodium/potassium-transporting ATPase subunit alpha	12.3333	10.7858	3.66667	3.21455	11.6667	15.308
ATP1A3	Sodium/potassium-transporting ATPase subunit alpha	20.6667	6.65833	8	3	22.6667	16.1658
ATP2B1	Calcium-transporting ATPase	11	4.58258	11.6667	0.57735	14.3333	3.21455
ATP2B2	Plasma membrane calcium-transporting ATPase 2	21.6667	8.32666	17	7	25.6667	5.03322
ATP2B3	Plasma membrane calcium-transporting ATPase 3	7.33333	2.51661	7.66667	0.57735	7.33333	1.1547
ATP2B4	Plasma membrane calcium-transporting ATPase 4	22.6667	7.37111	15.6667	5.1316	8.33333	2.88675
ATP5F1A	ATP synthase subunit alpha mitochondrial	26.3333	4.6188	26.6667	8.96289	33.6667	11.6762
ATP5F1B	ATP synthase subunit beta mitochondrial	46	8.7178	25.3333	5.50757	60.3333	32.9596
ATP5F1D	ATP synthase subunit delta mitochondrial	2.33333	0.57735	2.66667	0.57735	4	2
ATP5ME	ATP synthase subunit e mitochondrial	2.66667	1.1547	2.66667	2.51661	1.66667	1.52753
ATP5PD	ATP synthase subunit d mitochondrial	13	8.7178	9	1.73205	13.6667	5.50757
ATP5PF	ATP synthase-coupling factor 6 mitochondrial	9.33333	7.50555	17.3333	11.0604	15	5.56776
ATP5PO	ATP synthase subunit O mitochondrial	5.66667	2.08167	1.66667	0.57735	11.3333	9.29157
ATP6AP2	Renin receptor	5	2.64575	2.66667	0.57735	5.33333	2.08167
ATP6V0D1	V-type proton ATPase subunit d 1	2.66667	2.51661	1	1	4	3.4641
ATP6V1B2	V-type proton ATPase subunit B brain isoform	20.6667	4.04145	16	5.56776	25	8.7178
ATP6V1G2	V-type proton ATPase subunit G 2	22.6667	12.2202	13	7	12.6667	8.32666
ATP6V1H	V-type proton ATPase subunit H	3.66667	0.57735	3	2.64575	4	3.60555
ATP8A1	Phospholipid-transporting ATPase IA	18.3333	1.52753	25.3333	5.50757	19.3333	1.1547
ATXN2L	Ataxin-2-like protein	1	1	4	0	2.33333	1.52753
BAIAP2	Brain-specific angiogenesis inhibitor 1-associated protein 2	15.3333	4.93288	21	14	19.6667	5.03322
BASP1	Brain acid soluble protein 1	25.3333	11.8462	36.3333	19.8578	34.3333	15.6312
BCAN	Brevican core protein	7.66667	4.16333	18.6667	8.5049	12.6667	3.05505
BCAS1	Breast carcinoma-amplified sequence 1	16.3333	10.2632	12	2	13.3333	4.93288
BCL2L13	Bcl-2-like protein 13	15	2.64575	6.66667	3.21455	12.3333	4.16333
BIN1	Myc box-dependent-interacting protein 1	19.3333	7.23418	21.6667	7.76745	17.3333	3.78594
BSCL2	HCG2020143 isoform CRA_b	5.33333	6.80686	8	7	13	12.53
BSN	Protein bassoon	46.6667	9.07377	65.3333	31.2143	41.6667	4.16333
BTF3	Transcription factor BTF3	1	1	1.33333	0.57735	1	1
C12orf57	Protein C10	3.33333	2.08167	5	4.3589	4.33333	1.52753
C15orf38-AP3S2	Protein C15orf38-AP3S2	2.66667	0.57735	1.33333	1.52753	2	1
CACNA1E	Voltage-dependent R-type calcium channel subunit alpha	1	1	1.33333	1.52753	2	1
CACNB1	Voltage-dependent L-type calcium channel subunit beta-1	3.66667	1.1547	5	2	3.66667	1.1547
CALM1	Calmodulin-1	44.3333	20.5508	38	12.1655	56	16.4621
CALM2	Calmodulin-2	44.3333	20.5508	38	12.1655	56	16.4621
CALM3	Calmodulin-3	44.3333	20.5508	38	12.1655	56	16.4621
CAMK2A	Calcium/calmodulin-dependent protein kinase type II subunit alpha	4.66667	3.21455	7	4.3589	7.33333	4.16333
CAMKV	CaM kinase-like vesicle-associated protein	2.33333	2.08167	9.66667	4.50925	11.3333	2.3094
CAPN1	Calpain-1 catalytic subunit	1.33333	0.57735	1.33333	1.1547	1.66667	0.57735
CAPNS1	Calpain small subunit 1	15.6667	2.08167	13.6667	4.16333	16.3333	4.16333
CAPRIN1	Caprin-1	25.3333	5.85947	6.33333	7.76745	11.3333	7.50555
CAPZA2	F-actin-capping protein subunit alpha-2	4.33333	0.57735	3.33333	3.51188	3.66667	3.21455
CAPZB	F-actin-capping protein subunit beta	0.666667	0.57735	1.33333	1.52753	0.666667	0.57735
CARMIL2	Capping protein Arp2/3 and myosin-I linker protein 2	7	4.58258	17	13.5277	7	3
CASKIN1	Caskin-1	7	4.58258	7.66667	4.16333	4.33333	1.1547
CAST	Calpastatin	1.33333	0.57735	2.66667	1.1547	3	1.73205
CBARP	Voltage-dependent calcium channel beta subunit-associated regulatory protein	4.33333	1.52753	1.66667	1.52753	2	1
CBL	E3 ubiquitin-protein ligase CBL	3.66667	1.1547	3.33333	0.57735	4.66667	0.57735
CBR1	Carbonyl reductase [NADPH] 1	5.66667	2.08167	3.33333	4.93288	5.33333	4.6188
CCK	Cholecystokinin	41.3333	7.50555	15	8	22	1
CCT8	T-complex protein 1 subunit theta	2.33333	2.51661	3	3	2.66667	3.05505
CD9	Tetraspanin	1	0	1.66667	1.52753	1.66667	2.08167
CD99L2	CD99 antigen-like protein 2	21	3.4641	10.3333	3.78594	18.6667	8.96289
CDC42EP4	Cdc42 effector protein 4	4.33333	6.65833	7.33333	3.51188	2	2
CDC42SE2	CDC42 small effector protein 2	13	1.73205	13.6667	2.08167	11.6667	6.1101
CDH8	Cadherin-8	3	2	1.66667	0.57735	1	0
CDIP1	Cell death-inducing p53-target protein 1	0.666667	0.57735	5.66667	8.96289	6	8.66025
CDV3	Protein CDV3 homolog	7	2	7.66667	6.02771	8	5.56776
CEP170	Centrosomal protein of 170 kDa	2.66667	1.52753	2.33333	1.52753	1.66667	2.08167
CFL1	Cofilin-1	34.6667	11.3725	27.3333	10.0167	30.3333	18.3394
CFL2	Cofilin-2	9	2	5	4.3589	5.33333	5.03322
CHCHD2	Coiled-coil-helix-coiled-coil-helix domain-containing protein 2	10	1	14.3333	5.1316	13.6667	5.68624
CHGA	Chromogranin-A	5	2.64575	1.33333	1.1547	4	2
CHGB	Secretogranin-1	23	6.08276	33.3333	21.0792	15.3333	7.76745
CHMP4B	Charged multivesicular body protein 4b	3.66667	4.6188	1.66667	1.52753	4.33333	3.21455
CIAPIN1	Fe-S cluster assembly protein DRE2	3	1.73205	0.666667	0.57735	1.66667	1.1547
CKB	Creatine kinase B-type	112	40.5956	164.333	20.8407	190.667	65.615
CKMT1A	Creatine kinase U-type mitochondrial	5	0	5.66667	1.52753	10	3
CLASP2	CLIP-associating protein 2	5	1	6	1	6	1
CLINT1	Clathrin interactor 1	1.66667	1.52753	4	4	2	2
CLTC	Clathrin heavy chain 1	12	3.60555	4.66667	3.21455	17.3333	14.0119
CLU	Clusterin	5.33333	0.57735	3.66667	1.52753	3.33333	1.1547
CNN3	Calponin-3	15	6.55744	13.6667	0.57735	11.6667	6.80686
CNP	2' 3'-cyclic-nucleotide 3'-phosphodiesterase	26.3333	7.50555	13	11.3578	11.6667	10.2144
CNTNAP1	Contactin-associated protein 1	1.33333	1.52753	4	6.08276	2	1.73205
COX4I1	Cytochrome c oxidase subunit 4 isoform 1 mitochondrial	4.33333	3.21455	2	1	3	2
COX5A	Cytochrome c oxidase subunit 5A mitochondrial	5.33333	6.80686	1	1	7.66667	4.93288
COX5B	Cytochrome c oxidase subunit 5B mitochondrial	10	4.58258	6.33333	6.50641	9.33333	3.51188
COX6A1	Cytochrome c oxidase subunit 6A1 mitochondrial	11.3333	2.88675	10.3333	4.16333	16.3333	5.1316
COX7A2	Cytochrome c oxidase subunit 7A2 mitochondrial	3	1	2.33333	1.1547	3.33333	0.57735
COX7A2L	Cytochrome c oxidase subunit 7A-related protein mitochondrial	1.33333	0.57735	1	0	0.666667	0.57735
COX7C	Cytochrome c oxidase subunit 7C mitochondrial	30	5.19615	17.6667	4.6188	26.6667	4.72582
COX8A	Cytochrome c oxidase subunit 8A mitochondrial	24	6.08276	18	15.6205	28.3333	8.02081
CPLX1	Complexin-1	2.66667	2.08167	2.33333	2.08167	3	2
CPLX2	Complexin-2	3	1	8	7	1.33333	1.1547
CRH	Corticoliberin	4.33333	3.21455	1.33333	1.52753	1.66667	1.52753
CRIP2	Cysteine-rich protein 2	8.33333	4.6188	12.6667	1.52753	11	2.64575
CRKL	Crk-like protein	1.33333	1.52753	1.66667	2.08167	1.33333	0.57735
CRMP1	Dihydropyrimidinase-related protein 1	44.6667	3.78594	34	5.19615	41	11.1355
CRTC1	CREB-regulated transcription coactivator 1	16	2.64575	14.3333	6.02771	14	4.58258
CRYAB	Alpha-crystallin B chain	4.66667	4.16333	2.33333	3.21455	3.33333	4.16333
CRYM	Ketimine reductase mu-crystallin	17.6667	12.5033	27.3333	18.1475	33	22.5167
CSNK1D	Casein kinase I isoform delta	2.66667	0.57735	3.66667	2.08167	3	1
CST3	Cystatin-C	3	3	7.66667	4.50925	4.33333	1.52753
CTBP1	C-terminal-binding protein 1	0.666667	0.57735	1	1	2.33333	1.52753
CTNNB1	Catenin beta-1	14	7.2111	10.3333	4.72582	12	3
CTNND2	Catenin delta-2	25.3333	5.85947	21.6667	8.0829	15.3333	3.21455
CTSB	Cathepsin B	10	1.73205	6	1	9	4.58258
CTSD	Cathepsin D	7.33333	0.57735	5	1	6.33333	0.57735
CTTN	Src substrate cortactin	19	4.3589	14.6667	8.5049	11.6667	7.02377
CXADR	Coxsackievirus and adenovirus receptor	5	2.64575	12.3333	5.03322	8	3.60555
CYCS	Cytochrome c	14	6.55744	13.6667	4.16333	19.3333	12.0968
DAD1	Dolichyl-diphosphooligosaccharide--protein glycosyltransferase subunit DAD1	3.33333	0.57735	1	1	3.33333	1.1547
DBI	Acyl-CoA-binding protein	6.33333	3.21455	5.33333	3.78594	1.66667	2.08167
DBN1	Drebrin	26.6667	8.02081	63	13.8924	57.6667	12.5831
DBNL	Drebrin-like protein	1	1	2.33333	3.21455	1	1
DCD	Dermcidin	6.66667	5.50757	6	7.2111	7.66667	5.68624
DCLK1	Serine/threonine-protein kinase DCLK1	5.66667	3.51188	8	3.60555	2.33333	2.51661
DCTN1	Dynactin subunit 1	5.33333	2.51661	11	7.2111	7.66667	5.03322
DCTN2	Dynactin subunit 2	15	2	14.6667	10.6927	13.6667	9.45163
DDAH1	N(G) N(G)-dimethylarginine dimethylaminohydrolase 1	9.66667	3.78594	6	5.56776	14.3333	5.7735
DDI2	Protein DDI1 homolog 2	0.666667	0.57735	1.66667	0.57735	1.33333	0.57735
DDX6	DDX6 protein	5.33333	1.52753	6	3.60555	4.66667	5.03322
DENND1A	DENN domain-containing protein 1A	1.33333	1.1547	3	1.73205	3.33333	1.52753
DENR	Density-regulated protein	3	1	5.33333	4.04145	2	1
DIP2B	Disco-interacting protein 2 homolog B	2.33333	0.57735	2.33333	0.57735	1.66667	0.57735
DKK3	Dickkopf-related protein 3	1.33333	0.57735	1.66667	0.57735	3	1
DLD	Dihydrolipoyl dehydrogenase	6.33333	1.1547	4.33333	4.16333	8.33333	3.05505
DLGAP3	Disks large-associated protein 3	1.33333	0.57735	9.66667	5.85947	11.3333	1.1547
DLST	Dihydrolipoyllysine-residue succinyltransferase component of 2-oxoglutarate dehydrogenase complex mitochondrial	1.33333	1.1547	0.666667	0.57735	2.66667	1.52753
DMTN	Dematin	50.6667	2.88675	41	2.64575	42.6667	15.1767
DNAJC5	DnaJ homolog subfamily C member 5	26.3333	7.50555	22.6667	20.5264	18	15.6205
DNAJC6	Putative tyrosine-protein phosphatase auxilin	20	3.60555	33.6667	6.65833	25	1.73205
DNM1	Dynamin-1	14.6667	4.04145	23	15.0997	16.6667	8.02081
DNM1L	Dynamin-1-like protein	5.66667	3.05505	15.3333	6.50641	8.66667	2.51661
DPYSL2	Dihydropyrimidinase-related protein 2	494.667	83.6441	376.667	19.5533	483.667	81.9898
DPYSL3	Dihydropyrimidinase-related protein 3	56.6667	1.52753	47.3333	6.65833	52.6667	8.73689
DPYSL4	Dihydropyrimidinase-related protein 4	20	2.64575	17.6667	4.04145	14.6667	1.52753
DPYSL5	Dihydropyrimidinase-related protein 5	6.33333	1.1547	10.6667	8.32666	24	7.81025
DTNA	Dystrobrevin alpha	11.6667	1.1547	9.66667	5.50757	9.33333	4.04145
DYNC1I1	Cytoplasmic dynein 1 intermediate chain 1	5	2	12	4.58258	10.6667	2.51661
DYNC1LI2	Cytoplasmic dynein 1 light intermediate chain 2	0.666667	0.57735	5	3	3	2.64575
DYNLRB1	Dynein light chain roadblock-type 1	5.33333	1.1547	7.66667	5.50757	5.33333	2.88675
EDC4	Enhancer of mRNA-decapping protein 4	2.33333	2.3094	1.33333	1.1547	2.66667	3.05505
EEF1A1	Elongation factor 1-alpha 1	29.3333	6.65833	28.3333	9.07377	23.6667	5.50757
EEF1A2	Elongation factor 1-alpha 2	17.6667	15.695	19.3333	6.65833	16.3333	3.78594
EIF2S3	Eukaryotic translation initiation factor 2 subunit 3	5.66667	1.1547	1.66667	2.08167	2	1
EIF2S3B	Eukaryotic translation initiation factor 2 subunit 3B	5.66667	1.1547	1.66667	2.08167	2	1
EIF4G3	Eukaryotic translation initiation factor 4 gamma 3	6.66667	1.52753	2.33333	1.52753	1	1
EIF4H	Eukaryotic translation initiation factor 4H	5	3	2	2	4	2.64575
EIF5	Eukaryotic translation initiation factor 5	1	1	1	1	1.33333	0.57735
ENO1	Alpha-enolase	38.3333	1.52753	38	1	60.3333	20.4042
ENO2	Gamma-enolase	40.6667	11.5036	30.6667	8.62168	54.6667	16.8028
ENSA	Alpha-endosulfine	16	7.2111	17.3333	7.76745	24.3333	10.0664
EPB41L1	Band 4.1-like protein 1	24	3.60555	27.3333	13.2035	41.6667	16.1658
EPB41L2	Band 4.1-like protein 2	19.3333	16.8622	20.3333	2.3094	20	1
EPB41L3	Band 4.1-like protein 3	88	23.388	66.3333	26.6333	62.6667	19.5021
EPN1	Epsin-1	41	7.2111	50	10.8167	46	5
ERMN	Ermin	2.33333	0.57735	5	3.60555	1.66667	0.57735
ESYT2	Extended synaptotagmin-2	1.66667	0.57735	1	0	1.33333	0.57735
EZR	Ezrin	7	1	7.33333	7.50555	4	3.4641
FABP3	Fatty acid-binding protein heart	2.66667	0.57735	2.66667	2.51661	3.66667	2.08167
FABP4	Fatty acid-binding protein adipocyte	1	1	1	1	1	1
FABP5	Fatty acid-binding protein 5	0.666667	0.57735	1.66667	1.52753	1	1
FAM126B	Protein FAM126B	2.66667	1.52753	2	1.73205	2.66667	2.51661
FAM241B	Protein FAM241B	8	0	7	2.64575	10	1
FGA	Fibrinogen alpha chain	5.33333	2.3094	6.66667	6.4291	6.66667	5.03322
FKBP1A	Peptidyl-prolyl cis-trans isomerase FKBP1A	1.33333	1.1547	4	1.73205	5	2
FKBP3	Peptidyl-prolyl cis-trans isomerase FKBP3	4.33333	2.08167	3.33333	1.1547	1.66667	1.52753
FLOT1	Flotillin-1	1.33333	0.57735	0.666667	0.57735	1.66667	2.08167
FSCN1	Fascin	7	1	2.33333	0.57735	5.66667	3.51188
FTL	Ferritin light chain	1.33333	0.57735	1.66667	1.52753	2.66667	0.57735
FUS	RNA-binding protein FUS	3.33333	1.52753	2.66667	1.52753	5.66667	5.68624
GABBR2	Gamma-aminobutyric acid type B receptor subunit 2	6	2.64575	2.66667	1.1547	1	1
GABRA1	Gamma-aminobutyric acid receptor subunit alpha-1	2.33333	2.08167	2	1	1	0
GABRB3	Gamma-aminobutyric acid receptor subunit beta-3	1.66667	1.52753	1.33333	1.52753	1	1
GAP43	Neuromodulin	19	7.2111	10.3333	9.60902	26	14
GAPDH	Glyceraldehyde-3-phosphate dehydrogenase	46	11.5326	69.6667	55.8241	90.3333	37.8197
GDA	Guanine deaminase	4	1	1.33333	0.57735	5.33333	3.05505
GDI1	Rab GDP dissociation inhibitor alpha	11.3333	3.05505	2.33333	2.51661	10.3333	9.29157
GDI2	Rab GDP dissociation inhibitor beta	5.33333	1.52753	1.66667	1.52753	4	3.60555
GFAP	Glial fibrillary acidic protein	78	39.7366	311	211.007	87.3333	31.7857
GJA1	Gap junction alpha-1 protein	28.3333	21.0317	40.3333	21.8251	9.33333	10.6927
GLUD1	Glutamate dehydrogenase 1 mitochondrial	5.33333	1.1547	3.33333	1.1547	9	7
GNAO1	Guanine nucleotide-binding protein G(o) subunit alpha	10	4	5.66667	2.08167	13	9.16515
GNB1	Guanine nucleotide-binding protein G(I)/G(S)/G(T) subunit beta-1	7.66667	1.52753	3	1	5.33333	6.65833
GNB2	Guanine nucleotide-binding protein G(I)/G(S)/G(T) subunit beta-2	2.66667	2.51661	2.66667	0.57735	3	2.64575
GNG10	Guanine nucleotide-binding protein G(I)/G(S)/G(O) subunit gamma-10	6	2.64575	2	2.64575	2.66667	2.51661
GNG12	Guanine nucleotide-binding protein G(I)/G(S)/G(O) subunit gamma-12	3	1	4	3.4641	2.66667	3.05505
GNG2	Guanine nucleotide-binding protein subunit gamma	16	3.60555	19.3333	12.6623	8.33333	3.51188
GNG7	Guanine nucleotide-binding protein G(I)/G(S)/G(O) subunit gamma-7	6.33333	6.80686	6.33333	4.72582	12.6667	7.23418
GORASP2	Golgi reassembly-stacking protein 2	7.33333	3.21455	10.6667	8.32666	11.3333	8.0829
GOT1	Aspartate aminotransferase cytoplasmic	11.3333	1.52753	8.33333	1.1547	15.3333	5.50757
GOT2	Aspartate aminotransferase mitochondrial	12	1	5.66667	3.21455	13.6667	4.93288
GPHN	Gephyrin	2	1	4.66667	1.52753	5.33333	2.08167
GPI	Glucose-6-phosphate isomerase	11.3333	2.51661	8.66667	2.08167	16	7.93725
GPM6B	Neuronal membrane glycoprotein M6-b	1	1	3	2.64575	1.66667	1.52753
GPRC5B	G-protein coupled receptor family C group 5 member B	1.33333	1.52753	2	2	3.66667	3.51188
GPRIN1	G protein-regulated inducer of neurite outgrowth 1	4.66667	1.1547	10	7.93725	2	1
GSN	Gelsolin	5.33333	2.08167	5	5.56776	2.33333	2.51661
H1-2	Histone H1.2	19.3333	8.3865	16	5.2915	21.6667	4.04145
H1-4	Histone H1.4	16.6667	11.7189	17.6667	5.1316	22	6.08276
H2AC11	Histone H2A type 1	7.66667	3.05505	4	1	2.66667	2.51661
H2AC14	Histone H2A type 1-J	7.66667	3.05505	4	1	2.66667	2.51661
H2AC4	Histone H2A type 1-B/E	7.66667	3.05505	4.33333	1.52753	6	3
H2AC7	Histone H2A type 1-D	7.66667	3.05505	4	1	2.66667	2.51661
H2AFJ	Histone H2A.J	7.66667	3.05505	4	1	2.66667	2.51661
H2BC11	Histone H2B type 1-J	8	4.3589	6	3	5.33333	5.03322
H2BC12	Histone H2B type 1-K	8	4.3589	6	3	8.33333	2.08167
H2BC13	Histone H2B type 1-L	8	4.3589	6	3	8.33333	2.08167
H2BC14	Histone H2B type 1-M	8	4.3589	6	3	8.33333	2.08167
H2BC15	Histone H2B type 1-N	8	4.3589	6	3	8.33333	2.08167
H2BC4	Histone H2B type 1-C/E/F/G/I	8	4.3589	6	3	8.33333	2.08167
H2BFS	Histone H2B type F-S	8	4.3589	6	3	8.33333	2.08167
H4C1	Histone H4	10.3333	4.04145	8	5.2915	7.33333	3.51188
HBA1	Hemoglobin subunit alpha	79	10.5357	80	20.8806	104.667	39.0043
HBB	Hemoglobin subunit beta	77.3333	21.1266	99	19.0788	140	52.5642
HBD	Hemoglobin subunit delta	38.6667	11.6762	49.3333	10.116	69	25.5147
HCFC1	Host cell factor 1	3.66667	0.57735	1	1	2	1
hCG_2039566	Histone H2A	7.66667	3.05505	4	1	2.66667	2.51661
HCN1	Potassium/sodium hyperpolarization-activated cyclic nucleotide-gated channel 1	16	3.60555	7	3.60555	2.66667	0.57735
HEPACAM	Hepatocyte cell adhesion molecule	18.3333	2.51661	17.6667	3.05505	16	1
HGS	Hepatocyte growth factor-regulated tyrosine kinase substrate	6.33333	2.3094	4	3	6	2
HIST1H2AC	Histone H2A type 1-C	7.66667	3.05505	4.33333	1.52753	6	3
HIST1H2AH	Histone H2A type 1-H	7.66667	3.05505	4	1	2.66667	2.51661
HIST1H2BB	Histone H2B type 1-B	8	4.3589	6	3	5.33333	5.03322
HIST1H2BD	Histone H2B type 1-D	8	4.3589	6	3	8.33333	2.08167
HIST1H2BH	Histone H2B type 1-H	8	4.3589	6	3	8.33333	2.08167
HIST1H2BO	Histone H2B type 1-O	8	4.3589	6	3	5.33333	5.03322
HIST2H2AA3	Histone H2A type 2-A	7.66667	3.05505	4	1	2.66667	2.51661
HIST2H2AC	Histone H2A type 2-C	7.66667	3.05505	4	1	2.66667	2.51661
HIST2H2BE	Histone H2B type 2-E	8	4.3589	6	3	5.33333	5.03322
HIST2H2BF	Histone H2B type 2-F	8	4.3589	6	3	8.33333	2.08167
HIST3H2A	Histone H2A type 3	7.66667	3.05505	4.33333	1.52753	6	3
HIST3H2BB	Histone H2B type 3-B	8	4.3589	6	3	5.33333	5.03322
HNRNPA2B1	Heterogeneous nuclear ribonucleoproteins A2/B1	12	8.7178	9.33333	2.88675	11.6667	5.03322
HNRNPC	Heterogeneous nuclear ribonucleoproteins C1/C2	7.66667	2.51661	9.66667	6.65833	6.66667	2.51661
HNRNPD	Heterogeneous nuclear ribonucleoprotein D0	6	2	4.33333	2.08167	3.66667	4.72582
HNRNPDL	Heterogeneous nuclear ribonucleoprotein D-like	11.6667	5.68624	7	4.58258	5.66667	6.4291
HNRNPK	Heterogeneous nuclear ribonucleoprotein K	4	1.73205	3	2.64575	8	5.19615
HPCA	Neuron-specific calcium-binding protein hippocalcin	0.666667	0.57735	2	1.73205	6	3
HSP90AA1	Heat shock protein HSP 90-alpha	11	4	10.6667	4.50925	11	5
HSP90AB1	Heat shock protein HSP 90-beta	9	3.4641	8.66667	8.0829	7.33333	6.65833
HSPA1A	Heat shock 70 kDa protein 1A	11.6667	7.02377	3.66667	3.21455	8.33333	7.23418
HSPA1B	Heat shock 70 kDa protein 1B	11.6667	7.02377	3.66667	3.21455	8.33333	7.23418
HSPA4	Heat shock 70 kDa protein 4	2.33333	1.52753	1	1	2	2
HSPA5	Endoplasmic reticulum chaperone BiP	7.66667	2.08167	3.33333	2.88675	14.6667	9.07377
HSPA6	Heat shock 70 kDa protein 6	13.3333	3.78594	3.33333	3.05505	12	6.9282
HSPA8	Heat shock cognate 71 kDa protein	52.6667	10.2144	35	5.56776	56.6667	21.0079
HSPA9	Stress-70 protein mitochondrial	5	1	2.66667	2.88675	8.66667	4.6188
HSPB1	Heat shock protein beta-1	18.3333	8.0829	15.6667	4.04145	18.6667	1.52753
HSPD1	60 kDa heat shock protein mitochondrial	17.3333	6.4291	13.3333	4.04145	26.6667	13.5769
HSPE1	10 kDa heat shock protein mitochondrial	9.66667	2.3094	7.33333	2.08167	11.6667	3.51188
HSPH1	Heat shock protein 105 kDa	4.66667	2.08167	4.33333	2.08167	8	5.19615
ICA1	Islet cell autoantigen 1	3.66667	2.51661	4	3.60555	3.33333	0.57735
IDH3A	Isocitrate dehydrogenase [NAD] subunit alpha mitochondrial	5.66667	2.3094	3.33333	1.1547	5.33333	1.1547
IER3IP1	Immediate early response 3-interacting protein 1	2.33333	1.1547	1.33333	1.52753	3.33333	1.52753
IGSF8	Immunoglobulin superfamily member 8	5.66667	3.51188	5.33333	2.51661	6	4.3589
INA	Alpha-internexin	63	9.53939	53.3333	22.0303	42.6667	12.7017
INF2	Inverted formin-2	1.66667	1.52753	3.33333	2.88675	16	10.5357
IRS2	Insulin receptor substrate 2	0.666667	0.57735	3.33333	2.51661	1.33333	0.57735
IST1	IST1 homolog	2.33333	1.52753	5.33333	3.05505	3.33333	1.52753
ITSN1	Intersectin 1 short form variant 13	4.66667	3.21455	6.33333	1.1547	5	5
JPT1	Jupiter microtubule-associated homolog 1	10	3.4641	8	1.73205	11.3333	3.78594
KCNQ2	Potassium voltage-gated channel subfamily KQT member 2	1.66667	2.08167	3.66667	2.3094	1	1
KIAA0513	Uncharacterized protein KIAA0513	1	1	3.33333	2.51661	1.33333	1.52753
KIAA1211L	Uncharacterized protein KIAA1211-like	7	2.64575	7.66667	3.21455	2.66667	1.52753
KIAA1549L	UPF0606 protein KIAA1549L	4	2.64575	2.66667	1.1547	2.33333	1.52753
KLC2	Kinesin light chain 2	4	1	3.66667	0.57735	2.33333	1.52753
KRT1	Keratin type II cytoskeletal 1	169.333	63.6344	108.333	63.3193	80	4.58258
KRT10	Keratin type I cytoskeletal 10	178.667	96.2566	79.3333	45.2806	77.6667	13.3167
KRT13	Keratin type I cytoskeletal 13	26	8.544	10	6.245	11	3
KRT14	Keratin type I cytoskeletal 14	37.6667	16.8028	21.3333	13.0128	18.6667	3.05505
KRT16	Keratin type I cytoskeletal 16	23.3333	24.0278	13.3333	11.9304	10.6667	9.29157
KRT2	Keratin type II cytoskeletal 2 epidermal	140.667	93.602	51.3333	37.2872	45.6667	0.57735
KRT4	Keratin type II cytoskeletal 4	10.6667	2.08167	11.6667	4.04145	7	2.64575
KRT5	Keratin type II cytoskeletal 5	43.3333	23.1805	35.3333	21.3854	27.6667	22.8546
KRT6A	Keratin type II cytoskeletal 6A	30.3333	14.0119	33.6667	35.6417	29	37.2424
KRT6B	Keratin type II cytoskeletal 6B	34.6667	13.0128	42	35.0286	37.3333	36.9639
KRT6C	Keratin type II cytoskeletal 6C	30	13.4536	34.3333	36.6924	29.6667	38.371
KRT73	Keratin type II cytoskeletal 73	12	5	6.66667	6.1101	5.66667	2.08167
KRT74	Keratin type II cytoskeletal 74	6.33333	6.02771	6.66667	6.1101	5.66667	2.08167
KRT8	Keratin type II cytoskeletal 8	10	10	15	3	10.6667	4.04145
KRT9	Keratin type I cytoskeletal 9	91	31.4802	69.3333	45.0814	49.3333	5.50757
KTN1	Kinectin	2	1	1.33333	1.52753	2	1
L7N2F9	V-SNARE coiled-coil homology domain-containing protein	122.333	51.5978	185.667	23.9653	186.667	11.2398
LAMTOR1	Ragulator complex protein LAMTOR1	1.33333	1.52753	1.33333	1.1547	1.33333	1.1547
LAMTOR5	Hepatitis B virus x interacting protein	3.66667	3.05505	3	3	3.33333	0.57735
LANCL1	Glutathione S-transferase LANCL1	3.66667	1.1547	2	1	3.33333	1.52753
LARP1	La-related protein 1	1	1	3	4.3589	2.66667	2.51661
LASP1	LIM and SH3 domain protein 1	4.66667	4.16333	9	4.3589	6.33333	0.57735
LDHA	L-lactate dehydrogenase A chain	9	1.73205	6.33333	1.52753	10	3.60555
LDHB	L-lactate dehydrogenase B chain	15.6667	4.93288	9.66667	2.51661	16	7.93725
LGALS1	Galectin-1	5.66667	3.05505	6	1	10.3333	4.04145
LGALSL	Galectin-related protein	10.6667	7.57188	2.66667	2.88675	1.33333	0.57735
LMO7	LIM domain only protein 7	4	4.58258	4	6.08276	16.6667	10.6927
LRRC47	Leucine-rich repeat-containing protein 47	4.33333	2.08167	1.66667	1.52753	2.66667	2.08167
LSM14B	Protein LSM14 homolog B	4.33333	1.52753	5	2	7	2
MAG	Myelin-associated glycoprotein	5	6.08276	5.66667	4.50925	4.33333	3.05505
MAP1A	Microtubule-associated protein 1A	135.333	42.8291	300	127.106	206.667	33.6056
MAP1B	Microtubule-associated protein 1B	284	46.8081	360.333	147.453	235.667	14.0119
MAP2	Microtubule-associated protein 2	477	133.907	579.333	235.373	417.333	82.0081
MAP4	Microtubule-associated protein 4	102.333	11.9304	125.333	47.3744	82.6667	10.2144
MAP6	Microtubule-associated protein 6	69.3333	23.2451	90	39.95	88.3333	19.6044
MAP6D1	MAP6 domain-containing protein 1	14.6667	1.52753	5.33333	5.03322	3.66667	3.21455
MAP7D1	MAP7 domain-containing protein 1	3.66667	3.05505	4	2	1	1
MAP7D2	MAP7 domain-containing protein 2	6.66667	2.51661	4.33333	1.1547	2.66667	0.57735
MAPK1	Mitogen-activated protein kinase 1	1	1	0.666667	0.57735	2.66667	3.05505
MAPT	Microtubule-associated protein	286.667	41.6453	261.667	69.2411	215	15.0997
MARCKS	Myristoylated alanine-rich C-kinase substrate	21	13.0767	32	16	14.6667	5.1316
MATR3	Matrin-3	9.66667	4.50925	5.33333	4.04145	3.66667	0.57735
MBP	Myelin basic protein	811	436.674	800	532.234	428	262.052
MDH1	Malate dehydrogenase cytoplasmic	20.3333	1.1547	11.3333	2.08167	22	11.7898
MDH2	Malate dehydrogenase mitochondrial	24	3.60555	20	7.81025	31.3333	5.85947
MICOS13	MICOS complex subunit MIC13	2.33333	2.08167	1	1	1.66667	2.08167
MIF	Macrophage migration inhibitory factor	9	1	6	2.64575	9.33333	2.08167
MINK1	Misshapen-like kinase 1	1.66667	1.52753	7.66667	4.04145	3.66667	1.1547
MLC1	Membrane protein MLC1	2.66667	1.1547	4.66667	2.08167	3	0
MRPS36	28S ribosomal protein S36 mitochondrial	1.66667	2.08167	1	1	3.33333	2.3094
MRTFB	Myocardin-related transcription factor B	1.66667	2.08167	6	3.4641	8.33333	2.08167
MT-ATP8	ATP synthase protein 8	13.3333	11.0151	11.6667	8.73689	11.3333	7.37111
MT-CO2	Cytochrome c oxidase subunit 2	1.33333	0.57735	2.66667	1.52753	2.66667	1.52753
MTDH	Protein LYRIC	8.66667	2.08167	7.66667	2.88675	7	1
MTHFD1	C-1-tetrahydrofolate synthase cytoplasmic	1.33333	0.57735	5.33333	3.78594	3.33333	2.08167
MTPN	Myotrophin	2	0	2.33333	2.08167	2.66667	2.51661
MTSS2	Protein MTSS 2	13	5.2915	6.33333	1.52753	5.66667	1.52753
MYL12A	Myosin regulatory light chain 12A	9.66667	6.02771	8.33333	6.1101	5.33333	3.21455
MYL12B	Myosin regulatory light chain 12B	9.66667	6.02771	8.33333	6.1101	5.33333	3.21455
MYL6	Myosin light polypeptide 6	3.33333	1.1547	3.33333	2.08167	2.66667	2.08167
NAP1L4	Nucleosome assembly protein 1-like 4	8.66667	1.52753	10	2.64575	12	4.58258
NAPB	Beta-soluble NSF attachment protein	2	1	2	1.73205	4	4.58258
NAPG	Gamma-soluble NSF attachment protein	1	1	1	1	3	3
NCAM1	Neural cell adhesion molecule 1	72.3333	24.1316	125	51.3907	107	31.4325
NCAN	Neurocan core protein	3.33333	2.08167	1.33333	1.52753	1.66667	2.08167
NCL	Nucleolin	6.66667	2.08167	4	6.08276	1.66667	2.08167
NDRG2	Protein NDRG2	19.6667	3.51188	5	7.81025	12.3333	11.2398
NDRG4	Protein NDRG4	5	1.73205	6.66667	3.21455	5	2
NDUFA2	NADH dehydrogenase [ubiquinone] 1 alpha subcomplex subunit 2	3	0	4.66667	1.1547	4	2
NDUFA4	Cytochrome c oxidase subunit NDUFA4	3	1.73205	0.666667	0.57735	1.66667	1.52753
NDUFA5	NADH dehydrogenase [ubiquinone] 1 alpha subcomplex subunit 5	5.33333	2.3094	1.33333	1.1547	4.33333	4.04145
NDUFAB1	Acyl carrier protein mitochondrial	2	2	3	1.73205	5	3
NDUFS1	NADH-ubiquinone oxidoreductase 75 kDa subunit mitochondrial	3	0	1.33333	1.1547	6.33333	5.1316
NDUFS4	NADH dehydrogenase [ubiquinone] iron-sulfur protein 4 mitochondrial	12.3333	10.116	9.33333	2.51661	10	3.60555
NDUFS5	NADH dehydrogenase [ubiquinone] iron-sulfur protein 5	3.66667	1.1547	3	0	5.66667	4.6188
NDUFV2	NADH dehydrogenase [ubiquinone] flavoprotein 2 mitochondrial	4	1	1	1	4.33333	4.50925
NEBL	Nebulette	10.3333	5.85947	11	6.55744	10.6667	1.1547
NECAP1	Adaptin ear-binding coat-associated protein 1	3.66667	2.51661	12	2.64575	9.33333	0.57735
NECAP2	Adaptin ear-binding coat-associated protein 2	4.66667	4.50925	5	2	4.66667	1.52753
NEDD4L	E3 ubiquitin-protein ligase NEDD4-like	1	0	2.66667	2.08167	2	0
NEDD8	NEDD8	0.666667	0.57735	1	1	2.66667	1.52753
NEFH	Neurofilament heavy polypeptide	8	2.64575	8.66667	4.04145	4.66667	0.57735
NEFL	Neurofilament light polypeptide	95	19.975	110.333	59.769	60.6667	15.6312
NEFM	Neurofilament medium polypeptide	71.3333	15.9478	91.3333	62.3084	41.3333	17.1561
NES	Nestin	2.66667	2.51661	2.33333	2.08167	2	1.73205
NLGN3	Neuroligin-3	1.33333	0.57735	1	1	0.666667	0.57735
NPY	Pro-neuropeptide Y	16.3333	5.7735	15.3333	4.50925	19.6667	1.52753
NRGN	Neurogranin	56.3333	26.9506	63.3333	3.21455	68	14.5258
NSF	Vesicle-fusing ATPase	8.66667	1.52753	9.66667	2.51661	11.6667	0.57735
NUMBL	Numb-like protein	8	4.3589	9.66667	5.68624	6.33333	2.3094
NUTF2	Nuclear transport factor 2	1	1	4	3.60555	1.33333	1.52753
OPA1	Dynamin-like 120 kDa protein mitochondrial	1	1	1	1	1	1
OXR1	Oxidation resistance protein 1	20	7.2111	11.3333	5.68624	10.3333	5.03322
PABPC1	Polyadenylate-binding protein	4.33333	2.08167	12.3333	4.93288	6.66667	4.16333
PACS1	Phosphofurin acidic cluster sorting protein 1	1.66667	2.08167	2.66667	2.08167	1	1
PACSIN1	Protein kinase C and casein kinase substrate in neurons protein 1	18.3333	11.6762	10	1	12	4.58258
PAICS	Multifunctional protein ADE2	6	4.3589	4.66667	4.04145	3.33333	2.88675
PAK1	Non-specific serine/threonine protein kinase	7	2.64575	3.66667	2.08167	3	1.73205
PALM	Paralemmin-1	43.3333	8.96289	42.6667	9.45163	36.3333	4.04145
PALM2	Paralemmin-2	2	1	2.66667	1.52753	2	2.64575
PALM2AKAP2	PALM2 and AKAP2 fusion	2	1	1.33333	1.52753	2	2.64575
PARK7	Protein/nucleic acid deglycase DJ-1	4.66667	1.52753	1.66667	1.52753	6	3
PCBP1	Poly(rC)-binding protein 1	6	3	4.33333	3.05505	2	1
PCBP2	Poly(rC)-binding protein 2	2.33333	1.52753	1	1	0.666667	0.57735
PCDH1	Protocadherin-1	2	2.64575	8	6.08276	5.33333	0.57735
PCDHGC5	Protocadherin gamma-C5	3.33333	2.88675	1.66667	2.08167	2	2.64575
PCLO	Protein piccolo	7.66667	4.50925	17	9.16515	10.3333	1.52753
PCSK1N	ProSAAS	57.3333	9.81495	30.3333	16.4418	53.3333	6.65833
PCSK2	Neuroendocrine convertase 2	2.66667	1.52753	3.33333	2.08167	3.66667	1.52753
PDCD10	Programmed cell death protein 10	2.66667	1.52753	1.33333	0.57735	1.33333	1.1547
PDHA1	Pyruvate dehydrogenase E1 component subunit alpha somatic form mitochondrial	1.66667	1.52753	0.666667	0.57735	2	1
PDHB	Pyruvate dehydrogenase E1 component subunit beta mitochondrial	4.66667	1.1547	2.33333	3.21455	8.66667	4.6188
PDIA3	Protein disulfide-isomerase A3	2	1	1.33333	1.52753	3.33333	3.51188
PEA15	Astrocytic phosphoprotein PEA-15	6.66667	2.08167	8	3.60555	7.66667	4.72582
PEBP1	Phosphatidylethanolamine-binding protein 1	24.3333	7.0946	19.6667	0.57735	26.6667	5.85947
PENK	Proenkephalin-A	1.33333	1.1547	22	33.8083	65.3333	7.50555
PFN1	Profilin-1	4.33333	1.1547	2.66667	1.1547	5.33333	3.05505
PGAM1	Phosphoglycerate mutase 1	9.33333	3.05505	15.3333	8.0829	11.6667	3.51188
PGK1	Phosphoglycerate kinase 1	11.3333	4.6188	4.66667	0.57735	14	8.88819
PHACTR1	Phosphatase and actin regulator 1	1.66667	2.08167	2	2	4.33333	0.57735
PHGDH	D-3-phosphoglycerate dehydrogenase	2.33333	1.52753	5.33333	6.1101	1	1
PICALM	Phosphatidylinositol-binding clathrin assembly protein	21.6667	8.02081	10.3333	3.51188	11.6667	3.78594
PKM	Pyruvate kinase PKM	32	6.08276	16	1	32	17
PLCB1	1-phosphatidylinositol 4 5-bisphosphate phosphodiesterase	5.66667	5.50757	5.66667	4.6188	4.66667	2.08167
PLEC	Plectin	12	2.64575	41	23.388	18.6667	6.4291
PLIN3	Perilipin-3	12	3	13.3333	9.07377	6	2.64575
PLP1	Myelin proteolipid protein	21.3333	6.4291	16.3333	9.45163	18.6667	9.07377
PMP2	Myelin P2 protein	1.33333	0.57735	1	1	1	1
PPIA	Peptidyl-prolyl cis-trans isomerase A	28.3333	7.50555	27.6667	5.1316	34	13.1149
PPIB	Peptidyl-prolyl cis-trans isomerase B	2.33333	1.52753	2.33333	2.3094	0.666667	0.57735
PPP1R12A	Protein phosphatase 1 regulatory subunit 12A	1	1	1.33333	0.57735	1	0
PPP1R1B	Protein phosphatase 1 regulatory subunit 1B	10	3	23.6667	24.5832	54.3333	3.21455
PPP1R21	Protein phosphatase 1 regulatory subunit 21	1.33333	1.1547	3	2.64575	2.33333	2.51661
PPP1R9B	Neurabin-2	5.33333	0.57735	10	3.60555	7.33333	2.3094
PPP2CA	Serine/threonine-protein phosphatase 2A catalytic subunit alpha isoform	3.66667	1.1547	1	1	3.33333	2.3094
PPP2CB	Serine/threonine-protein phosphatase 2A catalytic subunit beta isoform	3.66667	1.1547	1	1	1.33333	1.1547
PPP2R1A	Serine/threonine-protein phosphatase 2A 65 kDa regulatory subunit A alpha isoform	2.66667	2.51661	3	1.73205	3.66667	2.3094
PPP3CA	Serine/threonine-protein phosphatase 2B catalytic subunit alpha isoform	25.3333	2.08167	47.3333	8.3865	63.3333	8.5049
PPP3CB	Serine/threonine-protein phosphatase 2B catalytic subunit beta isoform	8.33333	1.52753	9.66667	4.50925	9.66667	5.68624
PPT1	Palmitoyl-protein thioesterase 1	2	1.73205	2.66667	1.52753	2	1
PRDX1	Peroxiredoxin-1	10.3333	2.3094	8.33333	4.72582	8	5
PRDX2	Peroxiredoxin-2	10.3333	2.3094	4	3	10.6667	8.73689
PRDX3	Thioredoxin-dependent peroxide reductase mitochondrial	7.66667	3.78594	2.33333	1.1547	7.66667	4.04145
PRDX5	Peroxiredoxin-5 mitochondrial	10	1.73205	8.66667	3.78594	8.66667	2.51661
PRDX6	Peroxiredoxin-6	6	1.73205	6	2.64575	7.66667	5.03322
PRKAR2A	cAMP-dependent protein kinase type II-alpha regulatory subunit	6.33333	2.51661	6	2	5.66667	1.52753
PRR36	Proline-rich protein 36	6.33333	4.04145	4.66667	6.35085	2.33333	1.1547
PRRT1	Proline-rich transmembrane protein 1	6	2	15.6667	8.02081	11	2.64575
PRRT2	Proline-rich transmembrane protein 2	18.3333	5.85947	22.3333	8.73689	17.6667	3.78594
PRRT3	Proline-rich transmembrane protein 3	12.6667	7.23418	6.33333	2.51661	5.66667	2.51661
PRSS1	Trypsin-1	53.6667	17.7858	34.3333	9.07377	40.3333	25.697
PRSS3	Trypsin-3	69	8	64.6667	16.2583	57	16.0935
PRUNE2	Protein prune homolog 2	1	1	0.666667	0.57735	2	1
PSAP	Prosaposin	4.66667	1.1547	7.33333	3.51188	8.33333	2.3094
PSD3	PH and SEC7 domain-containing protein 3	5	1	3.66667	5.50757	1.33333	1.52753
PSIP1	PC4 and SFRS1-interacting protein	6	1	5.33333	2.51661	4.33333	2.3094
PSMC1	26S proteasome regulatory subunit 4	2	0	0.666667	0.57735	1	1
PSMC4	26S proteasome regulatory subunit 6B	5	1	2.33333	1.1547	4.33333	2.88675
PSMF1	Proteasome inhibitor PI31 subunit	7.33333	0.57735	6.66667	2.08167	8.66667	3.05505
PTGDS	Prostaglandin-H2 D-isomerase	3.66667	1.1547	3.33333	1.52753	3.33333	2.3094
PTK2B	Protein-tyrosine kinase 2-beta	1.66667	1.52753	2.66667	1.52753	0.666667	0.57735
PTPRN	Receptor-type tyrosine-protein phosphatase-like N	3.66667	2.88675	3.66667	1.52753	6.33333	1.1547
PTPRN2	Receptor-type tyrosine-protein phosphatase N2	2	1	1	0	1.66667	1.1547
PTPRZ1	Receptor-type tyrosine-protein phosphatase zeta	5.33333	2.51661	1.66667	2.08167	4	4.58258
PYGB	Glycogen phosphorylase brain form	2.33333	1.52753	2.66667	2.3094	3.33333	3.05505
QKI	Protein quaking	9.66667	5.50757	4.33333	1.1547	5.66667	3.05505
RAB11FIP5	Rab11 family-interacting protein 5	1	1	3	2	2.33333	2.3094
RAB1A	Ras-related protein Rab-1A	5	2.64575	4.66667	1.52753	5	1.73205
RAB1B	Ras-related protein Rab-1B	5	2.64575	4.66667	1.52753	5	1.73205
RAB3A	Ras-related protein Rab-3A	8.66667	1.52753	9	4.58258	10.6667	3.05505
RAB3C	Ras-related protein Rab-3C	6	1	3.33333	0.57735	3.33333	3.51188
RAB7A	Ras-related protein Rab-7a	5.33333	3.21455	1.33333	1.1547	3.66667	4.72582
RAN	GTP-binding nuclear protein Ran	1.33333	0.57735	1	1	0.666667	0.57735
RAP1GAP2	Rap1 GTPase-activating protein 2	4.33333	0.57735	3.33333	2.08167	3	2
RBMX	RNA-binding motif protein X chromosome	4.33333	0.57735	2	1.73205	3.33333	2.08167
RBMXL1	RNA binding motif protein X-linked-like-1	3	2.64575	2	1.73205	2	2.64575
RBSN	Rabenosyn-5	2.33333	1.52753	1.66667	0.57735	1.33333	1.52753
REPS2	RalBP1-associated Eps domain-containing protein 2	3	1.73205	1.66667	1.52753	1.33333	1.52753
RPH3A	Rabphilin-3A	4.33333	5.85947	0.666667	0.57735	0.666667	0.57735
RPL23A	60S ribosomal protein L23a	7.33333	3.21455	5	1	6.33333	2.3094
RPLP2	60S acidic ribosomal protein P2	6	4.58258	8.66667	2.88675	7	2
RPS27A	Ubiquitin-40S ribosomal protein S27a	7	1	5.33333	2.51661	5.33333	2.51661
RTN1	Reticulon-1	37.3333	13.0128	41	7.54983	49.3333	13.3167
RTN3	Reticulon-3	30	5.56776	30.6667	6.4291	31.3333	3.51188
RTN4	Reticulon-4	154	29.0517	171	60.6548	150	37.7227
S100A1	Protein S100-A1	2.33333	0.57735	2	0	2	0
S100B	Protein S100-B	6	0	5.66667	1.52753	6.33333	2.51661
SARNP	SAP domain-containing ribonucleoprotein	3.66667	1.52753	2	2	2.66667	2.3094
SCAMP1	Secretory carrier-associated membrane protein 1	28.3333	2.51661	43	13.7477	50.6667	9.45163
SCAMP3	Secretory carrier-associated membrane protein 3	9.33333	0.57735	9	5.56776	7	1.73205
SCG2	Secretogranin-2	37.3333	5.03322	31	18.0278	58.3333	6.35085
SCG5	Neuroendocrine protein 7B2	8	1.73205	8	4.3589	10.6667	2.08167
SCN2A	Sodium channel protein	4.66667	3.78594	4	4.3589	1.33333	0.57735
SCOC	Short coiled-coil protein	1	1	4.66667	3.21455	0.666667	0.57735
SDCBP	Syndecan binding protein (Syntenin) isoform CRA_a	23.3333	3.05505	17.3333	1.52753	20	6.55744
SEC16A	Protein transport protein Sec16A	3	3.4641	6.66667	1.1547	7.66667	1.52753
SEC24B	Protein transport protein Sec24B	0.666667	0.57735	1.33333	0.57735	1	1
SEPTIN11	Septin 11 isoform CRA_b	11.3333	2.51661	6	1	10.3333	4.72582
SEPTIN4	Septin-4	5.33333	4.50925	3.66667	1.52753	5	4.3589
SEPTIN5	Septin-5	8.33333	3.51188	9	2	11.3333	5.1316
SEPTIN6	Septin 6 isoform CRA_b	10.3333	5.1316	5.33333	2.51661	8.33333	5.03322
SEPTIN7	Septin-7	12	3.60555	6.66667	4.50925	9.33333	6.35085
SEPTIN8	Septin-8	9	2.64575	6.33333	3.05505	10	8.18535
SEPTIN9	Septin-9	8.66667	3.05505	5	2	9	2
SF3B2	Splicing factor 3B subunit 2	4.66667	1.52753	1.33333	1.1547	2.66667	3.05505
SGIP1	SH3-containing GRB2-like protein 3-interacting protein 1	11.3333	5.85947	17.6667	5.03322	15.3333	2.51661
SGTB	Small glutamine-rich tetratricopeptide repeat-containing protein beta	3.66667	2.08167	4	4	1.66667	1.52753
SH3BGRL	SH3 domain-binding glutamic acid-rich-like protein	3.66667	0.57735	1	1	1.66667	1.52753
SH3GL2	Endophilin-A1	5.66667	4.6188	4	3.4641	4.66667	3.05505
SH3GLB2	Endophilin-B2	2.66667	0.57735	2.33333	2.3094	2.33333	1.1547
SHANK3	SH3 and multiple ankyrin repeat domains protein 3	7.66667	3.21455	16.3333	10.5987	39	11.5326
SHISA4	Protein shisa-4	14.3333	3.78594	9.66667	2.08167	14.3333	3.21455
SHISA7	Protein shisa-7	1.33333	0.57735	1.33333	1.1547	1.33333	1.1547
SHROOM3	Protein Shroom3	1.33333	1.1547	1.66667	1.1547	0.666667	0.57735
SIPA1L1	Signal-induced proliferation-associated 1-like protein 1	1	1	2.33333	1.1547	3.66667	1.1547
SIRPA	Tyrosine-protein phosphatase non-receptor type substrate 1	30.3333	7.50555	19	2	27.6667	6.1101
SIRT2	NAD-dependent protein deacetylase sirtuin-2	1.66667	0.57735	1	1	2	2
SKP1	S-phase kinase-associated protein 1	3.66667	1.52753	2.33333	2.51661	4	3.60555
SLC17A7	Vesicular glutamate transporter 1	4.33333	0.57735	9.33333	9.0185	2.33333	2.51661
SLC1A2	Amino acid transporter	66	6.245	62	3.60555	74.3333	24.379
SLC1A3	Amino acid transporter	7.33333	1.1547	11	5.2915	6.66667	5.85947
SLC1A4	Neutral amino acid transporter A	17.3333	10.116	19.6667	2.3094	26.3333	6.80686
SLC25A5	ADP/ATP translocase 2	9.66667	3.05505	5.66667	3.21455	10.3333	2.88675
SLC25A6	ADP/ATP translocase 3	9.66667	1.1547	5	3.60555	11.3333	4.6188
SLC4A10	Anion exchange protein	4.66667	2.51661	4.33333	4.04145	1.33333	1.1547
SLC6A1	Transporter	16.3333	5.7735	9	1	8.33333	3.51188
SLC6A17	Sodium-dependent neutral amino acid transporter SLC6A17	17	4	13.6667	2.51661	17	3.60555
SLC9A1	Sodium/hydrogen exchanger 1	4	1.73205	3	1	3	3.60555
SMAP1	Stromal membrane-associated protein 1	5.33333	1.1547	6	5	3.66667	2.3094
SMIM20	Small integral membrane protein 20	3.66667	2.08167	2.33333	1.52753	3	2
SNAP25	Synaptosomal-associated protein 25	48.3333	9.2376	45.6667	17.6163	39	11.5326
SNAP91	Clathrin coat assembly protein AP180	101	23.6432	135.333	40.3774	104.667	13.5031
SNCA	Alpha-synuclein	51.6667	12.0968	54	13.8924	48.6667	9.29157
SNCB	Beta-synuclein	40.6667	11.6762	43.3333	19.1398	33	11
SNCG	Gamma-synuclein	40	9.53939	59.6667	17.7858	59.3333	4.16333
SNPH	Syntaphilin	3.33333	1.52753	1.33333	1.52753	1	0
SNRNP70	U1 small nuclear ribonucleoprotein 70 kDa	3	0	2.33333	1.52753	2.33333	0.57735
SNRPC	U1 small nuclear ribonucleoprotein C	1	1	1	0	1.33333	1.52753
SNX2	Sorting nexin-2	1.33333	1.1547	3.66667	1.52753	4.33333	2.51661
SOD1	Superoxide dismutase [Cu-Zn]	1.66667	0.57735	2.66667	1.1547	3	1.73205
SOD2	Superoxide dismutase [Mn] mitochondrial	4.33333	4.16333	3.33333	3.21455	7	0
SORBS1	Sorbin and SH3 domain-containing protein 1	4.33333	5.7735	6.33333	2.88675	8.33333	1.52753
SORBS2	Sorbin and SH3 domain-containing protein 2	3.33333	0.57735	5.33333	3.21455	13	3.4641
SPAG9	C-Jun-amino-terminal kinase-interacting protein 4	1.33333	0.57735	3	1	4.66667	1.52753
SPTAN1	Spectrin alpha chain non-erythrocytic 1	67.3333	25.1462	66.6667	22.8983	94.3333	46.5761
SPTBN1	Spectrin beta chain non-erythrocytic 1	31	16.6433	39.6667	17.3877	42.6667	29.4845
SPTBN2	Spectrin beta chain non-erythrocytic 2	11	2.64575	3.33333	4.16333	5.33333	4.16333
SQSTM1	Sequestosome-1	1.66667	0.57735	2	1	1.66667	0.57735
SRCIN1	SRC kinase signaling inhibitor 1	3.66667	1.52753	3.66667	2.51661	1.66667	1.1547
SRGAP3	SLIT-ROBO Rho GTPase-activating protein 3	9.66667	3.05505	7	3.60555	6.66667	2.51661
SRI	Sorcin	2	2.64575	4	3.60555	1.66667	2.08167
SRP14	Signal recognition particle 14 kDa protein	5.33333	2.88675	4	2.64575	3	2
SRRM2	Serine/arginine repetitive matrix protein 2	7	1	3.33333	2.51661	4	2.64575
ST13	Hsc70-interacting protein	10	8.66025	12.3333	4.72582	8	1
STAM2	Signal transducing adapter molecule 2	3.33333	2.08167	1.33333	1.52753	1.33333	1.52753
STIP1	Stress-induced-phosphoprotein 1	8.33333	1.52753	7.33333	2.51661	7.33333	2.08167
STMN1	Stathmin	17.3333	2.08167	11	1	19	6.9282
STX1B	Syntaxin-1B	8.33333	3.51188	3.66667	2.51661	8	2.64575
STXBP1	Syntaxin-binding protein 1	18.6667	6.02771	12.6667	4.04145	20.6667	4.04145
SVIP	Small VCP/p97-interacting protein	6.33333	4.16333	5.66667	3.05505	9	0
SYAP1	Synapse-associated protein 1	5	1.73205	5	3.60555	3.33333	3.21455
SYN1	Synapsin-1	193.333	43.1548	253.333	71.5006	230.333	20.9841
SYN2	Synapsin-2	64.6667	27.5741	119.667	8.5049	117.667	11.1505
SYN3	Synapsin-3	6.33333	2.88675	2.66667	3.78594	3.66667	3.05505
SYNCRIP	Heterogeneous nuclear ribonucleoprotein Q	2.66667	1.52753	4.33333	1.52753	2.66667	3.05505
SYNE1	Nesprin-1	4.66667	0.57735	1	1	2.33333	2.51661
SYNGAP1	Ras/Rap GTPase-activating protein SynGAP	3.33333	2.08167	19.6667	19.3477	10.6667	5.68624
SYNGR1	Synaptogyrin-1	14.3333	1.1547	11	5.56776	9.66667	4.50925
SYNGR3	Synaptogyrin-3	43	10.1489	21.6667	17.2143	47	5.2915
SYNJ1	Synaptojanin-1	36.3333	8.14453	49.6667	17.0392	35.6667	8.14453
SYNPO	Synaptopodin	75.6667	10.6927	115	51.0686	193	29.8664
SYP	Synaptophysin	11.6667	2.08167	9.66667	0.57735	7.66667	2.3094
SYT1	Synaptotagmin I isoform CRA_b	5.33333	2.88675	4.33333	5.1316	7.33333	3.78594
SYT3	Synaptotagmin-3	2	1.73205	1.66667	2.08167	1.66667	1.1547
TAC1	Protachykinin-1	4	2	5.33333	3.21455	7.33333	3.51188
TACC1	Transforming acidic coiled-coil-containing protein 1	4.66667	0.57735	5.33333	2.3094	3.66667	0.57735
TAGLN3	Transgelin-3	13	2	7	3	6	2
TBC1D5	TBC1 domain family member 5	2.33333	1.1547	2.33333	1.52753	2.33333	0.57735
TCP1	T-complex protein 1 subunit alpha	12.6667	6.35085	10.6667	9.29157	10	7.54983
TFG	Protein TFG	9.66667	3.05505	22.3333	11.0151	17.3333	3.51188
THY1	Thy-1 membrane glycoprotein	3.66667	0.57735	1.66667	0.57735	3	1
TIMM13	Mitochondrial import inner membrane translocase subunit Tim13	4	3	3.66667	2.08167	2.66667	1.1547
TIMM8A	Mitochondrial import inner membrane translocase subunit Tim8 A	2	0	0.666667	0.57735	3	2
TKT	Transketolase	5.66667	1.52753	4.66667	3.05505	6.33333	3.78594
TMED8	Protein TMED8	1.66667	0.57735	1.33333	1.52753	2	1
TMOD2	Tropomodulin-2	3.66667	2.08167	8.66667	6.80686	2	1
TMPO	Lamina-associated polypeptide 2 isoform alpha	2	1.73205	1.66667	1.1547	1.66667	2.08167
TMSB10	Thymosin beta-10	19	10	20.3333	7.57188	34	5
TMSB4X	Thymosin beta-4	23.3333	7.63763	33.6667	10.2632	36.6667	19.3477
TNKS1BP1	182 kDa tankyrase-1-binding protein	2.66667	3.05505	3	1	1.66667	0.57735
TNR	Tenascin-R	16.3333	1.52753	6.66667	5.1316	8.66667	6.65833
TNS1	Tensin-1	3	1	4	3	1.66667	0.57735
TOLLIP	Toll-interacting protein	8.66667	4.6188	11.6667	2.08167	10.3333	1.1547
TOM1	Target of Myb protein 1	5.66667	7.37111	8.33333	6.1101	6.33333	3.05505
TOM1L2	TOM1-like protein 2	7.66667	3.05505	5.66667	2.08167	7	2.64575
TOMM22	Mitochondrial import receptor subunit TOM22 homolog	6	2	3.66667	2.88675	8	2.64575
TOMM70	Mitochondrial import receptor subunit TOM70	2.33333	2.08167	2	2.64575	5	2
TPD52	Tumor protein D52	12	3.4641	13	5.56776	14.6667	7.02377
TPI1	Triosephosphate isomerase	28.3333	8.5049	21.6667	4.72582	36	11.5326
TPM1	Tropomyosin alpha-1 chain	3.66667	2.51661	1.33333	1.1547	5.33333	5.03322
TPM3	Tropomyosin alpha-3 chain	3.66667	3.51188	3.33333	2.08167	7.33333	4.93288
TPP1	Tripeptidyl-peptidase 1	4.66667	1.1547	2.33333	1.1547	2	1
TPPP	Tubulin polymerization-promoting protein	89.6667	22.2785	48	10.5357	64.6667	27.5379
TPPP3	Tubulin polymerization-promoting protein family member 3	22.6667	6.1101	18.6667	6.1101	16	3.60555
TPR	Nucleoprotein TPR	1	0	3.33333	3.21455	3	3.4641
TRIM2	Tripartite motif-containing protein 2	6.33333	4.16333	4.33333	3.78594	3.33333	4.16333
TSC22D1	TSC22 domain family protein 1	27.3333	6.50641	30	8.88819	29	4.3589
TUBA1A	Tubulin alpha-1A chain	340.333	46.6083	354.667	118.095	318.333	80.1582
TUBA1B	Tubulin alpha-1B chain	341	47.697	356	118.191	320.667	81.2978
TUBA1C	Tubulin alpha-1C chain	284.667	42.6654	311	102.093	276	70.3776
TUBA3C	Tubulin alpha-3C chain	263.667	32.1299	212.667	185.368	176	152.45
TUBA3D	Tubulin alpha-3D chain	263.667	32.1299	212.667	185.368	176	152.45
TUBA4A	Tubulin alpha-4A chain	235	36.4966	237	85.1058	203	51.0979
TUBA8	Tubulin alpha-8 chain	129.667	21.1266	122.667	40.7226	109	29.1033
TUBB	Tubulin beta chain	299.667	35.2184	334.667	107.825	264.667	47.0779
TUBB2A	Tubulin beta-2A chain	335.667	33.828	369.667	131.127	293.333	64.9333
TUBB3	Tubulin beta-3 chain	202.333	23.1589	217	92.2388	168	49.7896
TUBB4A	Tubulin beta-4A chain	325.333	30.4357	360.667	105.571	310.667	61.1991
TUBB4B	Tubulin beta-4B chain	329	35.5106	368.333	111.577	310.333	60.1193
TUBB6	Tubulin beta-6 chain	176.667	40.3774	213.333	83.4286	156.667	33.5012
UBA1	Ubiquitin-like modifier-activating enzyme 1	20	6.08276	11	1.73205	15.6667	4.72582
UBAP2L	Ubiquitin-associated protein 2-like	19	2	13	1	15.3333	2.51661
UBB	Polyubiquitin-B	7	1	5.33333	2.51661	5.33333	2.51661
UBC	Polyubiquitin-C	7	1	5.33333	2.51661	5.33333	2.51661
UBL7	Ubiquitin-like protein 7	4.66667	0.57735	5	2.64575	2.66667	2.51661
UBQLN1	Ubiquilin-1	14.3333	4.04145	26	8.544	18.3333	0.57735
UBQLN2	Ubiquilin-2	14.6667	5.1316	27.6667	8.73689	26.3333	3.51188
UBQLN4	Ubiquilin-4	8.66667	3.21455	12	3	8.33333	1.1547
UBXN7	UBX domain-containing protein 7	1.33333	1.1547	1.66667	2.08167	2	2
UCHL1	Ubiquitin carboxyl-terminal hydrolase isozyme L1	22	6.245	25.6667	14.3643	30	8.7178
UPF1	Regulator of nonsense transcripts 1	3.66667	2.08167	2.33333	1.1547	1.66667	0.57735
UQCRC2	Cytochrome b-c1 complex subunit 2 mitochondrial	1.66667	1.1547	2	1	1.33333	0.57735
USP5	Ubiquitin carboxyl-terminal hydrolase 5	3.66667	3.21455	5	5.56776	4.66667	5.03322
VAMP1	Vesicle-associated membrane protein 1	11.3333	4.50925	16.6667	5.50757	16.6667	5.50757
VAMP2	Vesicle-associated membrane protein 2	122.333	51.5978	185.667	23.9653	186.667	11.2398
VAMP3	Vesicle-associated membrane protein 3	35	8.544	49.6667	22.5019	25	24.0624
VAPB	Vesicle-associated membrane protein-associated protein B/C	3	3	2.66667	2.08167	3.33333	2.08167
VCAN	Versican core protein	10	2.64575	10.6667	8.73689	7.33333	5.50757
VCP	Transitional endoplasmic reticulum ATPase	5	5	1.33333	1.52753	6.66667	5.85947
VGF	Neurosecretory protein VGF	49.6667	10.5987	32	4.3589	40.3333	9.2376
VIM	Vimentin	19.3333	5.1316	36.6667	13.5769	32	11
VSNL1	Visinin-like protein 1	6.66667	4.04145	0.666667	0.57735	2.66667	1.52753
VTA1	Vacuolar protein sorting-associated protein VTA1 homolog	1.66667	2.08167	5	2.64575	3.33333	0.57735
WASF1	Wiskott-Aldrich syndrome protein family member 1	15.3333	6.1101	31	11.1355	25	3.60555
WASF3	Wiskott-Aldrich syndrome protein family member 3	1.33333	1.52753	3	1.73205	1	1
WASL	Neural Wiskott-Aldrich syndrome protein	2.33333	0.57735	3.33333	2.08167	2	1.73205
WBP2	WW domain-binding protein 2	26.6667	11.5902	32.6667	7.57188	25.6667	5.68624
WDR13	WD repeat-containing protein 13	1.66667	2.08167	1	1	0.666667	0.57735
WIPF2	WAS/WASL-interacting protein family member 2	6.33333	1.52753	2.33333	2.08167	2.33333	2.08167
WIPF3	WAS/WASL-interacting protein family member 3	1.66667	1.52753	22.6667	18.0093	5	2
WNK1	Serine/threonine-protein kinase WNK1	3.33333	1.1547	5	2	2.66667	1.52753
WNK2	Serine/threonine-protein kinase WNK2	5.33333	3.05505	8.33333	5.85947	8.33333	3.21455
YTHDF3	YTH domain-containing family protein 3	6.66667	1.1547	4.33333	1.1547	3.66667	1.1547
YWHAB	14-3-3 protein beta/alpha	18.3333	4.04145	18.6667	10.0167	17.6667	8.5049
YWHAE	14-3-3 protein epsilon	19	2	15	6.245	21	15.3948
YWHAG	14-3-3 protein gamma	17	2.64575	13.3333	4.72582	13.6667	7.37111
YWHAH	14-3-3 protein eta	11.3333	0.57735	10	5.2915	6.66667	3.05505
YWHAQ	14-3-3 protein theta	8.66667	2.08167	9	3.4641	7	1
YWHAZ	14-3-3 protein zeta/delta	25.6667	5.03322	25	9.84886	28.3333	12.4231

## Sheet: SZ
GS	Protein Description	PFC-SZ Mean	PFC-SZ SD	HC-SZ Mean	HC-SZ SD	CAU-SZ Mean	CAU-SZ SD
A0A0G2JLL6	Proline-rich transmembrane protein 2	13	13.5277	22	11.1355	12.6667	12.5033
A0A0U1RRH7	Histone H2A	29.3333	38.553	7.33333	3.51188	12.3333	11.0151
A0A2R8YDH4	Tight junction protein ZO-2	0.666667	0.57735	4.66667	2.88675	0.666667	0.57735
A0A2R8YEY8	Sodium/potassium-transporting ATPase subunit alpha	7.33333	8.0829	8.33333	5.68624	6	1.73205
AAK1	AP2-associated protein kinase 1	13.3333	11.547	49	9.53939	22	5.56776
AARS	Alanine--tRNA ligase cytoplasmic	6	6	6.33333	1.52753	3	4.3589
ABI1	Abl interactor 1	3.66667	3.51188	9.33333	1.52753	3	3.60555
ABLIM1	Actin-binding LIM protein 1	10	10	12.6667	7.02377	6.66667	3.51188
ABLIM2	Actin-binding LIM protein 2	6.33333	6.50641	4.33333	2.08167	4	0
ACTB	Actin cytoplasmic 1	275.333	81.0021	394	126.503	218.333	23.0072
ACTC1	Actin alpha cardiac muscle 1	131	62.6418	222	88.2723	117.667	13.0512
ACTG1	Actin cytoplasmic 2	261.667	87.7857	353.667	111.006	200.667	19.5021
ADCYAP1	Pituitary adenylate cyclase-activating polypeptide	6.33333	5.68624	5.66667	0.57735	5.33333	4.16333
ADD1	Alpha-adducin	30	26.9072	38.3333	4.50925	18.6667	1.1547
ADD2	Beta-adducin	37	34.7707	45	8.544	31	4.3589
ADD3	Gamma-adducin	16	16	29.3333	11.6762	12.3333	2.88675
ADGRL1	Adhesion G protein-coupled receptor L1	1.33333	1.52753	2.33333	1.52753	1.66667	0.57735
ADIRF	Adipogenesis regulatory factor	24.6667	21.3854	70.6667	13.2035	18.3333	9.81495
AHCYL1	S-adenosylhomocysteine hydrolase-like protein 1	53	46.2277	52	9.64365	42.6667	18.1475
AHCYL2	Adenosylhomocysteinase 3	8.33333	9.71253	7.33333	5.50757	5.66667	5.68624
AHNAK	Neuroblast differentiation-associated protein AHNAK	39.6667	50.6491	140.667	66.9801	47.6667	10.6927
AKAP12	A-kinase anchor protein 12	25	22.9129	30.6667	7.23418	36.6667	20.0083
AKAP13	A-kinase anchor protein 13	6.66667	5.85947	5.33333	3.78594	17	16.3707
AKAP5	A-kinase anchor protein 5	2.66667	2.3094	4.66667	1.52753	6.66667	4.16333
ALB	Serum albumin	698.667	1177.23	16	9.16515	19.3333	4.72582
ALDH5A1	Succinate-semialdehyde dehydrogenase	2	2	2.33333	0.57735	3	1
ALDOA	Fructose-bisphosphate aldolase A	33	19.1572	19.6667	7.0946	26	3.4641
ALDOC	Fructose-bisphosphate aldolase C	14.6667	1.1547	15.6667	7.0946	11.6667	3.21455
ALYREF	THO complex subunit 4	7.66667	6.50641	6	1	4.66667	0.57735
AMER2	APC membrane recruitment protein 2	1.66667	1.52753	5.33333	2.51661	2	2
AMPD2	AMP deaminase 2	4	3.4641	6	1.73205	6	3
AMPH	Amphiphysin	14.3333	18.3394	50.3333	14.0119	17	11.1355
ANK2	Ankyrin-2	60	56.8243	130.333	32.5935	65.6667	18.1475
ANK3	Ankyrin-3	2	2	9.66667	4.04145	5.66667	2.51661
ANXA1	Annexin A1	43.6667	68.7701	4	1	9	4
AP3S1	AP-3 complex subunit sigma-1	4	4.58258	4	2	4	1
AP3S2	AP-3 complex subunit sigma-2	1.66667	1.52753	4.33333	2.3094	3.66667	1.52753
APOA1	Apolipoprotein A-I	39	52.8299	12	5.56776	6.66667	3.05505
APOA2	Apolipoprotein A-II	14.3333	7.57188	18.6667	3.78594	7.66667	2.51661
AQP4	Aquaporin-4	36	32.45	72.6667	24.3379	61.3333	15.885
ARHGDIA	Rho GDP-dissociation inhibitor 1	4.66667	5.50757	2.33333	1.52753	3	1
ARPP19	cAMP-regulated phosphoprotein 19	20	17.7764	19.3333	5.03322	29	10.3923
ATG3	Ubiquitin-like-conjugating enzyme ATG3	1.66667	1.52753	3	0	1.66667	0.57735
ATP1A1	Sodium/potassium-transporting ATPase subunit alpha-1	8	9.16515	4.66667	6.4291	6	1.73205
ATP1A3	Sodium/potassium-transporting ATPase subunit alpha	7.33333	8.0829	8.33333	5.68624	6	1.73205
ATP2B1	Plasma membrane calcium-transporting ATPase 1	7	6.55744	13	3.60555	11	1
ATP2B2	Plasma membrane calcium-transporting ATPase 2	17.6667	15.308	26.3333	6.50641	24	4.58258
ATP2B3	Plasma membrane calcium-transporting ATPase 3	4.66667	4.16333	8.66667	3.78594	5	5.56776
ATP2B4	Plasma membrane calcium-transporting ATPase 4	13.6667	11.9304	20	8.88819	12	9.84886
ATP5F1A	ATP synthase subunit alpha mitochondrial	18.3333	16.8028	28.6667	4.50925	25.6667	3.78594
ATP5F1B	ATP synthase subunit beta mitochondrial	20.6667	14.4684	27	1.73205	26.3333	6.65833
ATP5F1D	ATP synthase subunit delta mitochondrial	1.33333	1.52753	3	1	1.66667	1.52753
ATP5PD	ATP synthase subunit d mitochondrial	6.33333	7.76745	1.33333	1.1547	5	5.56776
ATP5PO	ATP synthase subunit O mitochondrial	4	4.58258	2.33333	0.57735	6.33333	4.04145
ATP6V1B2	V-type proton ATPase subunit B brain isoform	13.6667	11.9304	23	4.58258	18	8.88819
ATP6V1E1	V-type proton ATPase subunit E 1	7.66667	6.65833	5.66667	4.04145	2.66667	2.51661
ATP6V1G2	V-type proton ATPase subunit G 2	13	15.3948	10	1.73205	12.3333	12.0554
ATP6V1H	V-type proton ATPase subunit H	5.33333	5.50757	5.66667	2.88675	5	3.4641
ATP8A1	Phospholipid-transporting ATPase IA	14	12.7671	16	1	16	3
BAIAP2	Brain-specific angiogenesis inhibitor 1-associated protein 2	12	10.3923	30.3333	4.16333	20	2.64575
BASP1	Brain acid soluble protein 1	19	16.4621	27.3333	9.86577	9.33333	11.1505
BCAS1	Breast carcinoma-amplified sequence 1	16.3333	14.5717	9.33333	5.7735	12.6667	8.62168
BCL2L13	Bcl-2-like protein 13	12	10.4403	13	4.3589	16.6667	4.6188
BIN1	Myc box-dependent-interacting protein 1	14	17.0587	32	1.73205	21.3333	3.21455
BSCL2	Seipin	7.33333	6.65833	18	15.8745	18.6667	3.21455
BSN	Protein bassoon	40.6667	35.3459	103.667	16.1967	33.6667	12.0554
C15orf38-AP3S2	Protein C15orf38-AP3S2	1.66667	1.52753	4.33333	2.3094	3.66667	1.52753
CACNA1B	Voltage-dependent N-type calcium channel subunit alpha	1	0	1.33333	0.57735	1.66667	1.52753
CALM1	Calmodulin-1	20	17.7764	22	11.3578	21	7.81025
CALM2	Calmodulin-2	20	17.7764	22	11.3578	21	7.81025
CALM3	Calmodulin-3	20	17.7764	22	11.3578	21	7.81025
CAMK2A	Calcium/calmodulin-dependent protein kinase type II subunit alpha	3	2.64575	10.6667	4.72582	1.66667	0.57735
CAMK2B	Calcium/calmodulin-dependent protein kinase type II subunit beta	2.66667	2.51661	13	7.81025	5.66667	1.52753
CAMKV	CaM kinase-like vesicle-associated protein	3.33333	3.51188	10.6667	2.08167	3.33333	4.04145
CAPNS1	Calpain small subunit 1	13	6.245	22.6667	4.93288	19	6
CAPZA1	F-actin-capping protein subunit alpha-1	6.66667	1.52753	3.33333	0.57735	2	2
CAPZA2	F-actin-capping protein subunit alpha-2	4	3.60555	4.33333	1.52753	2.66667	2.08167
CARMIL2	Capping protein Arp2/3 and myosin-I linker protein 2	7	9.64365	15	2	5.33333	6.1101
CASKIN1	Caskin-1	4.66667	4.16333	9.66667	1.52753	5.66667	2.3094
CAST	Calpastatin	2.66667	1.52753	2.33333	2.08167	3	2
CBARP	Voltage-dependent calcium channel beta subunit-associated regulatory protein	1.33333	1.52753	2.33333	0.57735	2	1.73205
CBR1	Carbonyl reductase [NADPH] 1	7	8.18535	11.3333	4.50925	2.66667	2.51661
CCK	Cholecystokinin	23	20.2237	19.6667	3.78594	14.6667	5.03322
CCT2	T-complex protein 1 subunit beta	4	5.2915	13	9.53939	4	2.64575
CD44	CD44 antigen	0.666667	0.57735	8	3	5	5.2915
CD99L2	CD99 antigen-like protein 2	8.66667	8.5049	13	1.73205	12.6667	2.51661
CDC42EP4	Cdc42 effector protein 4	5.33333	4.6188	6	1	1.33333	1.52753
CDC42SE2	CDC42 small effector protein 2	11.6667	10.6927	15.3333	6.1101	8	7.2111
CDC5L	Cell division cycle 5-like protein	1	1	2.66667	0.57735	2	1
CDIP1	Cell death-inducing p53-target protein 1	9.33333	8.62168	11	8.7178	6	8.66025
CDV3	Protein CDV3 homolog	7	6.245	9.33333	1.52753	7.33333	3.51188
CFL1	Cofilin-1	48.3333	39.879	38.3333	9.0185	37	14.4222
CFL2	Cofilin-2	5.66667	6.65833	4.66667	1.52753	5.66667	2.51661
CHCHD2	Coiled-coil-helix-coiled-coil-helix domain-containing protein 2	4.33333	3.78594	13.3333	2.08167	10.3333	4.50925
CHGB	Secretogranin-1	15.6667	14.0119	44.3333	8.73689	19.6667	2.08167
CIAPIN1	Fe-S cluster assembly protein DRE2	1	1	1.33333	0.57735	1.33333	0.57735
CKB	Creatine kinase B-type	198	218.858	272.333	13.6504	220.667	12.6623
CLASP2	CLIP-associating protein 2	3.33333	3.51188	8.66667	1.1547	5.66667	2.51661
CLINT1	Clathrin interactor 1	1.33333	1.1547	4	1	3.66667	0.57735
CLTC	Clathrin heavy chain 1	4.66667	4.16333	10.3333	4.16333	4.66667	0.57735
CLU	Clusterin	11	0	4.33333	1.52753	3	1.73205
CNDP2	Cytosolic non-specific dipeptidase	10.3333	11.6762	10	3.60555	8.33333	3.51188
CNN3	Calponin-3	11	10.5357	14.6667	2.08167	7.33333	3.78594
CNP	2' 3'-cyclic-nucleotide 3'-phosphodiesterase	7.33333	10.2144	7.66667	7.50555	2	1.73205
CNTNAP1	Contactin-associated protein 1	2.33333	2.51661	3	2.64575	2	2
CORO1A	Coronin-1A	5.66667	8.96289	4.33333	4.16333	1	1
COX4I1	Cytochrome c oxidase subunit 4 isoform 1 mitochondrial	3.66667	3.51188	3	3	3.33333	2.08167
COX6A1	Cytochrome c oxidase subunit 6A1 mitochondrial	10	9.53939	10	2	5.33333	5.50757
COX7C	Cytochrome c oxidase subunit 7C mitochondrial	27.3333	27.5015	20	4.3589	20.6667	4.72582
COX8A	Cytochrome c oxidase subunit 8A mitochondrial	12.6667	10.9697	15.6667	3.51188	20.3333	6.02771
CPLX1	Complexin-1	3.66667	4.72582	2.33333	2.08167	2	1
CPLX2	Complexin-2	6.66667	7.63763	12.6667	6.65833	5.66667	2.3094
CRAT	Carnitine O-acetyltransferase	5	7.81025	1.33333	1.52753	3.33333	2.88675
CRIP2	Cysteine-rich protein 2	11.6667	10.116	22.3333	4.50925	11	3
CRMP1	Dihydropyrimidinase-related protein 1	22	19.2873	49.3333	15.1767	28.3333	12.6623
CRTC1	CREB-regulated transcription coactivator 1	11	11.5326	20.6667	5.50757	10.6667	4.93288
CRYM	Ketimine reductase mu-crystallin	31.3333	36.2261	61.3333	29.0057	60.6667	56.5892
CSNK1D	Casein kinase I isoform delta	3	2.64575	2.66667	1.1547	2	2
CSNK1E	Casein kinase I isoform epsilon	2.66667	2.3094	2.66667	2.51661	0.666667	0.57735
CST3	Cystatin-C	9.33333	5.7735	9.33333	1.52753	2	1
CTNNB1	Catenin beta-1	10	8.88819	11	5.56776	6.66667	4.04145
CTNND2	Catenin delta-2	12.3333	10.7858	25	2.64575	10.6667	1.52753
CTSB	Cathepsin B	8.33333	2.51661	6	1	7.33333	2.08167
CTSD	Cathepsin D	5.66667	7.37111	2.66667	1.52753	8	2
CTSL	Cathepsin L1	4.33333	3.78594	2.33333	2.51661	2.66667	2.51661
CTTN	Src substrate cortactin	9.66667	8.73689	16.6667	4.04145	6.66667	1.1547
CXADR	Coxsackievirus and adenovirus receptor	5.33333	4.72582	9.66667	3.21455	1.33333	1.52753
CYCS	Cytochrome c	10.3333	12.741	13.3333	3.21455	16.6667	7.50555
DBN1	Drebrin	20.3333	19.1398	66.3333	7.50555	43	17.088
DCTN1	Dynactin subunit 1	8.33333	7.23418	15	2	13.3333	5.03322
DCTN2	Dynactin subunit 2	15	13.7477	29	3.60555	18	3.60555
DENND1A	DENN domain-containing protein 1A	1.66667	2.08167	3.66667	0.57735	2.66667	0.57735
DLD	Dihydrolipoyl dehydrogenase	4	3.4641	5	1.73205	3.33333	0.57735
DLGAP3	Disks large-associated protein 3	3.66667	3.51188	9	1.73205	9.66667	5.1316
DMTN	Dematin	63.6667	56.7656	67.6667	7.50555	38	13.7477
DNAJC5	DnaJ homolog subfamily C member 5	16	15.0997	30.6667	3.05505	18.6667	16.6533
DNAJC6	Putative tyrosine-protein phosphatase auxilin	14.6667	13.6504	37.6667	13.5769	18.3333	7.23418
DNM1	Dynamin-1	17.6667	15.308	36	6.245	19.6667	5.1316
DNM1L	Dynamin-1-like protein	5.66667	6.65833	19.3333	3.78594	6	4.3589
DNM2	Dynamin-2	2.66667	2.3094	8	1	1.66667	1.52753
DNM3	Dynamin-3	2.33333	2.08167	5.33333	1.52753	1.33333	1.1547
DPYSL2	Dihydropyrimidinase-related protein 2	366.333	324.565	465.667	10.504	389.333	27.5923
DPYSL3	Dihydropyrimidinase-related protein 3	31.3333	28.589	48.3333	3.05505	40.6667	5.50757
DPYSL4	Dihydropyrimidinase-related protein 4	13	11.2694	25.3333	1.1547	16.3333	2.51661
DPYSL5	Dihydropyrimidinase-related protein 5	4.33333	4.50925	11	2	16.3333	7.76745
DTNA	Dystrobrevin alpha	5.33333	4.6188	5.66667	1.52753	4.66667	2.3094
DYNC1H1	Cytoplasmic dynein 1 heavy chain 1	1.33333	1.52753	7.66667	3.51188	1	1
DYNC1I1	Cytoplasmic dynein 1 intermediate chain 1	7.66667	6.80686	15.3333	4.04145	12.3333	1.1547
DYNC1LI2	Cytoplasmic dynein 1 light intermediate chain 2	1.33333	1.1547	3	1.73205	2.33333	2.08167
DYNLRB1	Dynein light chain roadblock-type 1	3.66667	3.21455	8.66667	1.1547	6.66667	1.52753
EEF1A1	Elongation factor 1-alpha 1	20	7.81025	29	9.53939	25.6667	7.76745
EEF1A2	Elongation factor 1-alpha 2	23	11.5326	29.3333	12.6623	17	2
EEF1B2	Elongation factor 1-beta	1	1	2	1	1.33333	0.57735
EIF4G1	Eukaryotic translation initiation factor 4 gamma 1	2.33333	2.08167	4	3.4641	3.33333	4.16333
EIF4G3	Eukaryotic translation initiation factor 4 gamma 3	3	2.64575	5	2.64575	1.66667	2.08167
ENO1	Alpha-enolase	53.6667	67.9289	21.3333	9.0185	23.6667	9.0185
ENO2	Gamma-enolase	20	11.7898	15.3333	3.78594	17.3333	4.04145
ENSA	Alpha-endosulfine	16.3333	16.0104	29.3333	9.07377	30.6667	19.5533
EPB41L1	Band 4.1-like protein 1	12.6667	11.6762	28.6667	6.4291	24	8
EPB41L2	Band 4.1-like protein 2	17	15.3948	21.3333	2.3094	18.6667	4.72582
EPB41L3	Band 4.1-like protein 3	56	48.5386	56.3333	20.9841	32.3333	11.0151
EPN1	Epsin-1	51.6667	49.6421	100	13.0767	64.3333	10.2632
ERMN	Ermin	7.33333	7.02377	4.33333	3.21455	3	1.73205
ETFA	Electron transfer flavoprotein subunit alpha mitochondrial	4.66667	5.03322	6.33333	2.88675	2.33333	1.1547
EZR	Ezrin	16.6667	16.8622	5	1.73205	5.66667	1.52753
FAM114A2	Protein FAM114A2	1	1	0.666667	0.57735	3.33333	1.1547
FAM120C	Constitutive coactivator of PPAR-gamma-like protein 2	2	1.73205	2	1	1.33333	0.57735
FAM126B	Protein FAM126B	0.666667	0.57735	2.66667	0.57735	1	1
FARSA	Phenylalanine--tRNA ligase alpha subunit	5.33333	5.03322	4	3	2.33333	1.52753
FGA	Fibrinogen alpha chain	16.6667	15.308	6	6.245	2	2
FKBP1A	Peptidyl-prolyl cis-trans isomerase FKBP1A	1.66667	0.57735	4.66667	4.50925	7	3
FKBP3	Peptidyl-prolyl cis-trans isomerase FKBP3	2.33333	2.51661	6	1.73205	3	2.64575
FLOT1	Flotillin-1	1.66667	1.52753	2	1	2.33333	0.57735
FLOT2	Flotillin	0.666667	0.57735	8.66667	1.1547	4.66667	2.08167
FMN2	Formin-2	1.33333	1.52753	1.33333	0.57735	1	0
FUS	RNA-binding protein FUS	4.66667	4.16333	6.66667	2.88675	2.66667	2.08167
GABBR2	Gamma-aminobutyric acid type B receptor subunit 2	5.33333	5.50757	4	1.73205	1.66667	1.52753
GAPDH	Glyceraldehyde-3-phosphate dehydrogenase	29.3333	17.2143	26.3333	10.2144	20.3333	1.52753
GATD3B	Glutamine amidotransferase-like class 1 domain-containing protein 3B mitochondrial	0.666667	0.57735	4.33333	1.52753	1.33333	1.1547
GFAP	Glial fibrillary acidic protein	51	39.1535	200.667	45.8294	280.667	202.132
GJA1	Gap junction alpha-1 protein	31.3333	27.4287	57.6667	13.0128	22.3333	5.1316
GLUD1	Glutamate dehydrogenase 1 mitochondrial	2.66667	3.05505	10	2.64575	3.66667	2.08167
GNAO1	Guanine nucleotide-binding protein G(o) subunit alpha	2.66667	3.78594	3	3	4.33333	2.51661
GNB1	Guanine nucleotide-binding protein G(I)/G(S)/G(T) subunit beta-1	8.33333	6.4291	6.33333	3.05505	4	4.3589
GNB2	Guanine nucleotide-binding protein G(I)/G(S)/G(T) subunit beta-2	4.66667	3.51188	5.33333	4.6188	4	4.3589
GNG10	Guanine nucleotide-binding protein G(I)/G(S)/G(O) subunit gamma-10	3.33333	2.88675	2.33333	1.52753	4.33333	3.78594
GNG2	Guanine nucleotide-binding protein G(I)/G(S)/G(O) subunit gamma-2	13.6667	11.9304	30	5.2915	8.66667	9.0185
GNG3	Guanine nucleotide-binding protein G(I)/G(S)/G(O) subunit gamma-3	14.6667	13.3167	5.33333	8.3865	4.33333	6.65833
GNG7	Guanine nucleotide-binding protein G(I)/G(S)/G(O) subunit gamma-7	7.66667	7.0946	6.66667	3.21455	15.3333	6.65833
GOT1	Aspartate aminotransferase cytoplasmic	6	4.3589	3	2	3.66667	3.51188
GPHN	Molybdopterin molybdenumtransferase	2	1.73205	2.66667	0.57735	1.66667	1.52753
GPI	Glucose-6-phosphate isomerase	23.6667	29.7714	9.33333	6.50641	3.66667	2.08167
GPRIN1	G protein-regulated inducer of neurite outgrowth 1	4	4	17	4	1.33333	1.52753
H1-2	Histone H1.2	11.6667	10.116	20	3	22	10.4403
H1-4	Histone H1.4	14.6667	14.0475	18.6667	1.52753	18.3333	11.5902
H2AC11	Histone H2A type 1	29.3333	38.553	7.33333	3.51188	12.3333	11.0151
H2AC14	Histone H2A type 1-J	29.3333	38.553	7.33333	3.51188	12.3333	11.0151
H2AC4	Histone H2A type 1-B/E	27	26.8887	7.33333	3.51188	12	10.4403
H2AC7	Histone H2A type 1-D	29.3333	38.553	7.33333	3.51188	12.3333	11.0151
H2AFJ	Histone H2A.J	29.3333	38.553	7.33333	3.51188	12.3333	11.0151
H2BC11	Histone H2B type 1-J	38.6667	50.7182	3.66667	1.1547	13	11.2694
H2BC12	Histone H2B type 1-K	40	53.0189	3.66667	1.1547	13	11.2694
H2BC13	Histone H2B type 1-L	40	53.0189	3.66667	1.1547	13	11.2694
H2BC14	Histone H2B type 1-M	40	53.0189	3.66667	1.1547	13	11.2694
H2BC15	Histone H2B type 1-N	40	53.0189	3.66667	1.1547	13	11.2694
H2BC4	Histone H2B type 1-C/E/F/G/I	40	53.0189	3.66667	1.1547	13	11.2694
H2BFS	Histone H2B type F-S	40	53.0189	3.66667	1.1547	13	11.2694
H4C1	Histone H4	44.6667	61.6468	5	1.73205	8.66667	9.81495
H7C0C1	ATP synthase subunit O, mitochondrial	4	4.58258	1.33333	1.1547	6.33333	4.04145
HBA1	Hemoglobin subunit alpha	117	35.6791	87.6667	19.6554	93.3333	36.8963
HBB	Hemoglobin subunit beta	121.333	52.31	86.6667	27.0617	84.6667	43.8786
HBD	Hemoglobin subunit delta	53.3333	21.8251	41.6667	7.63763	38	29.1033
HCFC1	Host cell factor 1	3	4.3589	3.33333	0.57735	3	1.73205
hCG_2039566	Histone H2A	29.3333	38.553	7.33333	3.51188	12.3333	11.0151
HCN1	Potassium/sodium hyperpolarization-activated cyclic nucleotide-gated channel 1	11.3333	9.86577	10	3	2	2.64575
HEPACAM	Hepatocyte cell adhesion molecule	18	15.7162	19.3333	6.80686	15.6667	8.02081
HGS	Hepatocyte growth factor-regulated tyrosine kinase substrate	4.66667	4.04145	7	3.60555	2.66667	0.57735
HIST1H2AC	Histone H2A type 1-C	27	26.8887	7.33333	3.51188	12	10.4403
HIST1H2AH	Histone H2A type 1-H	29.3333	38.553	7.33333	3.51188	12.3333	11.0151
HIST1H2BB	Histone H2B type 1-B	38.6667	50.7182	3.66667	1.1547	13	11.2694
HIST1H2BD	Histone H2B type 1-D	40	53.0189	3.66667	1.1547	13	11.2694
HIST1H2BH	Histone H2B type 1-H	40	53.0189	3.66667	1.1547	13	11.2694
HIST1H2BO	Histone H2B type 1-O	38.6667	50.7182	3.66667	1.1547	13	11.2694
HIST2H2AA3	Histone H2A type 2-A	29.3333	38.553	7.33333	3.51188	12.3333	11.0151
HIST2H2AC	Histone H2A type 2-C	29.3333	38.553	7.33333	3.51188	12.3333	11.0151
HIST2H2BE	Histone H2B type 2-E	38.6667	50.7182	3.66667	1.1547	13	11.2694
HIST2H2BF	Histone H2B type 2-F	40	53.0189	3.66667	1.1547	13	11.2694
HIST3H2A	Histone H2A type 3	27	26.8887	7.33333	3.51188	12	10.4403
HIST3H2BB	Histone H2B type 3-B	38.6667	50.7182	3.66667	1.1547	13	11.2694
HMGB1	High mobility group protein B1	2.33333	3.21455	1.66667	1.52753	3.33333	3.05505
HNRNPA2B1	Heterogeneous nuclear ribonucleoproteins A2/B1	10.3333	9.60902	9.66667	1.52753	9.33333	0.57735
HNRNPC	Heterogeneous nuclear ribonucleoproteins C1/C2	6.33333	5.50757	12	5.2915	9.66667	1.1547
HNRNPD	Heterogeneous nuclear ribonucleoprotein D0	4.33333	4.50925	4	1	2.33333	1.52753
HNRNPDL	Heterogeneous nuclear ribonucleoprotein D-like	7	8.88819	8.33333	1.52753	1.33333	0.57735
HNRNPK	Heterogeneous nuclear ribonucleoprotein K	4.66667	4.04145	10.3333	8.5049	8.66667	7.63763
HNRNPR	Heterogeneous nuclear ribonucleoprotein R	3	3.60555	3.66667	0.57735	3.66667	1.52753
HSP90AA1	Heat shock protein HSP 90-alpha	16.3333	11.6762	17.3333	4.50925	7.33333	2.08167
HSPA12A	Heat shock 70 kDa protein 12A	1.33333	1.1547	3.66667	2.51661	1.66667	1.52753
HSPA6	Heat shock 70 kDa protein 6	22	27.6225	6	1.73205	5	4.58258
HSPA8	Heat shock cognate 71 kDa protein	50.3333	45.3689	25.3333	3.51188	19	4.58258
HSPB1	Heat shock protein beta-1	28	6.55744	17.3333	3.21455	18	4
HSPD1	60 kDa heat shock protein mitochondrial	13.3333	14.0475	14	1.73205	11.6667	1.52753
HSPE1	10 kDa heat shock protein mitochondrial	4	3	4.66667	0.57735	6	2
HSPH1	Heat shock protein 105 kDa	2.33333	2.51661	5.33333	1.52753	3.66667	0.57735
ICA1	Islet cell autoantigen 1	3.33333	3.05505	3.33333	1.1547	1.66667	2.08167
IDH3A	Isocitrate dehydrogenase [NAD] subunit alpha mitochondrial	6.66667	6.50641	2.66667	2.51661	4.33333	2.08167
IGSF8	Immunoglobulin superfamily member 8	5.66667	6.02771	5.33333	0.57735	3.66667	3.51188
INA	Alpha-internexin	44.6667	38.6954	37.3333	15.695	34.3333	16.1967
IRS2	Insulin receptor substrate 2	1	1	3.33333	0.57735	1	0
IST1	IST1 homolog	2.66667	3.05505	6.66667	2.08167	3.66667	1.1547
JPT1	Jupiter microtubule-associated homolog 1	10	8.88819	9.33333	2.88675	6.66667	1.52753
JUND	Transcription factor jun-D	3	3.60555	1	1	2.33333	2.08167
KBTBD11	Kelch repeat and BTB domain-containing protein 11	3	2.64575	4	1.73205	2	1
KHSRP	Far upstream element-binding protein 2	3.33333	3.51188	7.66667	0.57735	2	1.73205
KIAA0513	Uncharacterized protein KIAA0513	2.33333	2.08167	1.66667	0.57735	1.33333	0.57735
KIAA1211L	Uncharacterized protein KIAA1211-like	3.33333	3.05505	6.33333	5.03322	6.33333	5.85947
KIAA1549L	UPF0606 protein KIAA1549L	5.33333	4.72582	6.33333	2.08167	1	1
KIF21A	Kinesin-like protein KIF21A	2	2.64575	8.33333	2.88675	1.33333	1.52753
KLC2	Kinesin light chain 2	1.33333	1.52753	2.33333	0.57735	1	1
KRT1	Keratin type II cytoskeletal 1	72.3333	33.5012	60.6667	15.308	64	40.1123
KRT10	Keratin type I cytoskeletal 10	51.6667	23.2881	49.6667	21.7792	40	34.0441
KRT14	Keratin type I cytoskeletal 14	49	72.2703	12.6667	8.62168	6	5.2915
KRT2	Keratin type II cytoskeletal 2 epidermal	34.6667	20.0333	30.3333	10.6927	27.3333	19.6044
KRT5	Keratin type II cytoskeletal 5	46.6667	63.7913	14	1	8.66667	8.0829
KRT6B	Keratin type II cytoskeletal 6B	82.6667	126.808	16	0	13.6667	7.63763
KRT9	Keratin type I cytoskeletal 9	35.3333	24.1316	39.3333	13.6504	30	13.8924
KTN1	Kinectin	1	1	2	1	1	1
L7N2F9	V-SNARE coiled-coil homology domain-containing protein	144	126.996	257.333	86.2226	140	40.1123
LAMTOR1	Ragulator complex protein LAMTOR1	1	1	1	0	1	0
LASP1	LIM and SH3 domain protein 1	6.66667	6.50641	7.33333	1.1547	5.66667	4.50925
LDHA	L-lactate dehydrogenase A chain	10.3333	15.3731	2.66667	2.3094	2	1.73205
LDHB	L-lactate dehydrogenase B chain	7	5.19615	6	1	10.3333	6.1101
LMNA	Prelamin-A/C	13	20.7846	0.666667	0.57735	1.33333	1.52753
LRRC47	Leucine-rich repeat-containing protein 47	2.66667	2.3094	4.66667	1.1547	1.33333	1.1547
LSM14B	Protein LSM14 homolog B	4.33333	5.85947	5	1.73205	2.33333	2.08167
MAG	Myelin-associated glycoprotein	5.33333	5.50757	5	4	3	3.4641
MAP1A	Microtubule-associated protein 1A	133	115.754	409.333	35.7957	175.667	50.2427
MAP1B	Microtubule-associated protein 1B	202	183.682	420	87.7097	249.667	63.5164
MAP2	Microtubule-associated protein 2	401.667	348.715	775.667	90.5226	316.333	30.2379
MAP4	Microtubule-associated protein 4	73	67.4463	167.333	23.7557	126.667	54.5924
MAP6	Microtubule-associated protein 6	56.6667	51.9359	101	34.2199	66	20.9523
MAP7D1	MAP7 domain-containing protein 1	3.33333	3.51188	5.33333	1.52753	3.33333	2.3094
MAP7D2	MAP7 domain-containing protein 2	5.66667	4.93288	5.33333	4.16333	3	2.64575
MAPK1	Mitogen-activated protein kinase 1	3.66667	5.50757	11	3	5	4.58258
MAPRE3	Microtubule-associated protein RP/EB family member 3	4	3.60555	7	3.4641	5.66667	5.1316
MAPT	Microtubule-associated protein	252	218.687	356	24.2487	274.333	95.7984
MARCKS	Myristoylated alanine-rich C-kinase substrate	16.6667	15.2753	24.6667	12.2202	11.3333	13.3167
MAST3	Microtubule-associated serine/threonine-protein kinase 3	0.666667	0.57735	1	1	2	2.64575
MATR3	Matrin-3	4.33333	3.78594	7	3	2.66667	2.51661
MBP	Myelin basic protein	657	592.004	818	153.977	877.333	355.514
MDH1	Malate dehydrogenase cytoplasmic	8.33333	3.78594	8.33333	4.50925	9	2.64575
MDH2	Malate dehydrogenase mitochondrial	13.3333	3.21455	15.3333	8.3865	21.6667	1.52753
MIF	Macrophage migration inhibitory factor	5	4.3589	5.66667	2.08167	8.33333	3.05505
MMP17	Matrix metalloproteinase-17	2.33333	2.51661	1.33333	0.57735	1	1
MRPS36	28S ribosomal protein S36 mitochondrial	2	2	3.33333	0.57735	4	1
MRVI1	Protein MRVI1	2	2	2	1	1	1
MT-ATP8	ATP synthase protein 8	7	7	5.33333	3.78594	5.33333	6.65833
MTDH	Protein LYRIC	6	5.2915	8.66667	0.57735	5.66667	3.05505
MTHFD1	C-1-tetrahydrofolate synthase cytoplasmic	3	2.64575	4.33333	3.51188	6.66667	2.51661
MTSS2	Protein MTSS 2	8.33333	7.37111	18	6	8.33333	4.50925
MYL12A	Myosin regulatory light chain 12A	7.66667	12.4231	8.33333	2.51661	5.33333	5.50757
MYL12B	Myosin regulatory light chain 12B	7.66667	12.4231	8.33333	2.51661	5.33333	5.50757
MYL6	Myosin light polypeptide 6	2.66667	3.78594	3.66667	1.52753	2.66667	1.52753
NAP1L4	Nucleosome assembly protein 1-like 4	5.66667	4.93288	10	0	7	5.2915
NBEA	Neurobeachin	1	1	2.66667	0.57735	0.666667	0.57735
NCAM1	Neural cell adhesion molecule 1	56.3333	54.5924	184	94.0638	85	26.6646
NDRG4	Protein NDRG4	2.33333	2.51661	9	2.64575	3.33333	2.51661
NDUFA2	NADH dehydrogenase [ubiquinone] 1 alpha subcomplex subunit 2	2.66667	2.51661	4.33333	2.08167	2.66667	2.3094
NDUFS1	NADH-ubiquinone oxidoreductase 75 kDa subunit mitochondrial	2.66667	3.05505	1.66667	0.57735	3	2.64575
NDUFS4	NADH dehydrogenase [ubiquinone] iron-sulfur protein 4 mitochondrial	8.33333	13.5769	4.66667	2.08167	12.6667	11.2398
NEBL	Nebulette	8	7.54983	10	5.56776	6.33333	6.50641
NECAP1	Adaptin ear-binding coat-associated protein 1	9	9	23.3333	1.52753	13.6667	4.72582
NECAP2	Adaptin ear-binding coat-associated protein 2	4.33333	4.50925	11.3333	1.1547	11	6.245
NEFL	Neurofilament light polypeptide	58.6667	52.7004	87	34.5977	62.3333	16.1967
NEFM	Neurofilament medium polypeptide	57	49.5681	71.6667	30.9246	42	6.08276
NLGN2	Neuroligin-2	2.66667	3.05505	1.33333	1.1547	3	2
NPY	Pro-neuropeptide Y	21	19	19.6667	3.05505	14.6667	4.04145
NRGN	Neurogranin	48.6667	44.1059	78	9.84886	60.6667	13.4288
NSF	Vesicle-fusing ATPase	4.66667	4.16333	10.3333	2.51661	6.33333	1.52753
NUDCD3	NudC domain-containing protein 3	3	3	2.66667	0.57735	2	2
NUMBL	Numb-like protein	12.6667	13.0128	15.3333	3.51188	6.66667	9.81495
OGDH	2-oxoglutarate dehydrogenase mitochondrial	1.33333	1.52753	1	1	1.33333	0.57735
OXR1	Oxidation resistance protein 1	18.3333	20.8407	13	2.64575	13.3333	5.1316
PABPC1	Polyadenylate-binding protein	5.33333	6.80686	17.3333	4.04145	8	1
PACSIN1	Protein kinase C and casein kinase substrate in neurons protein 1	9	12.2882	11	0	10.3333	10.2144
PAICS	Multifunctional protein ADE2	1	1	6.66667	0.57735	2.66667	3.78594
PAK1	Non-specific serine/threonine protein kinase	4.66667	5.03322	7.66667	1.52753	4	3.60555
PALM	Paralemmin-1	28.6667	24.8462	53.6667	9.29157	31.3333	3.51188
PCBP1	Poly(rC)-binding protein 1	4.33333	4.04145	11.6667	6.02771	1	1
PCDH1	Protocadherin-1	6	5.56776	16	5	2.33333	2.51661
PCDHGC5	Protocadherin gamma-C5	2.66667	2.3094	3.66667	0.57735	1.66667	1.1547
PCLO	Protein piccolo	5.66667	4.93288	28	9.16515	11	5.56776
PCSK1N	ProSAAS	44.6667	39.0043	42.3333	5.50757	52.6667	7.37111
PCSK2	Neuroendocrine convertase 2	2.66667	2.3094	3.33333	3.05505	1.33333	1.52753
PDCD10	Programmed cell death protein 10	1	1	1	0	0.666667	0.57735
PDCD5	Programmed cell death protein 5	2.33333	2.08167	5.66667	1.52753	2	2
PDHA1	Pyruvate dehydrogenase E1 component subunit alpha somatic form mitochondrial	1	1	1	1	1	1
PDHB	Pyruvate dehydrogenase E1 component subunit beta mitochondrial	5.33333	5.03322	5	2	5.66667	1.52753
PEA15	Astrocytic phosphoprotein PEA-15	7.33333	7.50555	14.3333	3.21455	6	2.64575
PEBP1	Phosphatidylethanolamine-binding protein 1	11.3333	5.03322	10.6667	5.68624	11.6667	5.03322
PFN1	Profilin-1	5.66667	6.65833	5	2	2.66667	2.3094
PGAM1	Phosphoglycerate mutase 1	13.6667	8.62168	29.3333	11.0151	9.66667	5.50757
PGK1	Phosphoglycerate kinase 1	10.6667	6.65833	9	4.3589	10.6667	3.21455
PHGDH	D-3-phosphoglycerate dehydrogenase	4.33333	3.78594	7.33333	1.1547	4	4
PHLPP1	PH domain leucine-rich repeat-containing protein phosphatase 1	1.33333	1.1547	0.666667	0.57735	1	1
PICALM	Phosphatidylinositol-binding clathrin assembly protein	18.3333	17.5594	19.6667	3.21455	14.6667	4.50925
PIN1	Peptidyl-prolyl cis-trans isomerase NIMA-interacting 1	1.66667	2.08167	4	1.73205	1.66667	2.08167
PKM	Pyruvate kinase PKM	12.6667	6.65833	11.3333	6.4291	12.6667	5.03322
PKP4	Plakophilin-4	1	1	1.33333	1.1547	1	1
PLEC	Plectin	18.3333	15.885	54	11.3578	25	6.08276
PLIN3	Perilipin-3	11.3333	9.81495	23	1.73205	9	1.73205
PLP1	Myelin proteolipid protein	10	11.1355	10.3333	0.57735	10.6667	1.52753
PPIA	Peptidyl-prolyl cis-trans isomerase A	43	15.7162	40.6667	12.5831	31.6667	7.37111
PPIB	Peptidyl-prolyl cis-trans isomerase B	5.33333	5.50757	1.66667	1.52753	1.66667	1.52753
PPP1R1B	Protein phosphatase 1 regulatory subunit 1B	8	7	15.3333	0.57735	49.6667	4.04145
PPP1R9B	Neurabin-2	3	2.64575	15.6667	1.1547	2.66667	2.51661
PPP2CA	Serine/threonine-protein phosphatase 2A catalytic subunit alpha isoform	0.666667	0.57735	1.66667	1.1547	2	2
PPP2CB	Serine/threonine-protein phosphatase 2A catalytic subunit beta isoform	0.666667	0.57735	1.66667	1.1547	2	2
PPP2R1A	Serine/threonine-protein phosphatase 2A 65 kDa regulatory subunit A alpha isoform	6.66667	9.07377	13.3333	4.50925	4.66667	3.05505
PPP3CA	Serine/threonine-protein phosphatase 2B catalytic subunit alpha isoform	20	17.3494	48.3333	11.1505	45	13.7477
PPP3CB	Serine/threonine-protein phosphatase 2B catalytic subunit beta isoform	4.33333	3.78594	10.3333	5.50757	5.33333	0.57735
PPT1	Palmitoyl-protein thioesterase 1	2	2	0.666667	0.57735	1.33333	0.57735
PRAF2	PRA1 family protein	1	1	1.33333	1.1547	0.666667	0.57735
PRDX1	Peroxiredoxin-1	11.6667	12.6623	7.66667	1.52753	7.33333	4.16333
PRDX2	Peroxiredoxin-2	8	6.08276	5.33333	2.3094	5	1
PRDX3	Thioredoxin-dependent peroxide reductase mitochondrial	3.33333	0.57735	4	2.64575	4.33333	0.57735
PRDX5	Peroxiredoxin-5 mitochondrial	9	7.81025	20.6667	7.57188	11	1.73205
PRDX6	Peroxiredoxin-6	4.33333	4.50925	3.66667	4.72582	2.66667	0.57735
PRKAR2A	cAMP-dependent protein kinase type II-alpha regulatory subunit	4.33333	3.78594	9.33333	2.08167	3.66667	2.3094
PRR36	Proline-rich protein 36	2.33333	2.51661	11.6667	2.88675	4.66667	7.23418
PRRT1	Proline-rich transmembrane protein 1	4.33333	4.04145	25.6667	5.03322	6.66667	1.52753
PRRT2	Proline-rich transmembrane protein 2	13	13.5277	22	11.1355	12.6667	12.5033
PRRT3	Proline-rich transmembrane protein 3	6.66667	5.85947	10.3333	0.57735	5	1
PRSS1	Trypsin-1	39.3333	33.5609	51.3333	9.07377	62.3333	11.7189
PRSS3	Trypsin-3	53.3333	44.5009	54	11.5326	68.3333	17.5594
PSAP	Prosaposin	4.33333	4.04145	5	1.73205	1.33333	1.52753
PSD3	PH and SEC7 domain-containing protein 3	4	3.60555	6.33333	5.50757	1	0
PSIP1	PC4 and SFRS1-interacting protein	7	8.18535	6.66667	1.52753	7.66667	3.21455
PSMC4	26S proteasome regulatory subunit 6B	2	2	4.66667	1.52753	3.33333	2.08167
PSMF1	Proteasome inhibitor PI31 subunit	5.66667	4.93288	9.33333	1.52753	6.66667	2.08167
PTK2B	Protein-tyrosine kinase 2-beta	1	1	3.33333	1.1547	2	1.73205
PTPN23	Tyrosine-protein phosphatase non-receptor type 23	0.666667	0.57735	5.33333	1.52753	2	1
PTPRN	Receptor-type tyrosine-protein phosphatase-like N	2.33333	2.51661	5.66667	4.72582	5.33333	1.52753
PTPRN2	Receptor-type tyrosine-protein phosphatase N2	2	2	2.33333	1.52753	1.66667	0.57735
PYGB	Glycogen phosphorylase brain form	1.66667	1.52753	15.3333	4.50925	5.33333	4.72582
QKI	Protein quaking	5.33333	4.72582	6.66667	3.51188	8.33333	4.04145
RAB11FIP5	Rab11 family-interacting protein 5	2	2	3.33333	1.1547	1.66667	1.52753
RAB1A	Ras-related protein Rab-1A	3.66667	1.1547	4.66667	4.16333	3	2
RAB1B	Ras-related protein Rab-1B	3.66667	1.1547	4.66667	4.16333	3	2
RAB1C	Putative Ras-related protein Rab-1C	3.66667	1.1547	4.66667	4.16333	3	2
RAB3A	Ras-related protein Rab-3A	2.33333	3.21455	4.66667	4.04145	3.66667	1.52753
RAB7A	Ras-related protein Rab-7a	1.33333	1.52753	0.666667	0.57735	2.33333	1.1547
RAD23B	UV excision repair protein RAD23 homolog B	6.33333	10.116	10.3333	3.78594	1.66667	1.1547
RAP1GAP2	Rap1 GTPase-activating protein 2	4.33333	5.1316	3	1.73205	2.66667	1.52753
RBMX	RNA-binding motif protein X chromosome	2.66667	2.3094	2	1.73205	3	1
REPS2	RalBP1-associated Eps domain-containing protein 2	2.33333	2.51661	2.33333	1.1547	2	1.73205
RPL23A	60S ribosomal protein L23a	5.66667	6.02771	3	1	2.66667	3.05505
RPLP1	60S acidic ribosomal protein P1	2.66667	3.05505	1.33333	1.1547	2.66667	3.05505
RPLP2	60S acidic ribosomal protein P2	5	3.60555	9	3	10.3333	9.29157
RPS27A	RPS27A protein	9.66667	14.2244	3.66667	1.52753	4.33333	3.21455
RPS8	40S ribosomal protein S8	2	2.64575	1.33333	0.57735	0.666667	0.57735
RTN1	Reticulon-1	29.3333	26.1024	56	3.60555	45.6667	10.0167
RTN3	Reticulon-3	26.3333	23.0723	38.3333	3.21455	22	1
RTN4	Reticulon-4	157.667	136.504	251.667	33.946	167.667	51.6269
SCAMP1	Secretory carrier-associated membrane protein 1	24	21	65.3333	6.80686	53.3333	9.0185
SCAMP3	Secretory carrier-associated membrane protein 3	4.66667	4.50925	11.3333	3.78594	5	1.73205
SCG2	Secretogranin-2	28.3333	24.6644	35	4.3589	52.3333	15.0111
SCG5	Neuroendocrine protein 7B2	8.33333	7.63763	6.33333	2.08167	3	2.64575
SDCBP	Syndecan binding protein (Syntenin) isoform CRA_a	11	12.1244	13.3333	3.78594	19	9.16515
SEC16A	Protein transport protein sec16	3	3.60555	7.66667	3.05505	3.66667	3.51188
SEPTIN11	Septin 11 isoform CRA_b	4.66667	5.68624	7.66667	3.78594	10.3333	4.50925
SEPTIN4	Septin-4	4	3.60555	4	4.3589	4.33333	2.88675
SEPTIN5	HCG2002594 isoform CRA_c	9.66667	9.07377	12	1.73205	8.66667	2.51661
SEPTIN6	Septin-6	6.33333	7.76745	8	2.64575	9.66667	3.78594
SEPTIN8	Septin-8	5	4.3589	8	3.4641	7.66667	8.02081
SEPTIN9	Septin-9	8	7	4.66667	2.51661	5.66667	5.50757
SF3B2	Splicing factor 3B subunit 2	1	1	2	1	1	0
SGIP1	SH3-containing GRB2-like protein 3-interacting protein 1	7.66667	6.65833	26.6667	5.68624	14.6667	6.65833
SH3GLB2	Endophilin-B2	3.66667	3.21455	3.33333	3.21455	1.66667	0.57735
SH3KBP1	SH3 domain-containing kinase-binding protein 1	1	1	0.666667	0.57735	4.66667	0.57735
SHANK3	SH3 and multiple ankyrin repeat domains protein 3	7	6.245	28.6667	15.308	26.6667	3.05505
SHISA4	Protein shisa-4	7.33333	6.35085	11.6667	2.3094	13	2
SIPA1L1	Signal-induced proliferation-associated 1-like protein 1	2.33333	3.21455	1.33333	1.52753	4	2
SIRPA	Tyrosine-protein phosphatase non-receptor type substrate 1	29.6667	28.1484	31	6.08276	24	3.60555
SIRT2	NAD-dependent protein deacetylase sirtuin-2	1.33333	1.1547	1.33333	1.52753	1	1
SLC1A2	Amino acid transporter	67.3333	67.5006	57.6667	14.5717	20	33.7787
SLC1A4	Neutral amino acid transporter A	13.3333	11.9304	21.6667	2.51661	17	0
SLC25A5	ADP/ATP translocase 2	7.33333	5.1316	8.33333	2.08167	7.33333	2.51661
SLC25A6	ADP/ATP translocase 3	6.33333	3.05505	9	2.64575	7.33333	2.51661
SLC2A13	Proton myo-inositol cotransporter	2.33333	2.08167	2	1.73205	0.666667	0.57735
SLC6A1	Sodium- and chloride-dependent GABA transporter 1	8.33333	7.23418	11.3333	0.57735	2.66667	2.51661
SLC6A17	Sodium-dependent neutral amino acid transporter SLC6A17	13.3333	11.7189	24.6667	10.0664	17.3333	1.52753
SMIM20	Small integral membrane protein 20	2.33333	3.21455	5.66667	2.08167	2.33333	2.51661
SNAP25	Synaptosomal-associated protein 25	43	38.6911	56	15.5885	13.3333	3.51188
SNAP91	Clathrin coat assembly protein AP180	115	108.678	232.333	22.5906	137.667	12.0968
SNCA	Alpha-synuclein	37.6667	32.7159	70.3333	3.51188	54.3333	18.1751
SNCB	Beta-synuclein	59	64.5833	67.3333	6.02771	33.3333	11.5036
SNCG	Gamma-synuclein	36	31.1929	68.3333	6.50641	53	24.98
SNPH	Syntaphilin	2	2.64575	3.66667	2.3094	2.33333	0.57735
SOD1	Superoxide dismutase [Cu-Zn]	2	2	1	1	2	1
SOD2	Superoxide dismutase [Mn] mitochondrial	1.66667	2.08167	1.33333	1.52753	1.33333	0.57735
SPAG9	C-Jun-amino-terminal kinase-interacting protein 4	1.33333	1.1547	2.66667	2.08167	3.66667	1.52753
SPTAN1	Spectrin alpha chain non-erythrocytic 1	44.3333	36.9369	59.6667	14.9778	45	19.2873
SPTBN1	Spectrin beta chain non-erythrocytic 1	31.6667	29.3655	42.3333	2.08167	28.6667	7.50555
SPTBN2	Spectrin beta chain non-erythrocytic 2	4.33333	4.04145	5.33333	3.21455	3.66667	5.50757
SRCIN1	SRC kinase signaling inhibitor 1	3.33333	2.88675	6.66667	0.57735	1.66667	1.1547
SRGAP2	SLIT-ROBO Rho GTPase-activating protein 2	1.33333	1.1547	3.33333	2.3094	0.666667	0.57735
SRGAP3	SLIT-ROBO Rho GTPase-activating protein 3	6	6	9.33333	4.50925	3.66667	0.57735
SRP14	Signal recognition particle 14 kDa protein	3	3	2	1.73205	1.66667	1.1547
SRRM2	Serine/arginine repetitive matrix protein 2	2.66667	2.3094	5	2	1.66667	2.08167
SRSF3	Serine/arginine-rich-splicing factor 3	1.33333	1.52753	1.33333	1.52753	0.666667	0.57735
ST13	Hsc70-interacting protein	7	6.55744	10.6667	2.88675	6.33333	2.88675
STIP1	Stress-induced-phosphoprotein 1	4.66667	4.50925	4.66667	2.51661	2.66667	2.08167
STMN1	Stathmin	26.3333	35.7258	12	3	14.6667	6.80686
STX16	Syntaxin-16	2	1.73205	5	1	2.66667	0.57735
STX16-NPEPL1	STX16-NPEPL1 readthrough (NMD candidate)	2	1.73205	5	1	2.66667	0.57735
STX1B	Syntaxin-1B	4.33333	5.1316	4.33333	0.57735	3.33333	2.3094
STXBP1	Syntaxin-binding protein 1	14.6667	12.7017	19.6667	6.65833	15.6667	3.05505
SVIP	Small VCP/p97-interacting protein	6	5.56776	4.33333	0.57735	6	6
SYN1	Synapsin-1	181	157.724	394.667	90.1628	249.667	44.456
SYN2	Synapsin-2	69	60.2246	217.667	43.8444	122.667	47.5009
SYN3	Synapsin-3	5.66667	5.1316	7.66667	2.3094	3.66667	0.57735
SYNGAP1	Ras/Rap GTPase-activating protein SynGAP	5.66667	4.93288	35.6667	5.03322	7.66667	4.04145
SYNGR1	Synaptogyrin-1	4.33333	4.04145	13	3	10	5
SYNGR3	Synaptogyrin-3	25	21.7025	32.6667	4.6188	45.3333	25.0067
SYNJ1	Synaptojanin-1	31	28.4781	50.3333	7.76745	31.3333	3.21455
SYNPO	Synaptopodin	63.3333	54.9303	128	33.1512	169	19.1572
SYNPR	Synaptoporin	5.33333	4.72582	30.6667	7.0946	4.33333	5.85947
SYP	Synaptophysin	7	6.08276	12.6667	2.88675	8	8.544
SYT3	Synaptotagmin-3	2	1.73205	2.66667	2.3094	2	1.73205
TAC1	Protachykinin-1	3.33333	3.05505	5.66667	2.08167	5	4.58258
TAC3	Tachykinin-3	2.33333	2.08167	5.33333	2.51661	8	1
TACC1	Transforming acidic coiled-coil-containing protein 1	3.66667	3.21455	3.66667	0.57735	2	1
TAGLN3	Transgelin-3	10.6667	9.71253	12.3333	2.88675	6	2.64575
TCP1	T-complex protein 1 subunit alpha	10	8.88819	25.3333	14.0475	16.6667	11.5902
TJP2	Tight junction protein ZO-2	0.666667	0.57735	4.66667	2.88675	0.666667	0.57735
TKT	Transketolase	19.3333	27.5379	7.33333	7.02377	3	3
TMOD2	Tropomodulin-2	4	4	12.3333	2.08167	3.33333	3.21455
TMPO	Lamina-associated polypeptide 2 isoforms beta/gamma	2.66667	2.3094	3.66667	2.3094	3	1
TMSB10	Thymosin beta-10	26	27.0555	17	7.54983	16	15.5242
TMSB4X	Thymosin beta-4	29.3333	14.0119	28.3333	6.1101	14.6667	8.14453
TNKS1BP1	182 kDa tankyrase-1-binding protein	3.33333	3.51188	3.33333	3.51188	1.33333	0.57735
TNR	Tenascin-R	3	4.3589	6	4	1.33333	1.52753
TNS1	Tensin-1	1.66667	2.08167	2.66667	1.52753	2.66667	1.1547
TOLLIP	Toll-interacting protein	8.66667	7.57188	14.3333	3.21455	6.33333	4.04145
TOM1	Target of Myb protein 1	9	7.81025	5	1.73205	3	1
TOM1L2	TOM1-like protein 2	6	5.2915	7.33333	1.1547	7.33333	1.52753
TOMM22	Mitochondrial import receptor subunit TOM22 homolog	4.66667	4.04145	7	1.73205	5.66667	5.50757
TPD52	Tumor protein D52	15.3333	17.8979	18	2	10.6667	2.51661
TPI1	Triosephosphate isomerase	26	22.6053	19.6667	11.5902	13	2
TPPP	Tubulin polymerization-promoting protein	75.3333	74.514	56	13.0767	79	25.1595
TPPP3	Tubulin polymerization-promoting protein family member 3	13.3333	14.6401	8.66667	7.50555	25.6667	2.88675
TRIM2	Tripartite motif-containing protein 2	6.66667	7.02377	5.66667	4.93288	6.66667	3.05505
TSC22D1	TSC22 domain family protein 1	22.3333	19.6554	44	6.08276	21.6667	8.62168
TUBA1A	Tubulin alpha-1A chain	283	249.325	528.667	27.2274	358.333	17.7858
TUBA1B	Tubulin alpha-1B chain	283.333	252.603	529.667	28.1839	358.333	19.4251
TUBA1C	Tubulin alpha-1C chain	249.333	220.239	464.667	20.5994	315.333	17.0098
TUBA3C	Tubulin alpha-3C chain	205.333	176.922	392.667	16.8622	170	147.255
TUBA3D	Tubulin alpha-3D chain	205.333	176.922	392.667	16.8622	170	147.255
TUBA4A	Tubulin alpha-4A chain	196.667	176.953	361.667	36.2537	212.333	15.5027
TUBA8	Tubulin alpha-8 chain	106.333	91.9474	182.333	13.5769	117.333	8.73689
TUBB	Tubulin beta chain	291.667	247.407	437	3.4641	313.333	29.2973
TUBB2A	Tubulin beta-2A chain	329.667	282.567	485	9.53939	327.667	26.5581
TUBB3	Tubulin beta-3 chain	189	166.874	308.333	7.57188	198.667	31.0054
TUBB4A	Tubulin beta-4A chain	310.333	262.001	445.333	10.0664	335	13.8924
TUBB4B	Tubulin beta-4B chain	327.667	282.072	469	9.53939	333.333	22.1435
TUBB6	Tubulin beta-6 chain	160.667	139.658	262.667	8.32666	184	26.1534
TUBB8B	Tubulin beta 8B	64.6667	56.0119	121	10.583	73.3333	63.54
UBA1	Ubiquitin-like modifier-activating enzyme 1	14.6667	12.4231	11	1	9.66667	9.50438
UBAP2L	Ubiquitin-associated protein 2-like	11	9.84886	20.3333	4.72582	10.3333	1.1547
UBB	Polyubiquitin-B	9.66667	14.2244	3.66667	1.52753	4.33333	3.21455
UBC	Polyubiquitin-C	9.66667	14.2244	3.66667	1.52753	4.33333	3.21455
UBQLN1	Ubiquilin-1	17.6667	16.2583	35.3333	7.63763	19	5.56776
UBQLN2	Ubiquilin-2	15	14.1067	35.3333	6.80686	26	5.56776
UBQLN4	Ubiquilin-4	5.33333	4.6188	18	1.73205	13.6667	4.16333
UCHL1	Ubiquitin carboxyl-terminal hydrolase isozyme L1	17	22.1133	61.6667	42.0278	13	11.1355
USP5	Ubiquitin carboxyl-terminal hydrolase 5	2	2	6	4.3589	4	2.64575
VAMP1	Vesicle-associated membrane protein 1	13	11.7898	17.3333	2.88675	9.33333	10.0664
VAMP2	Vesicle-associated membrane protein 2	144	126.996	257.333	86.2226	140	40.1123
VAMP3	Vesicle-associated membrane protein 3	28.6667	24.8462	55	5.2915	23	21.2838
VAPB	Vesicle-associated membrane protein-associated protein B/C	2.66667	3.05505	7.33333	1.1547	1	1
VCAN	Versican core protein	4	3.60555	5.33333	2.3094	2.66667	3.78594
VGF	Neurosecretory protein VGF	39.3333	34.7755	33.3333	8.96289	30.6667	2.3094
VIM	Vimentin	27.6667	10.2632	45.6667	22.0303	69.3333	63.1295
VTA1	Chromosome 6 open reading frame 55 isoform CRA_b	3.66667	3.21455	3.66667	2.08167	1.66667	2.08167
WASF1	Wiskott-Aldrich syndrome protein family member 1	13.6667	11.9304	59	10.4403	24.6667	11.2398
WBP2	WW domain-binding protein 2	24.3333	24.5017	44.6667	9.0185	17	8.88819
WIPF2	WAS/WASL-interacting protein family member 2	6	7.2111	7.33333	3.51188	3.66667	3.05505
WNK1	Serine/threonine-protein kinase WNK1	3	2.64575	4.33333	3.51188	1.33333	1.1547
WNK2	Serine/threonine-protein kinase WNK2	2.66667	3.05505	13.3333	2.88675	7	3.60555
YWHAB	14-3-3 protein beta/alpha	13	3.4641	18.3333	3.78594	7.33333	7.02377
YWHAE	14-3-3 protein epsilon	8.33333	4.50925	12.6667	2.51661	7.66667	8.02081
YWHAG	14-3-3 protein gamma	9	4.58258	6.33333	5.50757	6.33333	6.50641
YWHAH	14-3-3 protein eta	6.33333	5.68624	11.3333	0.57735	6.66667	5.85947
YWHAQ	14-3-3 protein theta	7.33333	1.52753	9.33333	4.16333	5.33333	5.03322
YWHAZ	14-3-3 protein zeta/delta	27	24.3311	23	9.53939	15	8.18535
ZDHHC5	Palmitoyltransferase ZDHHC5	2.66667	2.51661	3.66667	0.57735	1.66667	1.52753
