# Supplementary material for: Next-Generation Proteomics of Brain Extracellular Vesicles in Schizophrenia Provide New Clues on the Altered Molecular Connectome
Source: Biomedicines. 2024 Jan 8;12(1):129. doi: 10.3390/biomedicines12010129 (PMC10812948; doi:10.3390/biomedicines12010129)
Supplement: Supplementary file 1 [file biomedicines-12-00129-s001.zip › Supplementary Dataset 4.xlsx]

## Sheet: Sheet1
Next-generation proteomics of brain extracellular vesicles in schizophrenia provide new clues on the altered molecular connectome
Cristina Lorca 1,2#, María Fernández-Rhodes 1, 2#, Jose Antonio Sánchez Milán 1,2, María Mulet 1,2, Félix Elortza 3, Alfredo Ramos Miguel 4,5, Luis F. Callado 4,5, J. Javier Meana 4,5, Maria Mur 6, Iolanda Batalla 6, Elisabet Vilella 7,8*, Aida Serra 2*† and Xavier Gallart-Palau 1,9*†
1 Biomedical Research Institute of Lleida Dr. Pifarré Foundation (IRBLLEIDA) - +Pec Proteomics Research Group (+PPRG) - Neuroscience Area – University Hospital Arnau de Vilanova (HUAV), 80 Av. Rovira Roure, 25198, Lleida, Catalonia, Spain
2 Department of Medical Basic Sciences, University of Lleida (UdL) - Biomedical Research Institute of Lleida Dr. Pifarré Foundation (IRBLLEIDA), +Pec Proteomics Research Group (+PPRG), 25198, Lleida, Catalonia, Spain
3 Proteomics Platform, CIC bioGUNE, Basque Research and Technology Alliance (BRTA), CIBERehd, Science and Technology Park of Bizkaia, Derio, Bizkaia, Spain
4 Department of Pharmacology, University of the Basque Country UPV/EHU, 48940 Leioa, Bizkaia, Spain
5 Biocruces Bizkaia Health Research Institute, 48903 Barakaldo, Bizkaia, Spain
6 Psychiatry Department, Hospital Universitari Santa Maria, Lleida, Catalonia, Spain Spain; Medicine Department. Universitat de Lleida (UdL), Spain
7 Hospital Universitari Institut Pere Mata, Institut Investigació Sanitària Pere Virgili (IISPV)-CERCA –Universitat Rovira i Virgili – Reus, Catalonia, Spain
8 Centro de Investigación Biomédica en Red en Salud Mental CIBERSAM, Instituto de Salud Carlos III, Reus, Catalonia, Spain
9 Department of Psychology, University of Lleida (UdL), 25001, Lleida, Catalonia, Spain
# Cristina Lorca and María Fernández-Rhodes are co-first authors.
† Aida Serra and Xavier Gallart-Palau are joint senior authors.
Supplementary Dataset S4: Data of the connectome analysis shown in Figure 4. On the right average and standard deviation (SD) for every significative protein of bEVs consistently identified in the three analyzed anatomical brain regions. On the left correlation matrix.
	Control PFC		Control HC		Control CAU		SZ PFC		SZ HC		SZ CAU				Controls				SZ
Protein	Average	SD	Average	SD	Average	SD	Average	SD	Average	SD	Average	SD		Correlations	PFC-HC	PFC-CAU	HC-CAU		PFC-HC	PFC-CAU	HC-CAU
MBP	811	436.674	800	532.234	428	262.052	657	592.004	818	153.977	877.333	355.514		MBP	0.690096	0.945102	0.888704		0.479298	-0.212607	-0.959489
MAP2	477	133.907	579.333	235.373	417.333	82.0081	401.667	348.715	775.667	90.5226	316.333	30.2379		MAP2	-0.947538	-0.784961	0.941813		-0.394014	0.973231	-0.594704
DPYSL2	494.667	83.6441	376.667	19.5533	483.667	81.9898	366.333	324.565	465.667	10.504	389.333	27.5923		DPYSL2	0.896248	-0.87995	-0.999371		0.759167	-0.473416	-0.932736
TUBA1B	341	47.697	356	118.191	320.667	81.2978	283.333	252.603	529.667	28.1839	358.333	19.4251		TUBA1B	0.260318	0.0696297	0.981305		-0.0510347	0.850515	-0.568672
TUBA1A	340.333	46.6083	354.667	118.095	318.333	80.1582	283	249.325	528.667	27.2274	358.333	17.7858		TUBA1A	0.286812	0.0945744	0.980818		-0.0521471	0.829079	-0.601604
TUBB4B	329	35.5106	368.333	111.577	310.333	60.1193	327.667	282.072	469	9.53939	333.333	22.1435		TUBB4B	0.615071	0.530711	0.994696		0.321281	-0.59451	0.570454
TUBB2A	335.667	33.828	369.667	131.127	293.333	64.9333	329.667	282.567	485	9.53939	327.667	26.5581		TUBB2A	0.416463	0.445317	0.999489		0.338896	-0.684482	0.453921
TUBB4A	325.333	30.4357	360.667	105.571	310.667	61.1991	310.333	262.001	445.333	10.0664	335	13.8924		TUBB4A	0.470846	0.561606	0.0907605		0.27805	-0.579698	-0.943885
TUBB	299.667	35.2184	334.667	107.825	264.667	47.0779	291.667	247.407	437	3.4641	313.333	29.2973		TUBB	0.489628	0.527339	0.999041		0.312703	-0.783739	0.344865
MAP1B	284	46.8081	360.333	147.453	235.667	14.0119	202	183.682	420	87.7097	249.667	63.5164		MAP1B	-0.965229	-0.996385	0.939534		0.989561	0.865832	0.784687
TUBA1C	284.667	42.6654	311	102.093	276	70.3776	249.333	220.239	464.667	20.5994	315.333	17.0098		TUBA1C	0.168624	0.148034	0.999783		0.167446	0.903131	-0.272077
MAPT	286.667	41.6453	261.667	69.2411	215	15.0997	252	218.687	356	24.2487	274.333	95.7984		MAPT	-0.97021	-0.874639	0.966028		0.443533	-0.923538	-0.75334
SYN1	193.333	43.1548	253.333	71.5006	230.333	20.9841	181	157.724	394.667	90.1628	249.667	44.456		SYN1	-0.441623	-0.378953	0.997638		0.806912	-0.25179	-0.774814
TUBA4A	235	36.4966	237	85.1058	203	51.0979	196.667	176.953	361.667	36.2537	212.333	15.5027		TUBA4A	0.804553	0.561424	0.943148		-0.338753	-0.711141	0.902383
TUBA3C	263.667	32.1299	212.667	185.368	176	152.45	205.333	176.922	392.667	16.8622	170	147.255		TUBA3C	0.419978	0.333081	0.995599		0.543919	0.988769	0.412398
MAP1A	135.333	42.8291	300	127.106	206.667	33.6056	133	115.754	409.333	35.7957	175.667	50.2427		MAP1A	-0.805313	-0.119734	0.685009		-0.671655	0.999948	-0.664081
ACTB	183	25.5343	213	81.5046	215	72.9589	275.333	81.0021	394	126.503	218.333	23.0072		ACTB	0.323377	-0.0327437	0.935174		0.634918	-0.381334	0.472086
TUBB3	202.333	23.1589	217	92.2388	168	49.7896	189	166.874	308.333	7.57188	198.667	31.0054		TUBB3	0.330502	0.107973	0.973973		-0.946539	-0.952648	0.803627
TUBB6	176.667	40.3774	213.333	83.4286	156.667	33.5012	160.667	139.658	262.667	8.32666	184	26.1534		TUBB6	0.703006	0.617164	0.993454		-0.946497	-0.662829	0.385727
ACTG1	149.667	22.0303	187	77.0195	187	66.1891	261.667	87.7857	353.667	111.006	200.667	19.5021		ACTG1	0.473844	0.0534919	0.904695		0.707954	0.37198	0.918923
VAMP2	122.333	51.5978	185.667	23.9653	186.667	11.2398	144	126.996	257.333	86.2226	140	40.1123		VAMP2	0.321593	0.881399	0.730731		0.94	0.815	0.569
GFAP	78	39.7366	311	211.007	87.3333	31.7857	51	39.1535	200.667	45.8294	280.667	202.132		GFAP	0.993117	-0.714535	-0.791559		-0.64061	-0.982793	0.487752
RTN4	154	29.0517	171	60.6548	150	37.7227	157.667	136.504	251.667	33.946	167.667	51.6269		RTN4	-0.991418	-0.950811	0.983147		0.968614	0.488605	0.256392
CKB	112	40.5956	164.333	20.8407	190.667	65.615	198	218.858	272.333	13.6504	220.667	12.6623		CKB	0.492	0.275	0.972		-0.254226	0.0517818	0.952683
SYNPO	75.6667	10.6927	115	51.0686	193	29.8664	63.3333	54.9303	128	33.1512	169	19.1572		SYNPO	0.963264	-0.601219	-0.364534		-0.665568	-0.356358	0.934521
TUBA8	129.667	21.1266	122.667	40.7226	109	29.1033	106.333	91.9474	182.333	13.5769	117.333	8.73689		TUBA8A	0.657693	0.39359	0.951347		0.738032	-0.847301	-0.266958
KRT1	169.333	63.6344	108.333	63.3193	80	4.58258	72.3333	33.5012	60.6667	15.308	64	40.1123		KRT1	0.433783	0.887283	0.80046		0.138671	-0.941575	0.20298
SNAP91	101	23.6432	135.333	40.3774	104.667	13.5031	115	108.678	232.333	22.5906	137.667	12.0968		SNAP91	-0.995129	-0.996066	0.982479		0.480631	0.979337	0.293356
KRT10	178.667	96.2566	79.3333	45.2806	77.6667	13.3167	51.6667	23.2881	49.6667	21.7792	40	34.0441		KRT10	0.433783	0.887283	0.80046		0.138671	-0.941575	0.20298
HBB	77.3333	21.1266	99	19.0788	140	52.5642	121.333	52.31	86.6667	27.0617	84.6667	43.8786		HBB	0.483787	-0.022	0.864526		0.727021	0.648575	-0.0510908
MAP4	102.333	11.9304	125.333	47.3744	82.6667	10.2144	73	67.4463	167.333	23.7557	126.667	54.5924		MAP4	-0.970759	-0.999773	0.965421		-0.249339	-0.681277	0.878775
NCAM1	72.3333	24.1316	125	51.3907	107	31.4325	56.3333	54.5924	184	94.0638	85	26.6646		NCAM1	-0.121761	0.127881	0.968839		0.999772	0.971708	0.966441
SYN2	64.6667	27.5741	119.667	8.5049	117.667	11.1505	69	60.2246	217.667	43.8444	122.667	47.5009		SYN2	0.10376	0.963795	-0.165201		0.997534	0.800672	0.756649
ACTC1	79.6667	14.7422	110	45.7384	94	31.749	131	62.6418	222	88.2723	117.667	13.0512		ACTC1	-0.142373	-0.487126	0.933789		0.0173613	-0.862333	0.491295
MAP6	69.3333	23.2451	90	39.95	88.3333	19.6044	56.6667	51.9359	101	34.2199	66	20.9523		MAP6	-0.963775	-0.974678	0.879729		0.851321	-0.12498	-0.62693
KRT2	140.667	93.602	51.3333	37.2872	45.6667	0.57735	34.6667	20.0333	30.3333	10.6927	27.3333	19.6044		KRT2	-0.00639895	0.394761	-0.921291		-0.0108928	-0.976045	0.228187
SPTAN1	67.3333	25.1462	66.6667	22.8983	94.3333	46.5761	44.3333	36.9369	59.6667	14.9778	45	19.2873		SPTAN1	-0.996573	-0.999533	0.993579		0.989037	0.999421	0.99349
ANK2	68	37.2424	93.3333	34.5012	66.6667	19.6554	60	56.8243	130.333	32.5935	65.6667	18.1475		ANK2	-0.950651	-0.532094	0.768531		0.988338	0.834932	0.909002
EPB41L3	88	23.388	66.3333	26.6333	62.6667	19.5021	56	48.5386	56.3333	20.9841	32.3333	11.0151		EPB41L3	-0.545833	-0.589762	0.998576		0.703948	0.542401	-0.214874
KRT9	91	31.4802	69.3333	45.0814	49.3333	5.50757	35.3333	24.1316	39.3333	13.6504	30	13.8924		KRT9	0.922723	-0.660402	-0.898818		0.922723	-0.940924	-0.998737
GAPDH	46	11.5326	69.6667	55.8241	90.3333	37.8197	29.3333	17.2143	26.3333	10.2144	20.3333	1.52753		GAPDH	0.926537	0.895316	0.997116		-0.927961	0.411987	-0.0427276
AHCYL1	78.3333	9.29157	60.3333	10.2144	67.3333	17.4738	53	46.2277	52	9.64365	42.6667	18.1475		AHCYL1	-0.992194	-0.484523	0.371649		0.245624	0.244362	-0.879957
TUBB8B	87.3333	27.0247	90.3333	79.2233	25.6667	44.456	64.6667	56.0119	121	10.583	73.3333	63.54		TUBB8B	0.917958	-0.0427276	0.357094		-0.668045	-0.5421	0.987442
SLC1A2	66	6.245	62	3.60555	74.3333	24.379	67.3333	67.5006	57.6667	14.5717	20	33.7787		SLC1A2	0.532939	-0.548453	0.415247		0.141488	0.0105259	-0.988396
HBD	38.6667	11.6762	49.3333	10.116	69	25.5147	53.3333	21.8251	41.6667	7.63763	38	29.1033		HBD	0.124171	-0.374269	0.87367		0.99985	0.0173179	0
BSN	46.6667	9.07377	65.3333	31.2143	41.6667	4.16333	40.6667	35.3459	103.667	16.1967	33.6667	12.0554		BSN	-0.481349	0.43236	0.58225		0.98925	-0.860498	-0.776749
HSPA8	52.6667	10.2144	35	5.56776	56.6667	21.0079	50.3333	45.3689	25.3333	3.51188	19	4.58258		HSPA8	-0.861596	-0.800002	0.384723		-0.90483	-0.348715	0.714575
CALM3	44.3333	20.5508	38	12.1655	56	16.4621	20	17.7764	22	11.3578	21	7.81025		CALM3	0.507978	-0.586743	0.399461		-0.995538	-0.957951	0.980753
EPN1	41	7.2111	50	10.8167	46	5	51.6667	49.6421	100	13.0767	64.3333	10.2632		EPN1	-1	-0.970725	0.970725		0.945076	0.988577	0.983542
SNAP25	48.3333	9.2376	45.6667	17.6163	39	11.5326	43	38.6911	56	15.5885	13.3333	3.51188		SNAP25	-0.524379	-0.300376	0.969675		0.962472	0.636598	0.821995
ATP5F1B	46	8.7178	25.3333	5.50757	60.3333	32.9596	20.6667	14.4684	27	1.73205	26.3333	6.65833		ATP5F1B	0.895574	-0.970992	-0.975979		-0.997609	0.494801	-0.433555
KRT6B	34.6667	13.0128	42	35.0286	37.3333	36.9639	82.6667	126.808	16	0	13.6667	7.63763		KRT6B	0.991619	0.899506	0.948414		x	-0.22371	x
AHNAK	19.6667	21.5484	80.3333	72.1133	11.6667	6.02771	39.6667	50.6491	140.667	66.9801	47.6667	10.6927		AHNAK	-0.96712	-0.91746	0.98847		0.996713	-0.274508	-0.19571
ALB	35	3.60555	24.3333	15.6312	41	16.6433	698.667	1177.23	16	9.16515	19.3333	4.72582		ALB	0.594404	-0.816553	-0.0211413		-0.753142	0.309465	0.392494
BASP1	25.3333	11.8462	36.3333	19.8578	34.3333	15.6312	19	16.4621	27.3333	9.86577	9.33333	11.1505		BASP1	-0.230261	-0.171014	0.998171		0.997469	0.307801	0.239376
KRT6C	30	13.4536	34.3333	36.6924	29.6667	38.371	84.6667	134.705	4.33333	7.50555	5.33333	9.2376		KRT6C	0.98755	0.998588	0.977799		0.998649	-0.544328	-0.5
KRT6A	30.3333	14.0119	33.6667	35.6417	29	37.2424	92	147.391	4.33333	7.50555	5.33333	9.2376		KRT6A	0.983497	0.999353	0.976355		0.998872	-0.540566	-0.5
PENK	1.33333	1.1547	22	33.8083	65.3333	7.50555	0.333333	0.57735	0	0	38.6667	15.6312		PENK	-0.999015	0.5	-0.461084		x	0.794121	x
VIM	19.3333	5.1316	36.6667	13.5769	32	11	27.6667	10.2632	45.6667	22.0303	69.3333	63.1295		VIM	0.260748	-0.292306	0.847024		0.978912	0.976472	0.999932
ALDOC	29.3333	5.1316	22	4.58258	36	16.4621	14.6667	1.1547	15.6667	7.0946	11.6667	3.21455		ALDOC	-0.807962	-0.964762	0.934533		0.162758	-0.987829	-0.00730804
TPI1	28.3333	8.5049	21.6667	4.72582	36	11.5326	26	22.6053	19.6667	11.5902	13	2		TPI1	0.762993	-0.943076	-0.50458		-0.211832	-0.0884748	0.992215
CRYM	17.6667	12.5033	27.3333	18.1475	33	22.5167	31.3333	36.2261	61.3333	29.0057	60.6667	56.5892		CRYM	0.959286	0.992778	0.986241		-0.298512	-0.737233	0.864906
UCHL1	22	6.245	25.6667	14.3643	30	8.7178	17	22.1133	61.6667	42.0278	13	11.1355		UCHL1	0.997714	0.385727	0.447195		-0.413719	-0.0487322	0.929484
WASF1	15.3333	6.1101	31	11.1355	25	3.60555	13.6667	11.9304	59	10.4403	24.6667	11.2398		WASF1	-0.940634	-0.817057	0.572856		0.47368	0.8228	-0.110782
GAP43	19	7.2111	10.3333	9.60902	26	14	3.66667	6.35085	8	8.544	2.66667	4.6188		GAP43	0.240192	-0.27735	0.866025		0.912245	-0.5	-0.101361
